# Supplementary material for: Physiological Responses and Metabolic Characteristics of Proso Millet Under Drought Stress During Germination Period
Source: Food Sci Nutr. 2025 Jan 31;13(2):e70001. doi: 10.1002/fsn3.70001 (PMC11782973; doi:10.1002/fsn3.70001)
Supplement: Supplementary file 2 — Table S1. [file FSN3-13-e70001-s002.xls]

## Sheet: Metabolite original data
Table S1:Comprehensive physiological and metabolic analysis revealed the drought response of two broomcorn millet varieties.
Compound_ID	Name	Formula	Molecular Weight	RT [min]	Class(English)	CAS	all_L1C1_1	all_L1C1_2	all_L1C1_3	all_L1D1_1	all_L1D1_2	all_L1D1_3	all_L1C2_1	all_L1C2_2	all_L1C2_3	all_L1D2_1	all_L1D2_2	all_L1D2_3	all_L2C1_1	all_L2C1_2	all_L2C1_3	all_L2D1_1	all_L2D1_2	all_L2D1_3	all_L2C2_1	all_L2C2_2	all_L2C2_3	all_L2D2_1	all_L2D2_2	all_L2D2_3	all_QC1	all_QC2	all_QC3
Com_7_neg	L-Histidine	C6H9N3O2	155.15	0.76	Amino Acid And Derivatives	"71-00-1"	3517000	3469000	3838000	2431000	4555000	2443000	7697000	9997000	9128000	6938000	7098000	7261000	3375000	3821000	3299000	2764000	3683000	2388000	7565000	9617000	9647000	6727000	6225000	4592000	4007000	4818000	4512000
Com_8_neg	O-Acetylserine	C5H9NO4	147.13	1.056	Amino Acid And Derivatives	"5147-00-2"	120100	119300	154200	91280	146200	96180	183800	261600	195200	167300	153700	163000	141200	120600	117800	109000	169300	99370	174100	200000	193100	152000	169000	189000	147400	134500	134800
Com_24_neg	3-(2-Naphthyl)-D-Alanine	C13H13NO2	215.248	6.22	Amino Acid And Derivatives	"76985-09-6"	5028	9128	10170	7214	10175	7270	17540	32970	7524	9682	14120	4110	7249	4637	8783	8935	9632	8019	8125	3658	8323	6767	11270	21680	6157	4049	3588
Com_32_neg	Phenprobamate	C10H13NO2	179.216	4.09	Amino Acid And Derivatives	"673-31-4"	57090	70280	105900	38940	133500	39520	243000	412000	398600	225900	208700	238900	79400	89400	75890	50150	86560	53280	319400	398000	404900	217100	313100	201000	165000	148900	146200
Com_37_neg	2,3-Dimethylsuccinic acid	C6H8O4	144.042	4.53	Amino acids and derivatives	"13545-04-5"	5795	5316	8795	12230	10310	13840	4378	10990	8665	11690	12660	8514	6796	6025	5773	6041	3573	7639	5239	5889	6767	3609	5515	6169	5312	3953	5450
Com_49_neg	N-Acetyl-Dl-serine	C5H9NO4	147.129	1.03	Amino Acid And Derivatives	"97-14-3"	243500	225700	273400	163100	255700	146800	234800	158200	180900	449900	367900	365400	290100	243200	182600	58570	99780	123200	47300	285100	37830	206500	355400	371700	229000	190400	189100
Com_75_neg	N-Acetylalanine	C5H9NO3	131.13	2.15	Amino Acid And Derivatives	"97-69-8"	899300	850100	975100	374500	890900	564600	2023000	1598000	1634000	1293000	1325000	1352000	866000	992300	848100	396600	708700	498200	580800	1546000	840700	1387000	1469000	1628000	830900	832200	836000
Com_76_neg	N-Acetyl-Asp-Glu	C11H16N2O8	304.253	2.02	Amino Acid And Derivatives	"3106-85-2"	12490	13630	38090	3502	85460	3598	186500	336900	232200	143200	131700	173900	26130	22990	13480	2418	23860	6459	184300	270600	229800	121400	243900	128200	60530	74160	66130
Com_88_neg	D-Panthotenate	C9H17NO5	219.235	4.59	Amino Acid And Derivatives	"79-83-4"	3723000	4488000	4615000	4039000	3577000	4240000	3662000	3603000	2980000	3779000	4002000	2956000	2843000	4645000	5061000	4181000	5774000	3992000	3204000	4864000	2673000	5312000	4824000	6583000	3226000	3188000	3114000
Com_89_neg	N-Acetyl-L-aspartate	C6H9NO5	175.139	1.65	Amino Acid And Derivatives	"997-55-7"	17490	25680	24080	94090	51110	76240	12240	14780	16750	31310	58930	20420	10550	15627	3539	9599	26710	13020	15790	16750	4251	15800	10530	13960	20910	22080	13540
Com_97_neg	Acetyl tryptophan	C13H14N2O3	246	6.78	Amino Acid And Derivatives	"2280-01-5"	7671	2833	13760	5273	23540	7423	3803	3187	5484	5577	6119	7891	7876	7334	7283	7717	9745	7632	5480	3003	5334	4188	8430	6715	6925	3448	7324
Com_100_neg	N-Acetyl-L-methionine	C7H13NO3S	191.25	5.315	Amino Acid And Derivatives	"65-82-7"	61890	44630	98470	41380	114400	39590	73010	94680	117700	78330	129600	75100	91810	88870	96220	39980	71720	58520	179000	102200	243700	104800	156700	83590	66270	76240	59220
Com_113_neg	N-Acetylornithine	C7H14N2O3	174.2	0.896	Amino Acid And Derivatives	"6205-08-9"	103600	102500	129800	98480	127500	93520	119600	156800	123500	132500	162100	157100	138700	183500	172400	168600	192600	157800	248500	181000	225400	140900	178100	159100	97170	154400	173500
Com_114_neg	H-HoArg-OH	C7H16N4O2	188.23	0.807	Amino Acid And Derivatives	"156-86-5"	79510	67690	81390	62620	66960	81810	90050	90050	93920	80680	82990	70990	98750	78930	91870	70040	104300	86960	68760	102200	84350	87620	68910	76430	63120	72420	80480
Com_117_neg	Ureidosuccinic acid	C5H8N2O5	176.13	1.031	Amino Acid And Derivatives	"923-37-5"	932000	877000	955200	736700	907700	745200	1204000	1129000	1310000	1195000	960800	819000	1282000	860900	1268000	839900	1183000	967200	1103000	1474000	1383000	1515000	2168000	1965000	1012000	996800	977300
Com_144_neg	carbamaoyl asparatate			1.07	Amino Acid And Derivatives		747800	704500	750100	528500	743900	602700	1045000	973600	1063000	874100	899000	781000	1030000	775600	1053000	760200	913500	868600	902400	1276000	1231000	1209000	1947000	1460000	831300	830300	869500
Com_145_neg	Ala-trp	C14H17N3O3	275.303	0.9	Amino Acid And Derivatives	"16305-75-2"	170900	141600	170000	122300	144900	106700	343700	426700	454200	290000	330400	300500	222200	155700	208500	151000	264200	118900	328900	667900	453600	251700	402300	297400	228400	236700	191900
Com_152_neg	O-Phospho-L-Tyrosine	C9H12NO6P	261.168	0.94	Amino Acid And Derivatives	"21820-51-9"	94710	65350	79270	107100	228100	122500	112500	112800	83770	99670	126400	99260	83270	66560	70760	118300	113600	95890	141200	111900	131700	80060	105900	129000	86930	90450	86070
Com_158_neg	Azetidine-2-carboxylic acid	C4H7NO2	101.1	0.86	Amino Acid And Derivatives	"2517-04-6"	13850	10700	6696	11524	10926	10891	16600	21940	22160	9270	8410	7674	12150	12760	16330	9462	7768	10190	17860	23350	24440	12830	9561	12000	15010	11880	13250
Com_161_neg	2-Amino-3-hydroxypropionic acid	C3H7NO3	105.09	0.83	Amino Acid And Derivatives	"302-84-1"	2700000	2981000	2228000	2215000	3541000	2183000	6251000	6631000	6825000	5581000	4499000	5232000	1972000	2053000	1608000	1915000	2202000	1729000	4030000	5431000	4658000	4774000	5349000	4498000	3495000	3281000	3306000
Com_180_neg	D-2-Hydroxypentanedioic acid	C5H6Na2O5	192.078	1.49	Amino Acid And Derivatives	"103404-90-6"	552700	885900	1009000	679100	1311000	820600	478100	1092000	745400	645200	953100	497600	264800	326300	260300	635900	1181000	401400	1379000	697600	1328000	321200	824000	462100	468200	546200	535500
Com_188_neg	L-Pyroglutamic acid	C5H7NO3	129.11	1.689	Amino Acid And Derivatives	"98-79-3"	141400	127800	239300	177100	519000	139300	195800	123400	124700	122200	146900	149800	142500	179100	146800	258200	324700	176300	113700	190200	126000	171000	367400	169300	141700	157300	152200
Com_196_neg	N-Acetylphenylalanine	C11H13NO3	207.226	6.82	Amino Acid And Derivatives	"2018-61-3"	6099	8882	19880	8460	112800	3817	7434	13500	21580	5760	5245	6741	17390	9939	10460	9840	18830	4455	11080	20210	5928	4140	18080	7575	10870	7685	10770
Com_204_neg	D-Histidine	C6H9N3O2	155.155	0.81	Amino Acid And Derivatives	"351-50-8"	1676000	1556000	1872000	1135000	2520000	1048000	3560000	5198000	4567000	2978000	3308000	3286000	1560000	1768000	1736000	1350000	1969000	1281000	3419000	4675000	4410000	3432000	4193000	2253000	2169000	2171000	2119000
Com_207_neg	Aspartate	C4H7NO4	133.103	0.85	Amino Acid And Derivatives	"617-45-8"	11010000	13840000	13380000	11280000	27250000	9606000	24570000	31370000	25160000	13800000	19800000	16340000	20680000	13660000	19860000	17210000	23990000	12720000	29310000	30510000	37620000	23020000	33060000	19360000	17930000	17080000	16470000
Com_208_neg	Dl-Glutamic acid	C5H9NO4	147.129	0.87	Amino Acid And Derivatives	"617-65-2"	13540000	14680000	16990000	8297000	15580000	9268000	20950000	30370000	20810000	18620000	17430000	17130000	13140000	14450000	14230000	10980000	15760000	10350000	19760000	24790000	19780000	15620000	17940000	21750000	16510000	14870000	14780000
Com_211_neg	DL-o-Tyrosine	C9H11NO3	181.189	1.81	Amino Acid And Derivatives	"2370-61-8"	2224000	2262000	3512000	1231000	4389000	1612000	8567000	11900000	11230000	6866000	7181000	7218000	2282000	2549000	1799000	1500000	2668000	1385000	6561000	11830000	8502000	5808000	10080000	5701000	3958000	4226000	4453000
Com_212_neg	alpha-Amino-beta-(3-indolyl)-propionic acid	C11H12N2O2	204.225	4.91	Amino Acid And Derivatives	"54-12-6"	3586000	3186000	4238000	4380000	4944000	4279000	5739000	7774000	7070000	5347000	5376000	4989000	3537000	4978000	5327000	5727000	8567000	5132000	7365000	8208000	8790000	6209000	7637000	6538000	4441000	4217000	4578000
Com_215_neg	Aminomalonic acid	C3H5NO4	119.022	0.88	Amino Acid And Derivatives	"1068-84-4"	1837000	2142000	2060000	1296000	2814000	1600000	4314000	4401000	4800000	3670000	3118000	3587000	2004000	1873000	1761000	1114000	1662000	1384000	2578000	4257000	2667000	3438000	3710000	2982000	2486000	2424000	2576000
Com_243_neg	Allysine	C6H11NO3	145.074	1.11	Amino Acid And Derivatives	"1962-83-0"	47220	32870	46250	78070	100100	20610	68300	27610	42510	58850	48620	62640	32130	45840	65270	56840	94380	73170	43700	45470	19020	49640	80940	48010	62580	42030	47370
Com_244_neg	4-Hydroxyisoleucine	C6H13NO3	147.172	1.038	Amino Acid And Derivatives	"781658-23-9"	15000000	16770000	18380000	10230000	19680000	9541000	24280000	35350000	25600000	21800000	20520000	19270000	17180000	18160000	15970000	12510000	19090000	12410000	25220000	31550000	24440000	18360000	21230000	26060000	19710000	18370000	17340000
Com_246_neg	L-Cycloserine	C3H6N2O2	102.09	0.8	Amino Acid And Derivatives	"339-72-0"	14930	13840	13150	9336	13285	12210	25320	33940	39030	11020	12020	13300	22330	11450	17640	8281	22135	14021	37050	38750	46650	11910	19850	6130	17870	18850	19110
Com_255_neg	Fmoc-Ile-OH	C21H23NO4	353.418	7.71	Amino Acid And Derivatives	"71989-23-6"	7270	5847	7512	7130	8858	6989	4678	8328	5411	9408	9774	5248	4133	3374	3562	7166	9104	8610	5137	6258	7635	4097	6518	4580	5119	6159	3688
Com_259_neg	D-Glutamic acid	C5H9NO4	147.129	2.31	Amino Acid And Derivatives	"6893-26-1"	76560	84050	116000	29360	168600	32500	379600	536200	525500	319800	255100	333200	103000	89080	68970	36370	82380	34040	354400	540900	451200	303900	415400	267800	221200	195000	193000
Com_264_neg	Creatine	C4H9N3O2	131.133	1.95	Amino Acid And Derivatives	"57-00-1"	50590	66230	99960	120100	117600	109100	60460	152400	55350	115200	149000	96030	46060	54640	53500	54430	190100	62730	123400	73000	194600	102400	155000	89400	81350	82270	69500
Com_266_neg	3-(6-Hydroxy-3,4-dioxo-1,5-cyclohexadien-1-yl)-L-alanine		211.1	3.14	Amino Acid And Derivatives	"135791-48-9"	10750	8809	11260	11940	12110	12260	10740	11380	6532	9938	10830	6813	8617	11620	13560	12110	19370	13370	8024	10440	10010	8307	11740	9486	9205	9796	8813
Com_271_neg	L-Homoserine	C4H9NO3	119.119	1.9	Amino Acid And Derivatives	"672-15-1"	12340	9087	20800	8894	17420	8808	25110	20290	23300	12310	33340	14920	12470	13970	14470	10570	13890	7386	7818	31940	15350	22970	24660	17590	14510	14640	14440
Com_285_neg	N-Acetyl-L-glutamic acid	C7H11NO5	189.166	1.81	Amino Acid And Derivatives	"1188-37-0"	26570	23340	42170	32140	66150	23910	58650	69440	49410	48040	53240	34650	42520	44360	40260	8424	49780	23970	26910	68130	34750	46170	91430	47940	27070	27370	35600
Com_304_neg	L-threo-3-Methylaspartate	C5H9NO4	147.053	0.87	Amino acids and derivatives	"6061-13-8"	15340000	17260000	21370000	9918000	20150000	9826000	25970000	34990000	27800000	24530000	22210000	20440000	17200000	19030000	16600000	12430000	20890000	11810000	21800000	29040000	22100000	19120000	21630000	27650000	19210000	18290000	17370000
Com_310_neg	3-(2-Naphthyl)-L-alanine	C13H13NO2	215.095	6.07	Amino acids and derivatives	"58438-03-2"	16150	28080	23950	30270	21960	16280	43540	116300	20320	22320	23490	20820	17730	16800	26010	13830	29110	26170	30330	29030	27360	24150	22320	39190	28870	18930	18110
Com_331_neg	L-Proline	C5H9NO2	115.131	0.94	Amino Acid And Derivatives	"147-85-3"	1282000	1385000	1343000	1362000	2161000	1698000	1985000	2628000	2696000	3552000	3702000	4350000	1904000	1751000	1356000	2161000	2836000	2438000	1647000	3111000	2439000	3587000	3983000	2871000	1899000	2379000	2263000
Com_332_neg	Ala-Gln	C8H15N3O4	217.22	0.85	Amino Acid And Derivatives	"39537-23-0"	116400	148100	196900	97830	163000	86660	219600	473400	474800	186400	446100	423600	149400	131100	162400	122000	200300	99850	797800	584700	732400	286300	395000	249200	257200	261100	234500
Com_347_neg	L-Threonine	C4H9NO3	119.119	0.888	Amino Acid And Derivatives	"72-19-5"	2063000	2711000	2628000	1445000	3320000	2051000	5646000	5104000	5641000	4002000	3308000	3863000	2247000	2067000	1979000	1305000	1874000	1503000	2816000	4863000	3246000	3689000	4143000	3576000	3290000	2743000	2779000
Com_348_neg	L-Asparagine	C4H8N2O3	132.12	0.843	Amino Acid And Derivatives	"70-47-3"	22150000	19290000	24730000	23810000	21780000	25530000	25480000	18680000	20930000	20390000	25950000	24180000	26720000	31380000	35010000	33810000	40880000	35990000	22410000	28230000	28000000	29680000	33570000	32100000	25600000	21660000	23230000
Com_350_neg	L-Glutamine	C5H10N2O3	146.14	0.868	Amino Acid And Derivatives	"56-85-9"	4353000	6153000	6774000	7862000	5370000	6887000	6223000	13280000	12680000	6865000	9319000	12080000	5986000	6537000	5646000	12570000	11340000	8572000	18610000	12030000	21190000	11820000	11050000	8668000	9618000	7722000	8747000
Com_379_neg	N alpha-Acetyl-L-glutamine	C7H12N2O4	188.08	7.4	Amino Acid And Derivatives	"2490-97-3"	1298000	933600	1301000	1460000	1859000	1429000	1181000	1151000	2853000	995500	1126000	895700	810800	2045000	1354000	1594000	2018000	1262000	1275000	759100	1105000	846700	1281000	792500	1009000	1076000	1015000
Com_411_neg	4-Hydroxy-L-Glutamic Acid	C5H7NO5	161.11	18.53	Amino Acid And Derivatives	"2485-33-8"	548300	608000	550000	596300	597400	656700	686700	617000	669700	616400	630500	667600	594100	671700	659600	658200	663500	626400	567300	578800	623600	579400	593000	571900	559500	598100	695000
Com_430_neg	3-N-Methyl-L-histidine	C7H11N3O2	169.181	0.85	Amino Acid And Derivatives	"368-16-1"	66570	72690	92670	96910	153700	117600	83840	133100	134700	104900	114300	105800	77270	100400	99730	124600	138700	108500	132900	118000	172100	117400	158400	96710	102600	111400	105000
Com_433_neg	5-oxoproline	C5H7NO3	129.043	1.63	Amino Acid And Derivatives	"149-87-1"	99530	91420	180700	139900	426300	106600	156800	86720	96710	105000	110900	119200	121400	142100	113800	230500	254800	179100	105200	162700	101900	157200	301600	142300	119400	141900	123300
Com_437_neg	L-Allo-Isoleucine	C6H13NO2	131.173	15.45	Amino Acid And Derivatives	"1509-34-8"	2566	4375	5089	3327	4603	3924	6473	4039	4213	2860	5030	2660	2480	3310	4030	2636	5252	4022	4555	3030	4518	5098	3294	3823	4804	4613	4725
Com_440_neg	Guanidineacetic acid	C3H7N3O2	117.054	1.13	Amino Acid And Derivatives	"352-97-6"	35700	30120	39410	34440	80050	30700	40160	33470	25050	45970	62600	39960	33690	38340	34630	47120	76540	47400	51350	38090	45580	33260	61040	37330	37100	33470	28980
Com_447_neg	N-Acetyl-L-Tryptophan	C13H14N2O3	246.1	6.72	Amino acids and derivatives	"1218-34-4"	12970	5876	11510	15620	18120	19100	13300	19690	19930	16060	23580	13600	13550	8749	11400	25190	49330	16450	25480	14730	38980	16390	23970	18330	11950	14140	13780
Com_460_pos	L-Alanyl-L-leucine	C9H18N2O3	202.251	4.45	Amino Acid And Derivatives	"3303-34-2"	173800	163700	286700	160500	279800	151500	217500	584000	500500	217900	611100	473300	237700	250100	217100	153000	279300	104600	1229000	1275000	1057000	247200	462500	270700	357900	391800	376400
Com_462_pos	L-Saccharopine	C11H20N2O6	276.286	1.03	Amino Acid And Derivatives	"997-68-2"	3195000	2944000	2591000	3182000	2884000	2636000	3049000	3179000	2374000	2649000	3432000	3120000	3516000	3261000	3179000	3327000	2999000	2966000	3137000	3170000	2819000	2385000	2770000	2542000	2931000	2768000	2683000
Com_463_pos	L-Methionine sulfone	C5H11NO4S	181.21	1.84	Amino Acid And Derivatives	"7314-32-1"	13600000	15860000	22330000	8552000	34150000	8891000	52270000	75250000	74320000	48010000	46180000	52780000	14670000	16460000	11660000	8923000	13380000	7997000	38870000	89870000	48480000	44830000	47000000	39440000	30530000	31410000	28010000
Com_464_pos	L-Methionine Methyl Ester	C6H14ClNO2S	199.699	0.95	Amino Acid And Derivatives	"2491-18-1"	42600	63740	30030	47150	45950	37970	38340	85340	144500	42030	49290	49320	74170	60930	82870	37330	79130	77280	168300	77420	198400	133200	54100	58660	45740	50410	42150
Com_465_pos	L-Cysteine-glutathione gisulfide	C13H22N4O8S2	426.466	0.96	Amino Acid And Derivatives	"13081-14-6"	496800	701100	589700	685700	965300	397700	705200	3200000	3028000	1469000	2253000	1804000	487700	387000	367600	342900	522700	343800	2463000	2668000	4038000	1394000	1263000	793500	1070000	1298000	1166000
Com_466_pos	L-Cystathionine	C7H14N2O4S	222.262	0.84	Amino Acid And Derivatives	"56-88-2"	76910	59470	82990	86230	267300	56560	35430	44500	30740	34290	68360	49370	92570	77160	73020	68330	110200	69370	190200	72350	76420	62350	96700	50880	70360	78330	59190
Com_467_pos	L-Canavanine	C5H12N4O3	176.174	2.96	Amino Acid And Derivatives	"543-38-4"	1817000	1455000	2472000	3062000	2180000	3672000	2316000	4757000	2040000	4508000	4213000	2905000	2117000	2897000	1457000	5299000	3593000	5605000	6569000	1758000	4530000	2985000	3711000	1790000	2940000	3246000	2837000
Com_484_pos	Sarcosine	C3H7NO2	89.093	0.9	Amino Acid And Derivatives	"107-97-1"	24600000	29420000	25300000	13000000	32200000	19050000	66960000	70150000	67960000	59680000	48760000	53910000	29710000	28210000	23730000	11440000	21420000	14300000	14480000	85680000	17930000	51980000	54670000	52570000	34300000	39710000	35320000
Com_490_pos	Pro-Leu	C11H20N2O3	228.288	1.72	Amino Acid And Derivatives	"52899-07-7"	14890000	12750000	14840000	6069000	10320000	6007000	7384000	5734000	8929000	9643000	11660000	12850000	9022000	5633000	11570000	6323000	7845000	9143000	4759000	6654000	3494000	8217000	11010000	12440000	6514000	3426000	7487000
Com_491_pos	Nε,Nε,Nε-trimethyllysine	C9H20N2O2	188.267	0.76	Amino Acid And Derivatives	"19253-88-4"	4402000	4567000	4346000	3409000	5531000	4335000	5188000	5043000	4985000	4524000	4202000	5345000	4665000	4450000	4472000	3384000	4166000	3656000	3079000	5375000	4711000	4166000	3946000	3448000	3843000	3671000	4173000
Com_500_pos	Aspartic Acid	C4H7NO4	133.103	0.84	Amino Acid And Derivatives	"6899-03-2"	3026000	3875000	3137000	3836000	7265000	2675000	4059000	5302000	4362000	2940000	4206000	3973000	5562000	3664000	4710000	5271000	5110000	3770000	6794000	5878000	7649000	4475000	5623000	4002000	4289000	4750000	3951000
Com_501_pos	Ala-gly	C5H10N2O3	146.144	0.84	Amino Acid And Derivatives	"687-69-4"	2515000	3242000	3193000	4630000	3889000	3198000	2904000	7143000	6283000	3311000	5661000	7242000	3945000	3950000	3282000	10530000	6936000	5292000	12010000	6917000	15210000	6635000	6152000	4401000	5117000	5809000	5239000
Com_503_pos	Gly-Phe	C11H14N2O3	222.24	4.88	Amino Acid And Derivatives	"3321-03-7"	152600	119500	248200	140800	304700	156300	176100	269400	311400	231700	360700	278300	216600	243600	211600	165100	216500	96220	665000	391400	586200	245300	358100	199000	248600	266700	235100
Com_504_pos	Gly-Tyr	C11H14N2O4	238.24	3.09	Amino Acid And Derivatives	"658-79-7"	80210	62350	168500	51600	224500	58680	128700	211700	230900	201700	211400	230500	91810	142100	111600	52840	128800	39940	218400	637800	236300	169500	293400	151600	139600	147700	152200
Com_505_pos	glutathione disulfide	C20H32N6O12S2	612.631	1.81	Amino Acid And Derivatives	"27025-41-8"	212500	164500	171000	225600	310500	185800	163800	327000	147200	261600	417800	336100	52850	184300	81960	177200	254000	171200	91870	127400	138500	249900	205800	258500	163200	184700	231700
Com_506_pos	Histidine	C6H9N3O2	155.15	0.81	Amino Acid And Derivatives	"4998-57-6"	29370000	29670000	28770000	18950000	38160000	18470000	60710000	91250000	78060000	50500000	53760000	57990000	28030000	31310000	23480000	21620000	23200000	19590000	61890000	78460000	83910000	55530000	56330000	46570000	40640000	42060000	44280000
Com_507_pos	Homocysteic acid	C4H9NO5S	183.18	1.83	Amino Acid And Derivatives	"1001-13-4"	79920	100000	145400	47190	204800	56090	309800	428600	472800	342100	270300	334800	99220	116700	68890	67980	81460	53910	254600	621900	314700	295800	323700	305400	203300	213200	211300
Com_508_pos	Homoserine	C4H9NO3	119.119	0.9	Amino Acid And Derivatives	"1927-25-9"	7615000	8289000	8173000	6920000	15710000	6683000	15250000	18520000	18900000	13780000	15650000	17620000	8843000	8633000	8119000	6949000	7842000	6485000	14930000	20670000	16400000	14130000	16570000	12220000	12370000	11860000	11440000
Com_517_pos	Nε-(1-Carboxymethyl)-L-lysine	C8H16N2O4	204.224	0.84	Amino Acid And Derivatives	"5746-04-3"	300500	347400	315400	300000	402500	271500	418100	437600	418600	402600	429500	372900	313600	303100	322800	254400	331300	285300	290800	560400	336100	450700	517400	410200	318000	327500	335200
Com_518_pos	N-Methyl-a-aminoisobutyric acid	C5H11NO2	117.146	1.22	Amino Acid And Derivatives	"2566-34-9"	26360000	25140000	24890000	12590000	50380000	16550000	74710000	114200000	102600000	77940000	63430000	70050000	34370000	32400000	21440000	19350000	23970000	14020000	52190000	75760000	80340000	70440000	81310000	64750000	36810000	58620000	44750000
Com_519_pos	N-Methyl-L-arginine hydrochloride	C7H17ClN4O2	224.688	0.95	Amino Acid And Derivatives	"156706-47-7"	1337000	1162000	1062000	1126000	1260000	1528000	1174000	1383000	1220000	1403000	1507000	1190000	1296000	1145000	1372000	977100	1357000	1136000	891700	1191000	1540000	1079000	1129000	923800	1028000	1140000	1019000
Com_521_pos	N-Acetyl-D-phenylalanine	C11H13NO3	207.226	4.1	Amino Acid And Derivatives	"10172-89-1"	29890	34410	16650	38380	40010	34180	12730	22910	14360	40400	23370	7553	24520	40220	35960	38950	56430	30170	35590	30070	16100	41960	37260	31860	27210	19190	18020
Com_535_pos	N-acetylglycine	C4H7NO3	117.043	0.91	Amino Acid And Derivatives	"543-24-8"	279800000	303800000	294400000	332500000	303100000	299100000	244600000	257800000	238600000	278100000	301200000	294700000	298800000	288200000	314900000	302100000	301800000	306900000	244900000	267800000	256600000	296900000	286800000	284500000	299800000	269800000	287800000
Com_536_pos	N-Acetylthreonine	C6H11NO4	161.069	1.73	Amino Acid And Derivatives	"17093-74-2"	164400	133600	155400	190800	214300	198900	128000	200000	152700	152700	149700	200300	128300	146400	149200	146800	119100	122900	130200	163100	108800	123500	143500	94880	115200	124900	109500
Com_542_pos	Asp-glu	C9H14N2O7	262.217	0.96	Amino Acid And Derivatives	"6157-06-8"	87670	110300	108400	116200	123600	54200	77610	91270	85570	76190	133600	111000	106200	77250	86770	113200	97810	71330	95650	123500	150800	112300	107400	112000	97120	94490	93270
Com_543_pos	L-Hydroxylysine	C6H14N2O3	163.195	0.9	Amino Acid And Derivatives	"1190-94-9"	1216000	1122000	1171000	1289000	1170000	1264000	1082000	1169000	1278000	840800	857600	863500	1114000	1154000	1078000	1227000	981700	1052000	1361000	1134000	1184000	893100	806500	719700	1089000	1044000	1082000
Com_544_pos	Dl-3-Hydroxynorvaline	C5H11NO3	133.146	0.85	Amino Acid And Derivatives	"2280-42-4"	3876000	4554000	4182000	4653000	7337000	3752000	4764000	5409000	4711000	3974000	4914000	4599000	6255000	4930000	5565000	5594000	5404000	5059000	6454000	6072000	7322000	5170000	5783000	4584000	4887000	5223000	4748000
Com_545_pos	D-Homocysteine	C4H9NO2S	135.185	1.86	Amino Acid And Derivatives	"454-28-4"	225100	205000	295600	107500	454900	146800	748600	1101000	919600	585200	546800	692800	197600	213700	153900	147400	177700	117300	450700	1121000	628500	532900	636900	532800	404400	465500	377000
Com_547_pos	Cycloleucine	C6H11NO2	129.157	0.84	Amino Acid And Derivatives	"52-52-8"	24930000	27970000	30880000	38600000	39080000	24030000	26880000	70630000	58040000	29870000	47320000	60840000	32310000	31710000	27080000	73540000	53310000	40100000	105100000	63070000	113400000	53030000	53390000	43110000	42920000	44700000	45420000
Com_555_pos	N-Acetylputrescine	C6H14N2O	130.188	0.75	Amino Acid And Derivatives	"18233-70-0"	26970	64620	38180	30490	35320	37700	69380	122500	122500	41820	42330	43490	43330	69520	52000	56450	49500	33800	116000	111600	90850	74200	43270	50340	53720	48820	54480
Com_556_pos	N-Acetyl-L-valine	C7H13NO3	159.183	0.96	Amino Acid And Derivatives	"96-81-1"	408100	458100	436600	496800	449600	320100	414600	372900	384800	441600	418100	430500	481000	394700	452200	398100	407200	400000	347700	526800	388500	413100	431200	451300	355900	381600	409800
Com_557_pos	N-Acetyl-5-hydroxytryptamine	C12H14N2O2	218.252	5.98	Amino Acid And Derivatives	"1210-83-9"	18430	14660	348300	23830	83260	70630	24890	15310	28270	18740	183400	138900	86640	113000	42724	110400	39660	57990	39560	99910	42971	35220	22130	34500	56870	59120	59140
Com_561_pos	6-Aminohexanoic acid	C6H13NO2	131.173	2.1	Amino Acid And Derivatives	"1319-82-0"	72950	85300	96120	52430	232600	45220	284500	406400	442200	278000	270400	318500	121700	99750	82450	53360	78620	45030	293100	469300	348000	296600	296700	251200	184200	197600	186900
Com_582_pos	Cinnamoyl tyramine	C17H17NO2	267	17.3	Amino Acid And Derivatives		4473	6773	9139	6796	4820	5918	6805	5287	5716	6309	6094	4870	6090	6177	7723	5825	7036	6164	8660	9143	7605	8735	7103	6330	6787	9775	7314
Com_590_pos	Dl-Alanyl-glycine	C5H10N2O3	146.144	0.84	Amino Acid And Derivatives	"1188-01-8"	21730000	24470000	29060000	40620000	36350000	27960000	23680000	57270000	52610000	26240000	44440000	57430000	33080000	33340000	27550000	78560000	55630000	44910000	101900000	57410000	114300000	54610000	48960000	33120000	39930000	48370000	44210000
Com_593_pos	DL-Leucine	C6H13NO2	131.173	2.3	Amino Acid And Derivatives	"328-39-2"	1593000	2250000	2368000	749500	4378000	735400	8062000	13380000	12940000	7739000	7369000	8661000	2745000	2188000	1573000	858700	1575000	767100	8460000	13990000	10340000	7844000	8811000	6727000	5289000	5673000	5272000
Com_594_pos	Dl-Norleucine	C6H13NO2	131.173	0.9	Amino Acid And Derivatives	"616-06-8"	323600000	360800000	353300000	394900000	357500000	357000000	272400000	296300000	265900000	322800000	360200000	330800000	360600000	339200000	379100000	365600000	362000000	372900000	249000000	313500000	298600000	352600000	326200000	331200000	321400000	321900000	308600000
Com_595_pos	Proline	C5H9NO2	115.131	0.96	Amino Acid And Derivatives	"609-36-9"	50320000	52660000	45040000	40200000	78500000	46830000	108600000	145300000	120900000	124500000	141100000	142100000	55000000	61620000	37970000	61490000	54500000	43080000	94030000	151700000	110600000	120500000	126000000	87130000	92880000	102600000	76800000
Com_596_pos	Valine	C5H11NO2	117.146	1.09	Amino Acid And Derivatives	"516-06-3"	29080000	28800000	29960000	14910000	57150000	18540000	82340000	126600000	117700000	87230000	76040000	84690000	36590000	36880000	25360000	21070000	29970000	17880000	64360000	87990000	93740000	85220000	93460000	71780000	44450000	55730000	49990000
Com_597_pos	Ergothioneine	C9H15N3O2S	229.299	1.03	Amino Acid And Derivatives	"497-30-3"	1643000	1961000	1230000	2073000	3273000	2996000	1113000	644000	375300	2178000	2030000	1065000	48680	311100	342800	243500	2110000	381600	40520	169500	75130	518400	314600	489200	524800	647900	922200
Com_598_pos	Glutamine	C5H10N2O3	146.145	0.81	Amino Acid And Derivatives	"585-21-7"	66150000	68150000	72660000	79870000	94990000	68040000	87040000	140800000	128900000	68430000	105900000	137800000	81540000	90320000	73240000	142900000	115800000	85400000	205300000	151100000	236000000	131200000	125000000	88570000	99620000	106900000	102100000
Com_600_pos	L-Glycyl-L-phenylalanine	C11H14N2O3	222.1	4.97	Amino acids and derivatives	"721-66-4"	203900	166200	344500	220600	391500	200200	212900	390300	380800	292400	439600	339500	259900	353600	268500	184700	276300	122400	777500	478000	778400	305000	471700	213900	270700	351800	315400
Com_611_pos	S-ribosyl-L-homocysteine	C9H17NO6S	267.3	0.91	Amino Acid And Derivatives		1680000	2017000	2079000	1728000	1580000	1357000	2196000	3470000	2892000	1353000	1571000	2117000	2867000	2052000	1889000	1972000	1410000	1856000	4301000	2821000	3344000	1832000	1948000	1377000	2352000	2010000	2015000
Com_612_pos	1-Methylhistidine	C7H11N3O2	169.18	0.84	Amino Acid And Derivatives	"332-80-9"	2794000	2654000	2663000	2806000	2818000	3116000	2378000	2251000	2048000	2723000	2542000	2128000	3433000	2996000	3153000	2509000	2734000	3270000	1724000	2210000	2141000	2517000	2586000	2512000	2425000	2435000	2496000
Com_614_pos	gamma-Glutamylglutamic acid	C10H16N2O7	276.243	1.05	Amino Acid And Derivatives	"1116-22-9"	120900	71910	119700	136500	146200	94430	119900	213700	146200	168900	253800	157000	96870	115600	122300	93880	100800	73710	234500	387300	198000	135600	149400	151600	139700	109200	141900
Com_616_pos	Trimethyllysine	C9H21N2O2	189.275	1.03	Amino Acid And Derivatives	"66989-56-8"	528300	523400	496400	692400	751400	415100	652900	475500	652300	817200	857000	648400	414600	417900	540000	270500	531700	485400	407200	764400	430600	518600	513400	623000	617900	435500	595900
Com_617_pos	L-Tryptophan	C11H12N2O2	204.23	4.894	Amino Acid And Derivatives	"73-22-3"	36010000	34510000	37690000	43430000	54700000	39120000	53830000	72990000	71860000	54620000	52740000	50390000	42710000	52640000	44360000	57920000	60280000	43900000	72690000	84950000	80870000	65930000	63670000	52950000	49330000	53870000	49490000
Com_618_pos	Pipecolic acid	C6H11NO2	129.16	1.042	Amino Acid And Derivatives	"535-75-1"	20500000	22140000	25220000	30970000	32450000	20450000	23730000	56580000	47590000	28230000	40770000	49500000	25620000	27760000	24170000	56020000	46670000	31080000	75070000	52480000	99200000	50140000	43080000	37050000	38270000	37450000	39700000
Com_619_pos	L-Pipecolate	C6H11NO2	129.16	1.049	Amino Acid And Derivatives	"3105-95-1"	1345000	2981000	1532000	1283000	2132000	2981000	1494000	1697000	1041000	2091000	1277000	989000	1040000	1211000	1128000	1170000	1040000	1443000	806400	748400	836200	932000	1404000	965500	930100	1530000	971000
Com_620_pos	Glutathione	C10H17N3O6S	307.32	1.51	Amino Acid And Derivatives	"70-18-8"	366500	355100	660600	582000	1719000	854800	743200	473900	251600	585800	454400	733100	401355	433755	230700	24750	1722000	494855	315086	331600	68220	355300	356000	482000	360800	302800	366300
Com_621_pos	5-Methyltryptamine	C11H14N2	174.242	8.51	Amino Acid And Derivatives	"1821-47-2"	40450	49680	53390	43850	52220	76730	72000	31370	62100	46930	31770	48560	65170	37620	41790	48110	43200	40340	25470	32560	23450	36320	41540	28510	34000	26710	33290
Com_635_pos	2-Aminoadipic acid	C6H11NO4	161.1	0.95	Amino Acid And Derivatives	"1118-90-7"	1145000	1388000	1319000	1486000	1211000	1065000	1332000	930400	1159000	1044000	1599000	1652000	1054000	1057000	1145000	1102000	1276000	1244000	1081000	1280000	810100	1037000	948800	1196000	1298000	1072000	1130000
Com_636_pos	N-formylmethionine	C6H11NO3S	177	2.97	Amino Acid And Derivatives	"4289-98-9"	72520	72520	94660	134700	79760	161500	95590	204800	81390	188500	195600	107500	89330	127100	64180	255000	172400	276200	313200	76850	203500	112500	186000	70580	130400	155300	147100
Com_637_pos	Aspartic acid di-O-glucoside		457.1	0.97	Amino Acid And Derivatives		1574000	1804000	1125000	728900	1912000	1029000	2985000	5451000	4430000	2470000	2933000	2305000	1744000	1856000	1227000	2519000	861100	1267000	2492000	4011000	3785000	3650000	4180000	1612000	1578000	2509000	2324000
Com_641_pos	N alpha-Acetyl-L-Arginine	C8H16N4O3	216.238	1.04	Amino Acid And Derivatives	"155-84-0"	681900	758100	682800	392200	794000	625200	1675000	1454000	1986000	1919000	935400	609200	1047000	715800	780700	667000	614100	921400	402000	1356000	1360000	1462000	1152000	1703000	623600	1036000	882500
Com_646_pos	Glycyl-L-leucine	C8H16N2O3	188.22	4.466	Amino Acid And Derivatives	"869-19-2"	208700	194300	333500	236600	668200	247900	227400	406500	431800	316900	437100	316700	275800	343200	263800	221100	316600	163800	863500	471700	764600	325800	473100	270500	326100	362900	310100
Com_647_pos	L-Alanine	C3H7NO2	89.09	0.86	Amino Acid And Derivatives	"56-41-7"	13990000	15810000	13150000	7153000	16470000	9675000	36270000	36210000	35600000	30300000	27400000	27850000	15780000	15570000	13590000	6393000	11910000	7933000	7981000	42940000	10980000	29250000	31320000	27420000	17510000	22120000	19250000
Com_648_pos	L-aspartic Acid	C4H7NO4	133.1	0.86	Amino Acid And Derivatives	"56-84-8"	4937000	5947000	5181000	6164000	10420000	1897000	6504000	8458000	6787000	4621000	6317000	5423000	8865000	6361000	7486000	7829000	7474000	6018000	9834000	8719000	11580000	7726000	8597000	6094000	4407000	6809000	6934000
Com_649_pos	DL-Citrulline	C6H13N3O3	175.19	0.9	Amino Acid And Derivatives	"627-77-0"	4786000	5064000	5929000	3216000	3501000	3396000	8420000	4543000	5030000	4095000	3091000	3588000	7732000	6704000	6767000	2909000	3638000	2488000	4732000	10750000	4374000	5536000	4973000	5364000	5503000	5323000	5456000
Com_651_pos	L-Hydroxyproline	C5H9NO3	131.13	0.88	Amino Acid And Derivatives	"51-35-4"	1113000	1141000	1224000	1208000	1281000	929100	1241000	1283000	1221000	1531000	1610000	1560000	1181000	1275000	1290000	1510000	1395000	1368000	1335000	1591000	1674000	1526000	1565000	1478000	1211000	1283000	1210000
Com_652_pos	D-Proline	C5H9NO2	115.13	0.967	Amino Acid And Derivatives	"344-25-2"	82390000	96700000	89380000	91500000	148500000	74130000	180900000	234400000	226600000	194700000	266500000	259500000	102500000	98720000	80340000	107300000	94070000	77400000	182500000	261700000	203100000	197400000	229200000	185500000	171900000	163100000	147600000
Com_653_pos	L-arginine	C6H14N4O2	174.2	0.794	Amino Acid And Derivatives	"74-79-3"	62350000	57130000	51180000	41340000	71080000	47630000	118500000	102600000	103800000	89440000	76070000	79460000	95190000	83570000	77590000	58320000	76530000	63060000	59880000	125500000	98910000	92780000	90030000	84380000	73060000	73010000	71050000
Com_654_pos	L-cysteine	C3H7NO2S	121.16	0.88	Amino Acid And Derivatives	"52-90-4"	147700	333500	168000	95590	196400	111200	393800	553500	672900	725200	589000	546300	44490	20030	61200	24900	33910	25220	45110	203600	80070	309400	249300	151000	158600	169500	152000
Com_657_pos	L-Alanyl-L-Phenylalanine	C12H16N2O3	236.116	4.65	Amino acids and derivatives	"3061-90-3"	33330	30130	84910	71920	177400	57910	34810	141900	149100	63990	189000	164800	37870	49550	51540	48340	84990	38330	389100	161700	222400	72930	151400	71970	93950	94260	98800
Com_661_pos	Cyclo(Tyr-Ala)	C12H14N2O3	234.1	0.97	Amino acids and derivatives	"21754-26-7"	30370	40940	30320	32500	27490	28460	37130	42410	53230	21460	29770	36120	34890	40910	23420	28140	33910	42080	43320	46820	44190	36290	31570	20630	25520	33120	33000
Com_684_pos	beta-Alanine methyl ester hydrochloride	C4H10ClNO2	139.58	0.98	Amino Acid And Derivatives	"3196-73-4"	26320000	28800000	23570000	19410000	26460000	19460000	35250000	44750000	43720000	42760000	41840000	37890000	24980000	25900000	22790000	20870000	24450000	22800000	29230000	38380000	45500000	41470000	42010000	32880000	27330000	33340000	29440000
Com_692_pos	N-Hydroxy-L-tryptophan	C11H12N2O3	220.225	2.66	Amino Acid And Derivatives	"87843-31-0"	137500	136600	140600	198000	191600	173100	116700	138700	123900	163800	163100	135500	244400	266100	267600	322400	414000	273800	376100	241100	390700	233300	244100	222600	180000	205900	191200
Com_698_pos	Glycine	C2H5NO2	75.07	0.88	Amino Acid And Derivatives	"56-40-6"	278900	227700	243500	108900	445200	152800	512700	473500	447200	338200	383400	432300	308800	287500	254600	186600	231800	174700	231500	591400	282800	431800	349900	303100	274700	312500	293200
Com_699_pos	4-Aminobutyric acid	C4H9NO2	103.12	0.864	Amino Acid And Derivatives	"56-12-2"	42260000	47920000	38350000	31830000	41960000	30410000	56220000	74590000	71900000	67830000	70810000	66730000	41470000	42550000	36710000	31660000	40520000	35040000	58140000	63470000	68760000	57320000	70330000	59320000	54700000	52380000	49820000
Com_702_pos	isoleucine	C6H13NO2	131.17	2.11	Amino Acid And Derivatives	"73-32-5"	58660000	61480000	72880000	31200000	160600000	28930000	197500000	331000000	292600000	188200000	191300000	222200000	76550000	68950000	51850000	34940000	55310000	30670000	193200000	324600000	238800000	187800000	227600000	164100000	134700000	144000000	135600000
Com_703_pos	D-glutamine	C5H10N2O3	146.14	0.86	Amino Acid And Derivatives	"5959-95-5"	16770000	21340000	20660000	31040000	27420000	20450000	17580000	50870000	44460000	22580000	37290000	50520000	23190000	28090000	22140000	61530000	44700000	31450000	87250000	48900000	101000000	42810000	43750000	30750000	37950000	37970000	36640000
Com_704_pos	L-Citrulline	C6H13N3O3	175.19	0.89	Amino Acid And Derivatives	"372-75-8"	1226000	1092000	1546000	1058000	1031000	823400	2185000	1455000	1539000	1118000	948400	1012000	2293000	2140000	2009000	935200	1088000	790000	1479000	3039000	1464000	1570000	1516000	1498000	1406000	1445000	1244000
Com_705_pos	L-Leucine	C6H13NO2	131.17	2.32	Amino Acid And Derivatives	"61-90-5"	57070000	84450000	94140000	28310000	165600000	27330000	306000000	481500000	468000000	301700000	269900000	329500000	102400000	81740000	58870000	31310000	57730000	29820000	317800000	505500000	372300000	300000000	330400000	248700000	196600000	216800000	198600000
Com_706_pos	L-Ornithine	C5H12N2O2	132.16	0.762	Amino Acid And Derivatives	"70-26-8"	2754000	2301000	2779000	3258000	3326000	3007000	3066000	2525000	2388000	2393000	3046000	2907000	4826000	5024000	4650000	5430000	4738000	4611000	3383000	4005000	3641000	3710000	3941000	3900000	3316000	3522000	3358000
Com_712_pos	D-Proline betaine	C7H14NO2+	144.092	1	Amino acids and derivatives	"1195-94-4"	8960000	2242000	8817000	3960000	83800000	4457000	1670000	2141000	1831000	2654000	4564000	2802000	3565000	13450000	4164000	6379000	9333000	3135000	31480000	13110000	3926000	7167000	14170000	5185000	12530000	15500000	10760000
Com_738_pos	D-Serine	C3H7NO3	105.09	0.851	Amino Acid And Derivatives	"312-84-5"	9620000	9650000	8816000	10120000	15920000	9391000	15990000	20330000	19020000	15820000	15470000	18350000	9100000	8774000	7380000	11840000	12160000	8314000	20150000	19500000	22240000	16180000	16870000	13730000	12670000	14590000	13630000
Com_739_pos	L-Leucyl-L-alanine	C9H18N2O3	202.25	3	Amino Acid And Derivatives	"7298-84-2"	174400	226500	580300	234700	474700	121600	495800	2060000	1994000	696700	1908000	2859000	279600	254000	401500	116900	229400	107400	2802000	4184000	1610000	796500	1701000	1269000	829700	974700	902600
Com_742_pos	L-Dihydroorotic acid	C5H6N2O4	158.112	0.92	Amino Acid And Derivatives	"5988-19-2"	26770000	21820000	25190000	33890000	29950000	27800000	25870000	30630000	28590000	29410000	44770000	40090000	26030000	32420000	29330000	32090000	27700000	26580000	36040000	43500000	34810000	30660000	38400000	27340000	30290000	41250000	26420000
Com_744_pos	D-Threonine	C4H9NO3	119.119	0.86	Amino Acid And Derivatives	"632-20-2"	1233000	1232000	1270000	1006000	2531000	1089000	2518000	2922000	2863000	2214000	2248000	2829000	1512000	1362000	1258000	1107000	1309000	1041000	2077000	3140000	2471000	2043000	2432000	1926000	1736000	2232000	1806000
Com_747_pos	D-Phenylalanine	C9H11NO2	165.19	4.106	Amino Acid And Derivatives	"673-06-3"	78300000	104000000	133500000	58110000	187400000	51550000	307900000	482100000	489900000	301500000	296800000	351700000	126600000	124400000	88200000	64940000	92840000	65870000	443600000	498400000	483800000	318500000	359200000	261400000	221500000	249300000	215800000
Com_750_pos	DL-Norvaline	C5H11NO2	117.15	1.068	Amino Acid And Derivatives	"760-78-1"	22440000	22040000	20500000	10980000	39970000	15510000	69680000	109200000	92040000	61180000	54850000	63880000	27220000	26830000	16480000	17170000	21490000	12780000	50000000	81480000	71080000	62930000	78260000	52850000	34920000	54280000	38970000
Com_751_pos	2-Amino-4-(methylthio)butyric acid	C5H11NO2S	149.211	1.46	Amino Acid And Derivatives	"59-51-8"	3732000	5342000	6812000	3244000	12120000	2361000	21160000	31850000	19370000	14560000	8705000	20990000	5442000	5652000	6014000	2968000	6704000	2427000	14670000	33050000	19430000	13170000	19470000	12340000	5393000	6798000	9056000
Com_752_pos	L-serine	C3H7NO3	105.093	0.846	Amino Acid And Derivatives	"56-45-1"	1522000	1767000	1636000	1532000	2649000	1597000	2780000	3528000	3315000	2619000	2894000	3382000	1668000	1499000	1410000	1917000	1701000	1460000	3636000	3414000	3686000	2733000	2963000	2395000	2481000	2470000	2127000
Com_754_pos	L-2-Aminoadipic acid	C6H11NO4	161.069	0.93	Amino acids and derivatives	"542-32-5"	488600	530800	470500	483800	454100	429700	639400	506800	428300	486900	489400	473100	455400	462300	355400	560000	620600	511100	291500	373300	305100	404200	434900	406400	392300	470600	383500
Com_758_pos	L-Leucyl-L-phenylalanine	C15H22N2O3	278.163	6.25	Amino acids and derivatives	"56217-82-4"	54840	47590	149700	73620	169400	56050	89040	344900	334800	110900	454000	283600	69110	106500	66880	66470	164600	46210	652200	505600	393500	124100	241000	124300	167300	147500	135400
Com_761_pos	2-Aminoisobutyric acid	C4H9NO2	103.063	0.82	Amino acids and derivatives	"62-57-7"	62690000	62120000	62500000	62060000	54810000	56800000	58910000	58930000	58580000	51350000	61360000	54830000	58070000	65740000	57590000	57040000	47540000	55330000	53390000	59500000	52800000	53590000	57420000	52490000	55290000	53790000	53950000
Com_766_pos	L-Valine	C5H11NO2	117.146	1.2	Amino Acid And Derivatives	"72-18-4"	753800	761900	744800	385400	1452000	504100	2314000	3355000	3060000	2392000	1985000	2116000	1050000	1031000	692300	611600	766200	526900	1700000	2522000	2493000	2330000	2613000	1823000	1299000	1885000	1380000
Com_770_pos	Phenylacetylglutamine	C13H16N2O4	264.277	0.94	Amino Acid And Derivatives	"28047-15-6"	48020	33340	62460	38990	57370	26770	20310	48870	31050	31830	52530	36520	22860	47980	39470	27520	41970	36650	45320	38090	31090	31930	34750	48020	25110	38720	37960
Com_775_pos	Lysine butyrate	C10H22N2O4	234.1	0.89	Amino Acid And Derivatives	"80407-71-2"	116600000	131300000	130600000	123800000	127300000	115100000	120400000	136700000	129600000	111700000	119800000	123400000	140500000	129200000	134300000	133100000	125200000	129100000	131000000	143100000	132100000	132100000	129000000	119400000	132000000	125400000	118900000
Com_781_pos	Alanine	C3H7NO2	89.094	0.86	Amino Acid And Derivatives	"338-69-2"	3725000	4103000	3721000	1984000	4097000	2826000	9408000	9082000	9683000	8042000	8539000	7852000	4401000	5104000	4191000	2091000	3083000	2164000	2529000	12230000	3210000	8079000	8366000	8450000	5261000	6278000	5370000
Com_787_pos	Glycyl-L-valine	C7H14N2O3	174.2	2.077	Amino Acid And Derivatives	"1963-21-9"	187776	33850	534900	569100	36890	259444	71380	60110	88810	189271	257072	63680	70980	126900	205200	206290	234540	13700	35530	300300	161230	716600	50080	181069	174400	166500	160900
Com_788_pos	Nepsilon-Acetyl-L-lysine	C8H16N2O3	188.22	1.304	Amino Acid And Derivatives	"692-04-6"	82830	170100	113500	135200	172900	117100	202000	181700	179400	197900	124600	134800	72060	99140	96080	84760	150700	93360	63700	249500	83120	100500	173000	157800	109900	111900	101100
Com_789_pos	N-Methylsarcosine	C4H9NO2	103.12	0.9	Amino Acid And Derivatives	"1118-68-9"	32320000	32280000	32810000	31880000	28700000	28310000	31190000	29120000	29500000	28120000	30600000	26940000	29330000	32770000	27970000	29160000	25670000	28820000	26470000	30110000	27580000	26880000	29940000	26190000	27040000	26110000	26020000
Com_790_pos	3-Amino-2-methylpropanoic acid	C4H9NO2	103.12	0.931	Amino Acid And Derivatives	"144-90-1"	5611000	6083000	4873000	4436000	5520000	4103000	7031000	9001000	8744000	8970000	9386000	7730000	5248000	5698000	4831000	4405000	5138000	4650000	6501000	7909000	9039000	7758000	8847000	7198000	6303000	6613000	6080000
Com_791_pos	H-Gly-Pro-OH	C7H12N2O3	172.18	1.035	Amino Acid And Derivatives	"704-15-4"	596600	497900	766000	298300	1429000	311900	781900	724600	933500	803700	900700	1014000	1053000	715100	746500	404900	611700	391100	948700	736600	1006000	1239000	1317000	672200	604200	661500	724200
Com_792_pos	L-Homocitrulline	C7H15N3O3	189.21	0.972	Amino Acid And Derivatives	"1190-49-4"	206200	218000	192800	260900	242700	273500	190600	183800	199600	238000	255900	221800	172000	227400	223200	167900	218600	203900	135200	186500	135000	198400	206000	201700	222100	199100	195800
Com_793_pos	L-Glutamic acid	C5H9NO4	147.13	0.886	Amino Acid And Derivatives	"56-86-0"	38820000	39540000	42820000	24120000	63280000	21740000	53910000	97780000	59770000	57440000	61450000	55140000	40570000	45500000	34210000	31390000	43920000	25540000	60890000	76250000	64220000	44410000	51440000	58920000	46030000	48920000	43540000
Com_794_pos	H-Abu-OH	C4H9NO2	103.12	0.947	Amino Acid And Derivatives	"1492-24-6"	7148000	7357000	7478000	7598000	6730000	6631000	6890000	7046000	6865000	6410000	7354000	6694000	6572000	7308000	6673000	6324000	5785000	6652000	6168000	7318000	6695000	6390000	6718000	6079000	6429000	6576000	6188000
Com_802_pos	N-Methyl-Trans-4-Hydroxy-L-Proline	C6H11NO3	145.074	0.91	Amino acids and derivatives	"4252-82-8"	1961000	1821000	1807000	1933000	2152000	2183000	1590000	1698000	1286000	1927000	1657000	1710000	1909000	1832000	1855000	1722000	2026000	1945000	1494000	1483000	1385000	1793000	1686000	1732000	1753000	1798000	1583000
Com_820_pos	1-Methylpiperidine-2-carboxylic acid	C7H13NO2	143.095	0.99	Amino acids and derivatives	"7730-87-2"	6630000	1493000	6081000	2692000	66730000	3285000	1316000	1554000	1260000	2047000	3229000	2095000	2891000	9342000	3180000	4774000	7498000	2259000	22990000	9033000	3313000	4766000	11450000	4012000	9985000	10080000	9266000
Com_838_pos	S-(5'-Adenosyl)-L-methionine	C15H22N6O5S	398.137	0.83	Amino Acid And Derivatives		168500	363500	229700	217000	259300	221500	282400	443700	316000	256200	312100	258000	214100	304600	152300	213300	118000	189400	203800	252200	221400	223500	205800	244200	223900	194400	193800
Com_845_pos	trans-3-Hydroxy-L-proline	C5H9NO3	131.13	2.14	Amino Acid And Derivatives	"4298-08-2"	2721000	3080000	3576000	1536000	7418000	1463000	9729000	15990000	14960000	9118000	9193000	10580000	3830000	3482000	2468000	1787000	2661000	1462000	9635000	16040000	11390000	9215000	10450000	7892000	6119000	6785000	6451000
Com_846_pos	Val-Ser	C8H16N2O4	204.224	1.01	Amino Acid And Derivatives	"13588-94-8"	2451000	2429000	2367000	2553000	2271000	2125000	2117000	1957000	1954000	2392000	2604000	2040000	2822000	2564000	2655000	2369000	2594000	2515000	2083000	2342000	2217000	2203000	2416000	2292000	2172000	1951000	2195000
Com_848_pos	4-Acetamidobutyric Acid	C6H11NO3	145.156	1.03	Amino Acid And Derivatives	"3025-96-5"	1149000	741200	1136000	1229000	882600	627400	902400	348000	802300	660900	1163000	720600	851800	1142000	1635000	2170000	1372000	1052000	663200	1154000	457700	1105000	1916000	837700	1024000	784500	1058000
Com_857_pos	Stachydrine	C7H13NO2	143.18	1.008	Amino Acid And Derivatives	"471-87-4"	5177000	422900	5441000	1177000	71460000	1292000	173900	219100	454800	498500	1674000	698600	1481000	6682000	1994000	3120000	5713000	1162000	15290000	5813000	2555000	4428000	7416000	3120000	6629000	6475000	8328000
Com_871_pos	Asp-phe	C13H16N2O5	280.106	5.12	Amino Acid And Derivatives	"13433-09-5"	12640	11100	22500	10030	19890	10650	15130	29150	33530	10100	21010	21370	17380	25750	18530	6737	13670	11050	111800	44650	65320	29930	29260	13750	19320	16980	16770
Com_877_pos	Oxidized glutathione	C20H32N6O12S2	630.646	1.06	Amino Acid And Derivatives	"121-24-4"	703400	507500	290500	527000	574900	695600	311100	759300	276900	605300	840300	457900	187200	437700	223500	462000	659600	371200	170600	60510	347300	507400	457500	424300	182600	689900	394400
Com_878_pos	Glu-Glu	C10H14N2O7	276.243	0.99	Amino Acid And Derivatives	"3929-61-1"	60030	77110	43290	69220	27060	42056	62570	68850	47566	31000	60613	57670	52790	83940	92590	35280	44400	55390	41250	78740	51540	61860	22870	80930	60660	39320	52920
Com_880_pos	DL-Glutamine	C5H10N2O3	146.14	0.84	Amino Acid And Derivatives	"6899-04-3"	22210000	30620000	30370000	47320000	33800000	31570000	26680000	73620000	65260000	32770000	58230000	73520000	35930000	39590000	32170000	90450000	62660000	51170000	132600000	72720000	145100000	70870000	66370000	46500000	53680000	55560000	48620000
Com_882_pos	L-lysine	C6H14N2O2	146.19	0.74	Amino Acid And Derivatives	"56-87-1"	29080000	37130000	38650000	58830000	42710000	37220000	35490000	86490000	72400000	38320000	64680000	83330000	46090000	46620000	40480000	115900000	73700000	63640000	162100000	85950000	178400000	87470000	79380000	55010000	59200000	66250000	63750000
Com_884_pos	H-Tyr(3-I)-OH	C9H10INO3	307.09	4.762	Amino Acid And Derivatives	"70-78-0"	5868	11800	5033	12114	4996	7024	6438	3204	10959	11163	7919	10895	9259	34690	8760	44430	8198	17350	13378	26290	10930	36050	8353	11020	18480	10990	10320
Com_887_pos	Phe-Phe	C18H20N2O3	312.363	6.51	Amino Acid And Derivatives	"2577-40-4"	14580	14660	47040	24830	72060	33930	19140	58990	55280	30780	43080	54470	15130	30360	18880	23190	31390	14540	102300	67940	69210	22810	53080	21170	38740	32640	35140
Com_894_pos	Viscumamide	C30H55N5O5	565.79	6.83	Amino Acid And Derivatives		17780	5438	5747	56440	78860	79170	23390	32445	25160	51740	35850	68900	19010	11300	14300	42210	47080	37600	15530	24160	14320	58140	98470	46120	39670	35860	47980
Com_904_pos	L-Homocystine	C8H16N2O4S2	268.354	2.5	Amino Acid And Derivatives	"626-72-2"	6080000	7393000	7560000	4567000	4149000	4175000	8183000	9696000	7028000	5504000	8384000	6917000	6319000	10520000	7631000	5937000	5473000	6729000	8828000	11540000	9582000	8094000	7911000	7116000	6467000	7104000	6698000
Com_920_pos	SDMA	C8H18N4O2	202.25	0.913	Amino Acid And Derivatives	"30344-00-4"	1032000	1008000	1106000	767200	1534000	835900	2057000	1994000	2413000	1502000	1763000	2045000	1097000	1025000	1100000	910700	1156000	771600	2206000	3246000	2006000	1493000	1655000	1557000	1600000	1330000	1312000
Com_938_pos	Phe-Pro	C14H18N2O3	262.304	5.58	Amino Acid And Derivatives	"7669-65-0"	245700	232100	367600	206600	429900	240200	331800	515100	522100	303800	595100	677500	433900	387400	440600	225100	321400	210900	837800	599200	693200	534800	784500	323200	392800	447100	400600
Com_941_pos	N-Hydroxyl-tryptamine	C10H12N2O	176.215	0.88	Amino Acid And Derivatives	"4761-34-6"	237200	228600	214400	169600	192400	192800	297800	228900	267500	202200	215700	195000	277000	255100	267300	162600	203500	199500	233400	343200	225800	252100	271500	204100	216400	205500	237400
Com_950_pos	gamma-Glutamate-Cysteine	C8H14N2O5S	250.272	1.44	Amino Acid And Derivatives	"636-58-8"	9263	9780	9640	13460	13990	19260	8615	4372	7501	6827	14120	5710	9551	11542	6044	10576	19450	11271	8461	6739	3549	5710	10050	14130	13690	9839	4479
Com_951_pos	gamma-Glu-Leu	C11H20N2O5	260.287	5.17	Amino Acid And Derivatives	"2566-39-4"	75320	47520	88810	57770	296400	54600	102800	102300	80440	49810	88900	111600	85520	69510	39310	53060	76130	31380	101600	145500	92750	84520	131400	55530	82920	73200	89870
Com_959_pos	N-Acetyl-L-leucine	C8H15NO3	173.21	1.04	Amino Acid And Derivatives	"1188-21-2"	539900	545800	498400	563200	558500	641200	766400	745800	572800	629600	668500	464400	551100	615100	652200	715500	554700	534800	1448000	791000	1202000	662500	771800	829200	502700	810600	763300
Com_960_pos	2-Phenylglycine	C8H9NO2	151.163	2.78	Amino Acid And Derivatives	"2835-06-5"	10190000	12860000	13550000	6962000	5208000	5286000	16100000	18350000	13870000	9547000	14860000	11060000	9768000	20430000	12740000	7147000	6991000	8002000	12830000	23960000	15630000	12110000	11260000	13450000	9782000	10100000	9800000
Com_961_pos	N-Acetyl-Dl-glutamic acid	C7H11NO5	189.166	1.84	Amino Acid And Derivatives	"5817-08-3"	265500	683000	359600	393400	1378000	221800	338700	198700	449100	436500	446800	408900	587300	533800	550500	1088000	1431000	795500	434300	649400	327300	987000	627700	600600	405500	533300	887900
Com_963_pos	N-Acetyl-L-histidine	C8H11N3O3	197.191	1	Amino Acid And Derivatives	"2497-02-1"	47980	40110	39680	40370	214300	28180	49540	34030	45060	34400	45210	57820	90140	31580	15130	29420	32610	18190	36520	63540	28920	44270	71020	35840	52120	49540	36510
Com_969_pos	Methionine sulfoxide	C5H11NO3S	165.046	0.75	Amino Acid And Derivatives	"62697-73-8"	90140	106600	130100	151300	218700	128100	106600	180400	198600	133700	155700	173500	132200	148600	127800	193800	203700	138400	342800	336500	363600	176300	258800	146000	199600	185700	144700
Com_971_pos	(5-L-Glutamyl)-L-amino acid	C8H14N2O5	218.09	1.01	Amino Acid And Derivatives	"5875-41-2"	111900	95600	97150	66860	56700	86680	225900	227300	151000	142900	137100	104600	80370	105900	66150	59750	117600	85870	77750	335600	105900	115100	211500	123300	112900	117000	98420
Com_980_pos	DL-threo-beta-Methylaspartic acid	C5H9NO4	147.129	0.89	Amino Acid And Derivatives		13230	6198	15330	8436	23250	11990	18170	18300	25280	13700	20510	13760	9192	8018	9999	8330	12680	6757	21080	21800	20130	10470	11720	15420	14950	14560	9253
Com_982_pos	Dl-2-Aminooctanoic Acid	C8H17NO2	159.226	1.23	Amino Acid And Derivatives	"644-90-6"	462300	454600	491200	588000	495900	433100	412700	424200	340100	421200	555200	448300	428900	503300	493700	463400	452800	565600	361400	506400	408600	497000	470100	458800	477900	435600	433600
Com_995_pos	S-Methyl-L-cysteine	C4H9NO2S	135.185	1.04	Amino Acid And Derivatives	"1187-84-4"	3622000	4503000	4371000	3518000	2916000	1824000	4042000	2061000	2495000	2659000	4873000	3468000	2639000	4064000	4252000	3178000	3605000	4116000	3529000	4513000	2995000	4597000	2945000	4668000	3536000	2406000	3773000
Com_1007_pos	O-Acetyl-L-homoserine	C6H11NO4	197.617	1	Amino Acid And Derivatives	"250736-84-6"	2676000	2243000	2376000	2727000	1750000	2545000	2462000	1997000	2075000	2917000	4090000	3196000	2555000	2342000	2327000	2520000	2142000	2594000	2817000	2806000	1932000	2273000	2384000	2345000	3066000	2077000	1920000
Com_1009_pos	Nicotianamine	C12H21N3O6	303.312	0.86	Amino Acid And Derivatives	"34441-14-0"	1016000	1030000	701900	869700	905900	892800	1237000	1539000	1077000	837100	1115000	908400	833800	739300	782900	812100	584400	693500	1094000	790100	1283000	877100	863600	761700	817500	834600	957400
Com_1012_pos	NG,NG-Dimethyl-L-arginine	C8H20Cl2N4O2	202.254	0.93	Amino Acid And Derivatives	"220805-22-1"	942200	984600	1055000	805700	1523000	836700	1804000	1842000	2134000	1527000	1437000	1479000	1043000	1094000	1038000	813100	1094000	949600	1781000	2334000	1729000	1392000	1237000	1219000	1344000	1193000	1342000
Com_1013_pos	N-Coumaroyltyramine	C17H17NO3	283.322	7.73	Amino Acid And Derivatives	"36417-86-4"	145500	170800	177100	161100	180000	215100	128300	111500	108400	205400	162000	178200	2369	8141	59731	63546	57890	5747	82502	74626	106682	2984	70192	6059	71160	79700	80010
Com_1025_pos	D-Asparagine	C4H8N2O3	132.118	0.96	Amino Acid And Derivatives	"2058-58-4"	1435000	1433000	1327000	1030000	1164000	1070000	1598000	1658000	1867000	867400	896300	785900	1464000	1266000	1398000	1176000	948300	1065000	1765000	1794000	1718000	1015000	862500	822800	1178000	1201000	1288000
Com_1033_pos	Lysine	C6H14N2O2	146.188	0.85	Amino Acid And Derivatives	"70-54-2"	17490000	21930000	22040000	31700000	28590000	22370000	19490000	50060000	44780000	22650000	38760000	47230000	25080000	28220000	23100000	65680000	45070000	35130000	84310000	50480000	98840000	49650000	42830000	30930000	34710000	39310000	34990000
Com_1035_pos	Gly-Tyr-Ala	C14H19N3O5	309.318	4.16	Amino Acid And Derivatives	"112898-27-8"	7428	8357	6354	8081	7390	9539	7287	18920	17120	13590	37940	40830	4956	9000	6544	5793	5188	10670	53030	23290	46400	15270	26570	12970	12960	15490	17750
Com_1048_pos	D-Ala-D-Ala	C6H12N2O3	160.171	0.94	Amino Acid And Derivatives	"923-16-0"	29820	37660	37870	28980	38540	24370	33150	43300	60170	42390	58670	57420	41650	38300	39410	37520	28120	25990	60990	68240	69850	49760	59560	28970	45850	41410	45640
Com_1049_pos	D-(+)-Octopine	C9H18N4O4	246.264	0.73	Amino Acid And Derivatives	"34522-32-2"	63440	41160	66560	48480	54570	85730	76410	76370	105600	126100	78640	59820	114000	87630	94200	154000	41740	70340	85800	125600	89890	76450	101500	83070	76500	107000	86170
Com_1055_pos	Leucine	C6H13NO2	131.175	2.1	Amino Acid And Derivatives	"26782-71-8"	1747000	1933000	2364000	1005000	5208000	965900	6158000	10320000	9526000	5973000	6172000	6878000	2406000	2167000	1602000	1078000	1783000	988200	6115000	10210000	7390000	5863000	7114000	5131000	4145000	4371000	4256000
Com_1062_pos	S-Adenosyl-L-homocysteine	C14H20N6O5S	384.411	1.84	Amino Acid And Derivatives	"979-92-0"	18920	16360	20440	28260	23110	25960	18770	37080	15390	33080	57380	24650	13320	25670	14590	39000	50480	38130	22770	21440	29990	36660	35540	33540	23380	27160	28770
Com_1063_pos	Homocysteine	C4H9NO2S	135.185	0.84	Amino Acid And Derivatives	"454-29-5"	81150	42730	59680	71510	86340	50080	72630	68800	40340	25550	43310	62160	59080	26270	64500	67040	57820	54810	56920	35750	64930	54570	55350	44490	36980	49760	56390
Com_1064_pos	L-Methionine	C5H11NO2S	149.212	1.38	Amino Acid And Derivatives	"63-68-3"	2166000	2078000	2596000	1350000	3275000	1463000	6614000	10210000	10720000	5675000	5026000	6331000	2332000	2303000	1862000	1679000	2151000	1128000	6415000	8954000	5940000	5337000	6092000	4530000	3476000	4296000	3515000
Com_1067_pos	S-Sulfo-L-cysteine	C3H7NO5S2	201.221	0.98	Amino Acid And Derivatives	"1637-71-4"	55660	48960	50310	53060	63700	42540	36730	35280	26990	62050	53600	50600	49790	68900	58010	64500	59760	61380	37500	59170	51820	73210	51000	50550	43320	37240	37840
Com_1079_pos	(-)-N-[3',4'-Dihydroxy-(E)-cinnamoyl]-L-glutamic acid	C14H15N1O7	309.271	16.07	Amino Acid And Derivatives	"860295-23-4"	2184000	2416000	2819000	2623000	1979000	2841000	1819000	2140000	3427000	3327000	2217000	2428000	2361000	2739000	2636000	1695000	4153000	1904000	2716000	3573000	3085000	2032000	2648000	3414000	999000	1067000	989700
Com_1085_pos	Levodopa	C9H11NO4	197.19	1.019	Amino Acid And Derivatives	"59-92-7"	204000	169300	176100	122100	252500	86060	455300	541400	632100	155100	174000	192300	382400	289700	249400	146300	169200	150000	1770000	1810000	2175000	515300	776600	295600	501700	510500	350100
Com_1086_pos	L-Phenylalanine	C9H11NO2	165.19	4.108	Amino Acid And Derivatives	"63-91-2"	81210000	102900000	137600000	57950000	209700000	53430000	297800000	512100000	513500000	304600000	315300000	367400000	128300000	128300000	93680000	67050000	98670000	68050000	469800000	496300000	525700000	326100000	371700000	280800000	243800000	255600000	241700000
Com_1087_pos	D-Pyroglutamic acid	C5H7NO3	129.114	1.62	Amino Acid And Derivatives	"4042-36-8"	5631000	4606000	6673000	6358000	19140000	3851000	6207000	3268000	3508000	4396000	4239000	4640000	4619000	5036000	3835000	8492000	8343000	5622000	3656000	6005000	3262000	5926000	7741000	4752000	5074000	5196000	5279000
Com_1090_pos	5-Hydroxylysine	C6H15ClN2O3	198.65	0.72	Amino Acid And Derivatives	"13204-98-3"	24160	10140	20690	8440	16296	15590	6854	10290	14761	17400	11460	8625	19010	14170	16780	12127	12760	9406	9187	13140	18050	11179	12069	16450	8726	16420	13380
Com_1091_pos	5-Methyl-dl-tryptophan	C12H14N2O2	218.252	1.06	Amino Acid And Derivatives	"951-55-3"	40290	66380	69790	57740	65040	56750	99960	86460	81000	80860	94850	97860	50950	70170	57060	49670	66750	33670	62420	163200	80680	91890	119000	96450	82270	51030	55950
Com_6_neg	Choline bitartrate	C9H19NO7	253.25	0.97	Amines	"87-67-2"	36340	33770	43200	53790	47740	46430	46080	53200	39310	37010	54410	48490	31560	34380	29320	54920	62490	40220	22210	35880	34890	34560	63150	33360	35900	48170	33750
Com_471_pos	N', N''-Dicaffeoylspermidine			5.57	Amines		9014000	10540000	12060000	13820000	8975000	17430000	10010000	10320000	9084000	14510000	12000000	12610000	6777000	18680000	8429000	23310000	16300000	24610000	14890000	11290000	14260000	10740000	12090000	11530000	11430000	11600000	12230000
Com_472_pos	N', N''-Caffeoyl, feruloylputrescine			0.98	Amines		811500	1080000	756200	729200	1216000	539200	1347000	4949000	3982000	2495000	2781000	1980000	621300	484200	500300	599300	1018000	520000	3293000	3026000	5303000	1525000	2130000	1101000	1703000	1564000	1580000
Com_473_pos	N',N'',N'''-Di-p-hydroxybenxoyl, feruloylagmatine			6.7	Amines		21350	12640	9009	32460	25780	11430	8424	21706	14180	35840	27270	21790	20271	11020	25793	31370	28140	19850	17920	24327	23334	43880	44450	40160	23100	28320	13970
Com_474_pos	N',N'',N'''-Di-p-coumaroyl, sinapoylagmatine			5.7	Amines		60610	24520	36620	21950	50720	57710	55800	44210	44840	58330	89180	52110	20240	59810	19910	33240	41990	22830	36780	57920	89440	46320	86870	76550	35790	38330	40110
Com_475_pos	N',N'',N'''-Triferuloylagmatine			6.03	Amines		657500	54040	360300	66080	718200	510000	270700	310000	150200	288400	1032000	292200	145100	953400	91220	410200	193200	71200	1149000	1385000	714700	560000	889800	1147000	508700	479000	485900
Com_476_pos	Putrescine	C4H12N2	88.1	0.68	Amines	"110-60-1"	605700	558700	800900	449700	469700	373000	658900	671800	625700	450400	293700	477900	369900	510100	305400	497100	296700	297600	424800	678600	477600	341700	232900	336000	397600	378200	380300
Com_477_pos	1,5-Diaminopentane	C5H14N2	102.116	0.83	Amines	"462-94-2"	288100	25570	1001000	91190	4663000	79780	77980	13330	18170	26260	71200	148000	295800	523000	99110	579300	471000	131900	974800	415800	72370	345700	574800	436300	395300	445800	415500
Com_513_pos	N',N'',N'''-Diferuloyl, caffeoylspermidine			5.81	Amines		440100	31060	216100	36120	433000	385900	132800	199500	118000	197100	648000	249600	110300	571900	70980	199600	156500	51720	887100	851100	442900	332900	651500	808000	305700	320600	290700
Com_515_pos	N',N'',N'''-Di-p-coumaroyl, p-hydroxybenxoylagmatine			12.92	Amines		2539000	2713000	2553000	2033000	1552000	2166000	2692000	2781000	3030000	2286000	1898000	2218000	2421000	2756000	2473000	1911000	1484000	1950000	2525000	3035000	2510000	2167000	2171000	1921000	1812000	1865000	1835000
Com_520_pos	Oleoylethanolamide	C20H39NO2	325.298	14.61	Amines	"111-58-0"	836300	956400	1057000	958000	930900	1014000	743800	713000	993700	703600	725100	721500	1075000	1215000	1184000	1006000	1032000	1019000	836600	909300	767800	766400	1005000	767600	695100	683700	698700
Com_554_pos	Histamine	C5H9N3	111.145	1.04	Amines	"51-45-6"	1756000	2247000	2023000	1063000	882500	793600	2361000	1898000	2028000	1507000	1926000	1209000	2857000	3068000	3366000	1279000	1270000	1372000	3737000	2134000	4877000	1908000	2270000	1639000	1230000	1753000	1844000
Com_559_pos	N1-Acetylspermine	C12H28N4O	244.377	0.88	Amines	"25593-72-0"	47290	31120	43040	34830	56010	49580	76300	109700	94710	86030	68420	68190	95740	35860	48660	27170	40240	26820	95950	78410	125500	44680	112300	70340	45840	76190	62220
Com_576_pos	Agmatine	C5H14N4	130.1	0.92	Amines	"306-60-5"	51410	115800	89290	160600	97220	108100	53360	74350	96910	92270	107700	95760	51750	85710	66730	98850	114000	66870	55800	57710	46820	70640	37430	85640	90120	78570	93940
Com_583_pos	Histidinol	C6H11N3O	141.1	0.72	Amines	"4836-52-6"	1044000	405300	612100	374900	627300	427800	603000	1131000	625800	559000	419900	528600	465600	676400	362700	599500	565300	419500	447100	551900	551900	419400	258500	443400	277400	466200	446500
Com_604_pos	N', N''-Di-p-hydroxybenxoylputrescine			1.15	Amines		9613	8353	7354	13450	6831	9130	8127	36020	14880	16530	20430	8198	15980	10430	6132	18570	17640	8909	28410	18410	22490	20420	18860	12240	11470	17310	11700
Com_606_pos	N', N''-Feruloyl, Caffeoylspermidine	C26H33N3O6	483.56	6.2	Amines		1793000	1352000	2229000	1528000	1994000	4073000	1837000	1785000	1285000	2580000	4877000	2460000	2656000	5089000	1764000	5229000	3358000	3711000	5738000	4103000	6120000	4234000	3900000	4672000	3279000	3130000	3097000
Com_607_pos	N', N''-p-Coumaroyl, Feruloylspermidine	C26H33N3O5	467.56	6.5	Amines		998900	773200	1530000	766400	1245000	1992000	2060000	1900000	1583000	2010000	5548000	1938000	1367000	3178000	945400	3875000	2140000	1262000	3736000	3044000	3822000	2511000	4238000	3435000	2265000	2240000	2364000
Com_610_pos	N', N''-p-hydroxybenxoyl,sinapoylcadaverine			0.81	Amines		19350	23760	14440	26400	11930	28450	8613	14200	12570	6555	9008	16800	23750	24790	34350	18340	13290	16610	22110	22880	23840	20280	11330	11820	21250	25310	13070
Com_615_pos	4-D-Hydroxysphinganine	C18H39NO3	317.507	9.54	Amines	"554-62-1"	25030	13850	7765	11670	12460	17780	11480	17810	24350	26470	12680	13220	15350	25000	20820	20070	14480	9827	27480	11900	21700	8549	15580	16530	15340	13420	18940
Com_622_pos	5-Sulfanyl-1-pentanesulfonamide	C5H13NO2S2	183.29	15.17	Amines		204900	171800	163600	176600	140200	186200	146100	141200	203800	217300	152900	162900	178900	170700	175800	183900	219200	140600	195700	193500	213400	158100	170400	204300	89300	94030	81720
Com_665_pos	Diethanolamine	C4H11NO2	105.136	0.84	Amines	"111-42-2"	403700	437500	306900	331000	618200	370800	562700	762700	812200	576700	636800	684800	370400	363700	292600	479400	378200	354100	825500	704100	711500	552900	788400	588400	568500	523400	577600
Com_819_pos	Phenylethanolamine	C8H11NO	137.084	2	Amines	"7568-93-6"	33420	98740	240300	83980	48240	13150	419000	5167000	4572000	341300	5066000	2317000	6957	30710	19380	55970	15430	10850	2729000	1084000	2156000	1211000	1282000	522200	1006000	1229000	1155000
Com_874_pos	2-Phenylethylamine	C8H11N	121.18	4.584	Amines	"64-04-0"	490300	788300	705900	806000	796700	658300	457700	846200	743700	572200	583600	476700	269003	24950	14820	41480	64970	34620	405300	101700	434700	24640	25740	23350	332300	388300	339100
Com_1016_pos	Methylguanidine	C2H7N3	73.0971	0.84	Amines	"471-29-4"	287200	242200	305100	197100	502300	196500	573300	597200	594100	477500	466700	550200	261800	251700	234100	211900	255800	179900	420000	651400	519900	470100	491000	404100	344200	363500	349000
Com_1061_pos	Trimethylamine N-oxide	C3H9NO	75.11	0.85	Amines	"1184-78-7"	17880	44990	31680	58530	36620	31440	13170	43760	21870	28100	41970	33250	31320	30880	52570	55660	41230	46470	67740	34740	62210	29920	23210	38870	32970	32890	33380
Com_1066_pos	Spermidine derivative	C8H21N3O6	255.27	14.85	Amines		335400	415200	418900	418000	307600	456900	432000	409300	483300	541300	393300	376700	343500	412700	546000	406600	572800	390200	494000	520600	517900	404600	417800	655600	219100	209900	222800
Com_2_neg	Daphnoretin	C19H12O7	352.3	7.39	Phenylpropanoids and polyketides	"2034-69-7"	12010	14010	20160	13430	4539	13940	13410	13010	3767	11660	10280	11100	7278	4375	7336	45840	3285	13900	3858	12950	2782	7399	20000	14950	8776	7660	15780
Com_29_neg	3-Phenyllactic acid	C9H10O3	166.174	6.81	Phenylpropanoids and polyketides	"828-01-3"	24420	26610	69580	17650	57170	31480	68420	64740	68420	44970	76470	41200	71870	55230	40060	31760	52380	25650	17330	118600	25200	103600	86310	56550	55040	47410	31670
Com_151_neg	P-Coumaryl Alcohol	C9H10O2	150.174	1.04	Phenylpropanoids and polyketides	"3690-05-9"	56390	48390	56790	60120	97240	78830	53050	64360	46640	55490	72900	66420	42150	55500	53520	64210	73380	42980	31440	56040	39940	52540	55730	45030	52910	42290	40200
Com_178_neg	Dihydrodehydrodiconiferyl Alcohol	C20H24O6	360.401	0.77	Phenylpropanoids and polyketides	"28199-69-1"	9618	6082	9321	7879	16210	5032	10220	10610	6708	2857	7565	11910	6836	6346	3141	6830	2947	8938	7014	11240	10570	6354	12650	8895	4693	7047	1830
Com_414_neg	Hydroferulic acid	C10H12O4	196.2	6.74	Phenylpropanoids and polyketides	"1135-23-5"	20490	9294	42170	14220	41200	47910	29330	27550	25540	18670	39290	27710	12400	28170	34740	21810	29920	18430	20390	20340	22980	24090	37930	26190	19740	17060	25340
Com_423_neg	Rhapontigenin	C15H14O4	258.269	8.04	Phenylpropanoids and polyketides	"500-65-2"	5426	3101	6074	5167	5233	5541	4193	4864	4331	2798	4986	2231	3320	3321	5308	4967	8077	4752	6191	3931	5459	3389	8349	5173	3908	2676	2803
Com_425_neg	L-3-Phenyllactic Acid	C9H10O3	166.174	6.03	Phenylpropanoids and polyketides	"20312-36-1"	9740	20000	16020	5528	9768	7503	13860	8823	14860	8087	14350	12490	5612	10600	14050	9809	6215	8602	7684	10470	4685	8071	13530	15510	7678	6047	8566
Com_445_neg	Bisdemethoxycurcumin	C19H16O4	308.328	6.53	Phenylpropanoids and polyketides	"33171-05-0"	78530	71890	95600	78360	74610	88680	74100	47900	62640	90420	70900	59040	75860	86300	105900	85660	133500	107400	66550	85600	76820	69200	90220	103400	64320	53420	50110
Com_586_pos	Caffeic aldehyde	C9H8O3	164.1	1.84	Phenylpropanoids and polyketides		2016000	2334000	3217000	1114000	4983000	1236000	7675000	12020000	10800000	6130000	6118000	7478000	1958000	2498000	1538000	1175000	1938000	1033000	5652000	12640000	6938000	6527000	6838000	5911000	4340000	4516000	4423000
Com_783_pos	Alnustone	C19H18O	262.346	13.21	Phenylpropanoids and polyketides	"33457-62-4"	282200	353500	302700	277900	270500	262700	211700	192900	249000	224600	206900	235500	205800	386400	283200	333600	331200	329000	218400	207700	182000	286800	243300	252400	218100	209300	214200
Com_858_pos	Vanillactic acid	C10H12O5	212.199	9.2	Phenylpropanoids and polyketides	"2475-56-1"	362800	434100	266800	77290	82630	74390	833300	486100	725300	122300	143700	208400	644700	483200	671200	124300	51630	99230	729500	623900	740100	166800	191700	82550	299700	321100	302600
Com_939_pos	p-Coumaraldehyde	C9H8O2	148.159	0.89	Phenylpropanoids and polyketides	"2538-87-6"	280500	271500	300000	215100	399700	161600	321400	660500	385300	393700	399000	341600	286300	244600	255600	234400	298800	203500	467500	485800	381300	282000	309400	413900	362000	327400	268800
Com_44_neg	Methyl 4-hydroxycinnamate	C10H10O3	178.18	8.76	Phenylpropanoids	"19367-38-5"	68510	38640	159300	45080	113000	63700	81200	35840	22890	54950	82530	71520	99350	81110	67410	62720	50080	91640	52550	88260	52130	51710	209700	73830	45560	50280	44910
Com_60_neg	Isoscopoletin	C10H8O4	192.168	6.759	Phenylpropanoids	"776-86-3"	10670	4765	8780	7618	10739	8697	6346	8806	9782	7503	6747	7427	9832	10890	4418	6941	5610	12360	5671	7064	6574	10350	4112	6161	4887	4160	7901
Com_202_neg	Sibiricose A5	C22H30O14	518.465	5.421	Phenylpropanoids	"107912-97-0"	29350	40210	57490	42920	48310	44150	40110	29220	39730	46710	39420	40570	48030	56450	51780	60600	40000	46220	13310	33070	18150	38200	39670	38640	25690	30430	26100
Com_687_pos	Isoimperatorin	C16H14O4	270.28	12.29	Phenylpropanoids	"482-45-1"	37980	27085	6450	29509	47250	6052	91360	22937	19815	33694	38654	21425	28340	52490	49450	34610	75180	5517	10600	23210	6142	10090	102100	21900	18340	22290	22230
Com_876_pos	Asarinin	C20H18O6	354.35	11.812	Phenylpropanoids	"133-04-0"	18650	15390	21980	10530	13130	8738	15820	8876	10830	9451	18700	16980	28750	31480	8485	18600	20520	24380	26790	35120	39260	16930	25860	31860	14030	13190	11280
Com_930_pos	columbianetin acetate	C16H16O5	288.3	5.19	Phenylpropanoids	"23180-65-6"	50280	36360	37820	34620	45390	28490	16210	36270	21100	35440	35260	34270	13182	22432	2994	18808	22559	17506	19778	19410	22522	2289	17715	19617	9473	10990	8444
Com_988_pos	Schisantherin C	C28H34O9	514.572	12.62	Phenylpropanoids	"64938-51-8"	5550	3887	8054	3464	6114	2632	6991	12640	8632	5289	6571	2251	5982	2474	2009	5344	6175	8135	5251	14050	8624	4411	4714	2167	3880	3746	2235
Com_43_neg	4-Hydroxybenzyl alcohol	C7H8O2	124.14	4.93	Benzene and substituted derivatives	"623-05-2"	4376	9524	6642	7740	5403	5033	8176	4261	5016	8914	5652	5884	9730	16260	15190	16020	16310	14970	8080	14250	6036	10780	13380	15740	6109	10670	3104
Com_95_neg	Cinnamyl acetate	C11H12O2	176.21	0.89	Benzene and substituted derivatives	"103-54-8"	125600	180400	128100	160300	115000	134100	142200	149900	119800	120500	126200	148100	174800	169700	170600	166300	180300	169600	113800	111900	130600	181900	161400	153600	171100	147300	117700
Com_317_neg	Ethylparaben	C9H10O3	166.17	8.703	Benzene and substituted derivatives	"120-47-8"	18820	13730	20550	11150	15020	8942	25240	15660	19030	23750	17990	20670	13360	16570	17760	15290	17810	11540	14120	27060	13180	26410	16880	25090	19350	16140	17780
Com_345_neg	4-Hydroxy-3-methoxyphenylglycol sulfate potassium salt	C9H11KO7S	302.343	0.92	Benzene and substituted derivatives	"71324-20-4"	11550	17990	23630	22030	23080	19770	10760	11570	7784	12850	19770	14310	9940	10910	15060	14980	14060	15080	6829	8653	10000	12140	17060	8769	11520	4650	6720
Com_378_neg	5-Phenyl-2,4-pentadienoic acid	C11H10O2	174.2	10.04	Benzene and substituted derivatives	"1552-94-9"	558740	488533	566500	776500	685700	634800	604230	15360	24440	647400	718600	738200	464330	648870	740230	655100	1037000	732400	544680	562910	531540	722200	1115000	790500	480100	372100	363700
Com_396_neg	Catechol	C6H6O2	110.11	5.29	Benzene and substituted derivatives	"120-80-9"	3310	9767	22800	7157	4293	8790	28870	22870	24140	10970	11010	16560	5980	21460	12980	5484	3425	9578	2871	37290	15295	9209	9472	13790	8583	9082	11450
Com_399_neg	Mandelic acid	C8H8O3	152.047	4.91	Benzene and substituted derivatives	"17199-29-0"	137500	206500	223300	173700	146500	205900	194900	118300	193100	201400	128900	140100	280000	334700	359400	293700	316000	280900	158100	316700	157500	304800	312000	285200	185600	171000	187300
Com_441_neg	Propylparaben	C10H12O3	180.2	9.67	Benzene and substituted derivatives	"94-13-3"	13740	11570	18250	9620	9461	16290	17590	16890	16150	14480	9558	12080	15640	14360	13890	13420	14670	10340	15800	20180	18090	10610	14740	16960	18080	14080	14890
Com_511_pos	6-Paradol	C17H26O3	278.39	12.85	Benzene and substituted derivatives	"27113-22-0"	1647000	1921000	1526000	619600	727200	561900	4032000	4400000	5446000	837600	1456000	2002000	2070000	2354000	2251000	856400	487800	729800	5841000	4017000	4791000	1300000	1642000	862900	1887000	1831000	1869000
Com_563_pos	Sibutramine	C17H26ClN	279.848	12.68	Benzene and substituted derivatives	"106650-56-0"	37080	32420	28140	21898	17460	5389	48700	78800	80160	12440	27940	40510	45230	38190	45670	26610	12530	18980	79810	75910	71710	24160	32640	15250	36620	36970	37110
Com_630_pos	Benzamide	C7H7NO	121	4.56	Benzene and substituted derivatives	"55-21-0"	138900	213400	190800	222200	202000	192400	134900	232300	199800	162100	182600	138500	7683	85437	8571	15980	10370	4977	123700	29450	130200	9555	11540	7819	113500	101700	104400
Com_708_pos	(S)-2-Phenyloxirane	C8H8O	120.058	2.01	Benzene and substituted derivatives	"20780-54-5"	216200	154200	370600	292000	312300	110665	2968000	33000000	31750000	507800	8500000	4042000	82620	260734	144800	122800	192129	147300	13990000	10120000	15700000	1654000	2580000	760200	7926000	5600000	7007000
Com_716_pos	Benzamidine	C7H8N2	120.152	4.09	Benzene and substituted derivatives	"618-39-3"	1297000	1656000	2170000	939700	3340000	868000	5388000	9952000	9314000	5263000	5064000	5919000	1913000	1842000	1360000	977100	1360000	1048000	7448000	9996000	9477000	4993000	5920000	4332000	3789000	3919000	3726000
Com_796_pos	Anise oil	C14H18O3	234.291	15.13	Benzene and substituted derivatives	"8007-70-3"	248100	182700	166800	181200	147400	171000	147900	148600	219200	211400	148000	152000	138300	136900	170300	113200	195800	126200	233300	236200	198300	129900	217400	216200	88330	126400	101100
Com_861_pos	Tyramine	C8H11NO	137.179	2	Benzene and substituted derivatives	"51-67-2"	6168	25880	50420	10090	5284	2341	89230	1142000	1030000	75300	1206000	468300	1020	959	90943	11720	11040	1217	619300	204900	491000	250300	273300	112000	225800	273800	248700
Com_862_pos	Leucocrystal violet	C25H31N3	373.534	10.33	Benzene and substituted derivatives	"603-48-5"	8354	19630	13100	7277	4184	6383	11810	7418	8692	10560	10030	5638	3651	12180	10590	6002	2175	5634	5841	12010	18540	4904	8178	4173	2544	7101	3637
Com_890_pos	Hordatine A	C28H38N8O4	550.653	5.71	Benzene and substituted derivatives	"7073-64-5"	5420	20051	12030	30530	58620	22703	47170	2145	57060	22038	22018	5784	7240	14050	43890	19450	17620	2539	21540	23210	8969	5782	209400	1798	26860	14800	25970
Com_928_pos	4-Dimethylaminobenzaldehyde	C9H11NO	149.193	1.02	Benzene and substituted derivatives	"100-10-7"	80550	109600	105800	126200	100100	102000	75750	103700	69930	98200	246000	130400	50240	72580	108900	88300	105200	92380	95330	116500	415300	87830	148700	115900	124900	106300	134100
Com_933_pos	Eugenyl acetate	C12H14O3	206.238	11.108	Benzene and substituted derivatives	"93-28-7"	145700	73740	101300	66700	103600	30410	149700	92900	151100	49510	38870	103200	101000	127900	317400	113600	112400	32960	60060	151800	49370	168900	499000	70070	160000	110700	105800
Com_936_pos	p-Nitroaniline	C6H6N2O2	138.124	2.02	Benzene and substituted derivatives	"100-01-6"	36920	40750	40050	47580	58370	32860	39640	270500	220800	42400	262100	138900	28230	26160	31010	38980	29990	30330	164300	77760	114500	68630	81660	50930	65950	85510	75550
Com_987_pos	Hordenine	C10H15NO	165.23	2.834	Benzene and substituted derivatives	"539-15-1"	72170	66050	126400	891600	135100	126400	2783000	40110000	20960000	221800	197300	1031732	13260	23360	11030	42800	39760	30660	10620000	6808000	7572000	62220	69390	113800	4420000	4822000	4558000
Com_993_pos	Osalmide	C13H11NO3	229.23	8.683	Benzene and substituted derivatives	"526-18-1"	6501	5067	8485	2636	6547	3346	3224	8628	4103	9260	1180	5127	6534	8321	6280	9664	2915	5902	4812	6861	4976	9972	5957	3408	6349	5207	5668
Com_994_pos	Sattabacin	C13H18O2	206.28	6.12	Benzene and substituted derivatives	"169272-84-8"	42800	47880	57960	107900	55870	47940	19260	45145	63110	39920	46210	48870	52940	36850	74050	69240	57070	83430	63870	57200	50560	47600	25720	56650	38020	46550	51810
Com_1029_pos	1,2,3,6,7-Pentamethoxyxanthone	C18H18O7	346.337	7.7	Benzene and substituted derivatives		7553	20430	25200	30680	23590	14850	23670	13780	32940	22840	9301	16380	3161	16899	16135	11605	15002	12178	14670	2903	16385	19001	15843	18701	7964	14170	4669
Com_4_neg	Ginkgolic Acid (C13:0)	C20H32O3	320.466	16.196	Benzoic acids and derivatives	"20261-38-5"	3460	3249	2281	3731	3120	3397	4806	1811	3738	3261	3108	2406	3746	2543	6194	5987	6845	5809	6654	2724	5076	4836	4545	4793	4434	3577	2665
Com_45_neg	Methyl protocatechuate	C8H8O4	168.15	6.97	Benzoic acids and derivatives	"2150-43-8"	9897	7617	9580	13090	8858	13430	9312	10290	8918	14800	5450	6710	6376	6859	6952	24390	43270	23100	25010	12710	31910	16210	25930	12874	4351	6162	7927
Com_77_neg	2-(Formylamino)benzoic acid	C8H7NO3	165.043	5.47	Benzoic acids and derivatives	"3342-77-6"	5815	14190	5194	18560	14660	28590	17020	32470	39000	28960	22540	13110	10430	4033	3067	9366	4104	9004	6544	9544	12360	8323	5026	2038	5472	5597	9695
Com_79_neg	Anthranilate O-hexosyl-O-hexoside		461.1	0.98	Benzoic acids and derivatives		80830	117500	41670	24450	54640	97640	21360	22130	16560	29320	27930	24370	119800	60530	179500	15100	52060	52640	12520	11750	9206	24620	19980	16900	40760	66860	32820
Com_234_neg	3,5-Dihydroxybenzoic acid	C7H6O4	154.12	4.461	Benzoic acids and derivatives	"99-10-5"	467300	269200	700300	223000	507200	238600	248700	286000	363700	311900	318700	333800	643300	594900	369700	303100	497500	295200	509400	680000	499800	438200	424200	376000	295000	374800	328700
Com_406_neg	Anthranilic acid	C7H7NO2	137.048	1.44	Benzoic acids and derivatives	"118-92-3"	4768	9512	19260	5439	37250	6887	12530	7480	12600	12970	8368	10870	20210	25170	15620	7418	16320	14070	9372	15020	9913	12090	13000	6737	10060	17180	13270
Com_413_neg	Isovanillic acid	C8H8O4	168.15	6.1	Benzoic acids and derivatives	"645-08-9"	682000	696800	970300	869500	972700	991800	396300	410800	405700	785600	807600	564400	257200	336400	383300	428200	557900	478300	283600	143000	205600	304100	422900	313600	428200	469600	452200
Com_525_pos	Diisobutyl phthalate	C16H22O4	278.152	13.44	Benzoic acids and derivatives	"84-69-5"	9605000	7605000	6046000	7819000	6993000	6878000	8069000	9163000	10920000	7316000	8093000	7151000	6782000	7147000	8064000	8227000	7561000	6794000	9202000	8300000	8826000	8266000	8753000	7906000	9217000	8123000	9079000
Com_771_pos	p-Aminobenzoate	C7H7NO2	137.136	4.45	Benzoic acids and derivatives	"150-13-0"	23190	23610	14850	5002	5896	14360	34880	37210	43370	18030	21160	17630	16590	28090	31170	22860	26220	17000	73500	82030	86180	26660	13020	15050	31650	24690	27110
Com_937_pos	1,2-Benzenedicarboxylic acid	C8H6O4	166.131	4.11	Benzoic acids and derivatives	"88-99-3"	568700	724300	974200	424000	1480000	375900	2380000	4329000	3960000	2305000	2289000	2742000	946300	831500	634600	484100	692400	526700	3512000	4615000	4313000	2399000	2800000	2015000	1751000	1951000	1687000
Com_1042_pos	Methyl Benzoate	C8H8O2	136.148	1.84	Benzoic acids and derivatives	"93-58-3"	97270	84430	223500	66300	244200	120300	318500	503600	478700	237200	248000	305600	127800	142000	80210	123700	123700	63090	202000	556900	265600	291200	344800	326500	181400	228100	196200
Com_1046_pos	Gallocatechin gallate	C22H18O11	458.372	6.01	Benzoic acids and derivatives	"4233-96-9"	6156	5650	4774	2860	6502	4092	7786	7885	3919	4097	2836	6397	6721	1640	8007	9470	7362	8661	5036	8085	6453	4492	3620	3265	4045	5296	6090
Com_80_neg	1-Indanone	C9H8O	132.16	18.28	Pyridines and derivatives	"83-33-0"	1033000	1170000	991900	1106000	1160000	1293000	1233000	1239000	1280000	1312000	1261000	1386000	1259000	1234000	1245000	1298000	1215000	1231000	1176000	1278000	1319000	1336000	1283000	1184000	1048000	1325000	1126000
Com_245_neg	Pyridoxal 5-phosphate monohydrate	C8H12NO7P	265.16	1.7	Pyridines and derivatives	"41468-25-1"	4868	8994	5191	10140	10890	15020	10060	11800	12320	9075	18320	7628	6296	7694	9558	8189	20270	8777	10530	6424	17950	9680	11360	9023	9173	9905	7377
Com_524_pos	Pyridoxamine	C8H12N2O2	168.09	0.8	Pyridines and derivatives	"85-87-0"	344000	292200	474300	217700	250600	234000	287800	260100	246000	266500	377000	329500	303000	340200	268600	256900	297200	286900	188100	289000	134000	340800	239300	304400	302500	226900	217000
Com_527_pos	1,4-dihydro-1-Methyl-4-oxo-3-pyridinecarboxamide	C7H8N2O2	152.059	1.66	Pyridines and derivatives	"769-49-3"	2483000	1894000	7088000	1758000	10840000	1426000	3307000	2104000	3139000	1353000	2343000	2728000	3424000	5147000	3938000	2046000	3087000	2226000	2924000	5024000	1532000	3158000	3103000	2181000	2738000	3047000	2669000
Com_534_pos	p-Anisaldehyde	C8H8O2	136.15	8.43	Pyridines and derivatives	"123-11-5"	91230	56560	69900	57610	62410	60460	61000	69500	85260	59670	71520	49060	41520	54015	55334	45742	45270	44928	57280	87190	62207	56857	73710	82100	25000	39920	45200
Com_623_pos	4-Pyridoxate	C8H9NO4	183.161	2.91	Pyridines and derivatives	"82-82-6"	139000	155200	165900	205400	206900	195600	112100	90590	125000	142600	155300	139500	161000	171800	207700	210900	204800	192600	136800	121800	147600	166500	141400	153100	141300	156600	158300
Com_851_pos	N-Methylnicotinamide	C7H8N2O	136.151	1.84	Pyridines and derivatives	"114-33-0"	13130	14990	23750	3099	67420	11560	57710	107200	75060	55810	39290	65860	18790	40840	10090	12210	17400	7012	37950	126500	56020	50470	60670	59430	37500	31300	33810
Com_972_pos	Picolinic acid	C6H5NO2	123.11	1.467	Pyridines and derivatives	"98-98-6"	1156000	1520000	2017000	1096000	2819000	1115000	913800	1213000	700200	684400	1335000	1257000	1107000	1932000	1326000	1106000	1193000	1443000	1703000	611000	920500	1195000	1704000	950700	1194000	1196000	931800
Com_978_pos	6-Hydroxynicotinic acid	C6H5NO3	139.11	2.908	Pyridines and derivatives	"5006-66-6"	15360	12900	55680	21470	136400	17860	10730	17410	11120	10680	16220	15120	13720	22750	18400	23620	24570	10580	16890	16840	17190	11960	12180	11150	23360	18340	18570
Com_1089_pos	1-Methylnicotinamide	C7H9N2O+	137.159	2.68	Pyridines and derivatives	"3106-60-3"	137300	171100	219000	239500	176400	120500	281400	433300	324900	129800	120800	98170	155900	222300	182400	168800	364700	167300	657700	502500	781900	148400	188000	73230	260200	300400	280300
Com_3_neg	Naringenin chalcone	C15H12O5	272.253	8.518	Chalcones and dihydrochalcones	"73692-50-9"	2856000	427700	1894000	2745000	1498000	1129000	15190000	234700	287500	227600	959700	149400	907900	1136000	417800	1422000	747200	712100	119000	942200	85580	5574000	1225000	5873000	1679000	1665000	1612000
Com_30_neg	1,5-Dicaffeoylquinic acid	C25H24O12	516.458	6.89	Alcohols and polyols	"30964-13-7"	18330	25320	25320	23400	31760	23800	35420	23030	24730	47180	24450	20590	14158	19847	18086	13430	25416	19254	17923	3770	16521	18902	23260	19377	12440	12910	12450
Com_53_neg	Shikimic Acid	C7H10O5	174.15	1.038	Alcohols and polyols	"138-59-0"	59840	95870	59000	75180	64400	49440	89680	207200	118600	71230	166700	56730	52820	50760	54450	58010	66720	66490	92710	75100	80800	35080	38750	24900	56410	62450	68400
Com_59_neg	Isochlorogenic acid B	C25H24O12	516.451	6.768	Alcohols and polyols	"14534-61-3"	34920	31730	37710	36970	56830	45840	43140	21980	31500	73530	48980	45730	11442	24488	3110	6569	4652	10810	22576	3967	15709	21538	1596	24280	19100	17520	13420
Com_106_neg	Chlorogenic Acid	C16H18O9	354.31	5.37	Alcohols and polyols	"327-97-9"	158200	116400	125200	198400	232600	255700	175900	43710	75240	267600	157800	117000	3334	63713	5400	11070	21020	9738	14100	6705	8072	5552	7997	8485	71850	74210	71300
Com_126_neg	1-O-p-Coumaroyl quinic acid	C16H18O8	338.1	5.95	Alcohols and polyols		29580	30270	40170	42390	45480	65490	37720	136600	70880	61060	135000	41560	14240	32110	32170	37360	33710	31940	35430	54800	35920	60270	60870	78720	35710	42160	31660
Com_162_neg	3-O-Feruloylquinic acid	C17H20O9	368.335	5.55	Alcohols and polyols	"1899-29-2"	18490	9740	30810	17070	35230	24040	14450	85600	45710	31970	71040	32790	12820	24150	9688	61490	61140	22940	141100	61870	145600	61590	74970	47770	33580	40230	42260
Com_168_neg	Isochlorogenic acid A	C25H24O12	516.451	6.912	Alcohols and polyols	"2450-53-5"	18270	19070	25890	19960	36410	23180	27190	13900	12970	42440	28620	16390	10758	15416	15561	3651	20394	18067	12411	13942	11962	15732	21722	15701	6505	11120	12770
Com_213_neg	Cryptochlorogenic acid	C16H18O9	354.309	5.443	Alcohols and polyols	"905-99-7"	107500	83800	107100	125000	168300	191400	123000	29420	50900	212700	132000	70020	41296	52181	3946	60156	10810	5600	31903	3765	4305	4632	47825	40755	48380	38700	46980
Com_238_neg	Isochlorogenic acid C	C25H24O12	516.451	7.053	Alcohols and polyols	"57378-72-0"	3835	9587	13350	3690	5124	5862	8926	2436	7193	7174	5266	9024	6083	4977	6079	3834	2089	6450	6685	6118	6079	5620	5474	5169	3113	3862	4592
Com_316_neg	Inositol	C6H12O6	180.16	0.85	Alcohols and polyols	"87-89-8"	290200	312700	265000	201200	205600	196600	302500	356200	324600	273800	335900	263400	241800	219400	243900	171600	195000	272300	176900	236700	230500	242700	232600	248000	218600	270000	232200
Com_334_neg	Chlorogenic acid methyl ester	C17H20O9	368.111	5.7	Alcohols and polyols	"29708-87-0"	23640	13460	38640	24490	44960	27110	14640	94010	57720	37380	103400	40590	7225	31760	8826	69030	70580	31010	165000	74030	182800	80420	98430	65090	45300	47070	38770
Com_409_neg	Licoagroside D	C22H24O10	448.426	11.44	Alcohols and polyols	"464196-55-2"	34780	74830	79950	96200	110900	137000	133300	790000	712200	191200	397200	194300	121500	38620	163600	75310	37920	106500	416400	572100	948800	156500	608700	113800	300400	268600	259700
Com_432_neg	1,5-Anhydro-D-glucitol	C6H12O5	164.069	1	Alcohols and polyols	"154-58-5"	21930	15250	18500	19090	19030	15120	26250	34860	37990	15340	26280	21850	18820	12280	21030	21500	38370	23990	22640	21270	42690	15550	26440	13840	30850	20290	18990
Com_451_neg	2,6-Dimethyl-7-octene-2,3,6-triol	C10H20O3	188.141	7.31	Alcohols and polyols	"73815-21-1"	211800	158800	230200	244300	326800	221900	208400	195900	496200	198200	197700	137200	156400	351600	235100	252600	347400	212100	205600	141000	193400	138100	224300	131800	172900	182300	186400
Com_459_neg	Quinic acid	C7H12O6	192.17	0.998	Alcohols and polyols	"77-95-2"	2017000	1239000	1895000	3003000	2591000	3127000	774400	2375000	1269000	2371000	1890000	1163000	309800	361400	281200	2749000	4722000	2115000	2294000	879800	1783000	520000	882900	474100	1364000	1411000	1307000
Com_537_pos	1-O-Caffeoyl quinic acid	C16H18O9	354.095	5.43	Alcohols and polyols		317200	194800	208000	213800	327800	373400	256800	85320	141500	479000	230000	213400	6139	19150	11740	15300	23210	33150	21080	17620	28930	23640	24640	26080	127000	158300	180600
Com_578_pos	1-O-Feruloyl quinic acid	C17H20O9	368.1	6.23	Alcohols and polyols		87950	77830	83280	144000	109800	115700	48630	62570	50760	114000	94840	71350	46416	40909	11560	49340	51680	29380	49878	43202	42147	23230	31390	32880	44310	33200	30530
Com_912_pos	Arabidopyl shikimic acid	C16H16O9	352.29	13.8	Alcohols and polyols		26050	32050	29350	20860	19400	6282	57400	67190	95910	13390	17710	31470	36370	38100	36440	19930	14300	21120	89310	62470	67730	15540	33400	13510	32150	34090	27360
Com_1024_pos	Sclareol Glycol	C16H30O2	254.413	7.54	Alcohols and polyols	"55881-96-4"	22660	15680	20360	33840	16900	21120	22650	16660	24450	31900	14410	18080	7586	19690	14770	12420	11420	9644	10860	6282	21990	16650	23940	16530	10310	19330	16060
Com_1050_pos	Patchouli alcohol	C15H26O	222.37	14.269	Alcohols and polyols	"5986-55-0"	26910	16940	18240	26400	18100	20330	24620	22300	33330	13910	17290	6532	17080	20430	28520	13440	26540	9449	9642	15980	3665	17330	11580	27140	17970	13930	14770
Com_628_pos	O-Phosphocholine	C5H15ClNO4P	219.604	0.87	Cholines	"107-73-3"	3257000	3739000	2821000	6286000	5053000	4064000	4105000	5563000	5107000	5250000	6034000	4505000	2854000	3255000	3251000	3796000	5790000	4077000	3250000	5183000	4446000	3465000	4410000	3810000	3996000	3946000	3986000
Com_757_pos	Acetylcholine	C7H16NO2	146.118	1.02	Cholines	"60-31-1"	1725000	1600000	2007000	2016000	1609000	1448000	1488000	893000	1007000	1431000	1930000	1332000	1376000	2135000	2939000	3415000	2503000	1752000	806400	1135000	882800	2248000	3635000	1715000	1256000	1518000	1785000
Com_1054_pos	1-Decanoyl-2-hydroxy-sn-glycero-3-phosphocholine			6.35	Cholines		10510	4218	8026	9886	13242	5320	5962	35110	29660	11993	13920	10610	3023	8297	9274	9958	10502	7574	46320	35110	50230	22560	19040	9451	13210	9537	11320
Com_769_pos	Spermine	C10H26N4	202.34	0.71	Polyamine	"71-44-3"	384000	360600	326000	279600	309600	259600	488100	446060	467400	423800	424900	372270	391800	372310	298600	355400	400600	319300	297300	420400	428200	404500	403000	420200	274700	362100	352500
Com_70_neg	beta-D-glucopyranosyl-caffeic acid			5.29	Polyphenol		9491	5153	5318	7780	10050	9992	4412	7201	5802	6741	7408	4287	4923	3280	6300	2775	10800	4372	3545	5294	5866	5978	3262	6393	5627	4056	3780
Com_104_neg	Ferulic Acid	C10H10O4	194.19	6.881	Polyphenol	"1135-24-6"	823700	734600	1577000	811700	1344000	958800	1092000	1059000	1031000	859500	1153000	1813000	1088000	2133000	1026000	900000	907900	986900	1523000	992200	1815000	1245000	1784000	1240000	991300	891400	979600
Com_389_neg	Neochlorogenic acid	C16H18O9	354.309	4.879	Polyphenol	"906-33-2"	948500	764700	811100	1180000	1340000	1349000	836900	234700	364500	1267000	698900	486200	12310	20090	10350	45600	89580	61550	164000	29850	109200	36020	37030	41340	393600	332600	327800
Com_1073_pos	Ferulaldehyde	C10H10O3	178.185	7.532	Polyphenol	"458-36-6"	79600	75010	73240	55530	86310	73000	66940	44720	67740	64860	66680	72800	106100	116600	104500	123600	129600	96770	54490	88120	86360	91970	104500	101500	86620	66760	98360
Com_82_neg	Anthraquinone-2-carboxylic Acid	C15H8O4	252.222	9.72	Anthracenes	"117-78-2"	279800	245800	276600	448200	584300	615200	274600	224800	297600	682600	475000	656000	268200	299600	257300	579800	727900	598400	243000	230500	251300	546600	790200	641300	466800	490900	448400
Com_167_neg	8-Gingerol	C43H32O20	868.702	1.13	Catechin derivatives	"30462-35-2"	7155	7906	4592	9462	5441	9000	7827	8102	11230	8554	11216	9606	7746	4407	13470	7253	9030	6918	18320	15440	10790	10158	11310	11033	7831	9031	7835
Com_573_pos	N',N",N"'-p-coumaroyl-cinnamoyl-caffeoyl spermidine		583.2	4.95	Phenolamides		164100	208200	136500	121700	114300	72040	166200	193900	185600	121700	245500	210200	182400	179300	134900	81690	83250	138800	271300	182900	379700	216700	209500	105600	185900	190400	138000
Com_608_pos	N', N''-DiFeruloylspermidine	C27H35N3O6	497.58	6.5	Phenolamides		2913000	850900	3112000	879500	3149000	3617000	3671000	4051000	2574000	1939000	11960000	4154000	4562000	7243000	1724000	8137000	2207000	1642000	15190000	8577000	6603000	6358000	10390000	6313000	5229000	4589000	4641000
Com_644_pos	N-Sinapoylagmatine	C16H24N4O4	336.39	12.6	Phenolamides		19330	22940	10940	27780	24740	18120	17640	21280	13970	16090	14180	17770	16659	21990	24110	23847	45150	17170	37560	21060	22920	18370	21550	13150	27960	13010	14150
Com_693_pos	N-Feruloylcadaverine			12.68	Phenolamides		694200	742100	645100	275600	285800	221600	1548000	1480000	1974000	361900	596700	755600	893500	987300	931400	381800	211400	290900	2055000	1416000	1743000	551700	661300	371300	764900	797400	761000
Com_694_pos	N-Feruloylspermidine	C17H27N3O3	321.41	4.52	Phenolamides		828700	860500	1157000	937800	904300	654900	1212000	2318000	1320000	475400	1245000	2253000	745000	1425000	957500	1285000	680500	943200	1478000	1391000	1971000	713300	647000	504600	1020000	946200	870600
Com_695_pos	N-Caffeoylagmatine	C14H20N4O3	292.33	12.38	Phenolamides		128500	117100	137200	152400	139900	132000	159700	83960	189200	90710	92820	66650	81070	192600	103900	108800	88080	103700	43180	75910	46040	74200	96420	50670	98440	91350	93290
Com_696_pos	N-Feruloylagmatine	C15H21N4O3	305.35	1.06	Phenolamides		236700	132000	193900	337800	300000	220800	112300	181900	126600	263800	741800	326200	76490	119200	75160	164900	298300	178700	180800	121200	107000	215800	176400	173200	223000	151400	176400
Com_777_pos	N'-Feruloyl putrescine	C14H20N2O3	264.1	5.1	Phenolamides		2975000	2734000	2859000	3833000	1957000	2169000	2991000	1737000	1707000	2623000	2375000	3839000	3710000	6027000	3422000	7720000	5596000	4895000	4569000	5237000	3161000	4500000	3053000	5885000	3280000	3169000	3476000
Com_809_pos	Salicylamide	C7H7NO2	137.048	0.92	Phenolamine	"65-45-2"	70910	46540	45020	62440	63700	68320	28940	41361	39352	34530	44755	62420	25570	21250	35010	15630	21130	27090	42180	43240	47476	34600	53870	49600	45260	32250	34470
Com_818_pos	Kukoamine A	C28H42N4O6	530.31	0.68	Phenolamine	"75288-96-9"	20660	19240	18150	32060	12370	27882	31930	84740	53350	42520	76870	80280	19180	4279	32647	27875	19750	14450	58050	64540	51270	38950	27550	31750	36420	32880	38170
Com_821_pos	N-Feruloyl-3-methoxytyramine	C19H21NO5	343.142	5.72	Phenolamine	"78510-19-7"	170900	22040	16450	82710	90520	60810	31660	27490	35330	87970	93880	99680	25100	21520	15400	70300	80930	87530	13010	17510	33170	141800	143800	109900	96550	85530	89790
Com_1014_pos	N-Feruloylserotonin	C20H20N2O4	352.384	12.14	Phenolamides	"68573-23-9"	105900	99520	99580	26080	17990	29110	79850	291000	310400	41350	66550	65860	104100	98160	91830	44300	19740	25770	491400	170700	327500	91050	64480	37740	87420	96010	92270
Com_64_neg	Orcinol glucoside	C13H18O7	286.28	9.914	Phenols And Its Derivatives	"21082-33-7"	330900	280900	305700	334600	299300	312700	362100	344300	314400	327400	280500	317100	327800	312500	344800	332900	316500	338600	338300	330200	332300	326000	314300	382400	330400	334400	276000
Com_66_neg	Riboflavin-5'-monophosphate	C17H21N4O9P	456.344	0.91	Phenols And Its Derivatives	"146-17-8"	12000	9876	13210	21910	37360	17810	18040	17330	12830	13210	43930	19810	9524	11550	8660	21080	32620	8269	6615	15310	11130	17090	17300	9819	11980	11110	11170
Com_296_neg	1-O-beta-D-Glucopyranosyl sinapate	C17H22O10	386.1	5.88	Phenols And Its Derivatives		6175	7272	4117	8823	5633	12320	5970	7473	4218	15200	11960	13340	5809	7107	12852	23500	27330	20260	4305	6814	10761	9796	11340	11130	9126	3243	7745
Com_301_neg	Coniferylaldehyde	C10H10O3	178.063	7.29	Phenols And Its Derivatives	"20649-42-7"	40770	49390	59360	32090	56490	48210	39810	43030	48860	49040	43640	32900	226800	237300	222900	212700	309200	226200	158300	204400	168800	232100	292500	224200	98330	79040	113600
Com_318_neg	Protocatechuic acid	C7H6O4	154.12	4.571	Phenols And Its Derivatives	"99-50-3"	91780	67850	177500	42550	107000	51970	65150	71570	86590	82600	71770	79600	146100	155100	87490	67950	142400	82510	116000	160500	110200	90840	114600	137000	76870	69800	67120
Com_321_neg	Guaiacol	C7H8O2	124.137	3.62	Phenols And Its Derivatives	"90-05-1"	43380	54140	67920	64790	68060	69480	62990	68210	63030	66250	71380	46920	27500	25490	22390	43670	56510	45310	26750	15110	19440	26200	30030	15900	34640	36600	35570
Com_397_neg	4,5-DCQA Isochlorogenic acid C	C25H24O12	516.458	6.93	Phenols And Its Derivatives	"32451-88-0"	25340	20360	45270	29200	59660	44000	44680	17720	40140	74360	32660	29870	21730	37248	29303	27531	31686	11470	19946	35051	23826	31520	39977	31365	21290	22630	15160
Com_428_neg	Dl-3,4-Dihydroxymandelic acid	C8H8O5	184.037	2.41	Phenols And Its Derivatives	"775-01-9"	23360	23510	31040	36990	27600	17440	39020	72610	24610	29450	55550	25810	25360	31290	21570	41790	37300	26750	30790	30670	9228	48420	63390	21880	18780	23640	16280
Com_493_pos	Bornyl acetate	C12H20O2	196.29	9.209	Phenols And Its Derivatives	"76-49-3"	43570	41170	34980	42180	36560	26510	74480	49120	98970	18780	28190	51110	76630	40260	50720	19130	33370	20370	81310	63960	73410	35520	21060	26390	38670	41790	42320
Com_713_pos	4-Hydroxymandelonitrile	C8H7NO2	149.048	1.44	Phenols And Its Derivatives	"13093-65-7"	1330000	1416000	2638000	1012000	5134000	1199000	5520000	10780000	7674000	5824000	4835000	6793000	1678000	2581000	1722000	1476000	2250000	1052000	6413000	11650000	5685000	4092000	6816000	5126000	3499000	3330000	2553000
Com_715_pos	Acetaminophen	C8H9NO2	151.163	2.76	Phenols And Its Derivatives	"103-90-2"	6769000	8740000	9058000	4833000	4726000	3556000	12070000	12120000	9271000	6496000	10650000	9194000	6727000	14690000	8742000	5254000	5515000	6199000	9880000	18630000	11470000	8367000	9497000	9319000	7875000	8111000	7775000
Com_721_pos	N-Sinapoyl agmatine			12.67	Phenols And Its Derivatives		6081	12470	6885	11920	14300	14650	9457	14290	15580	3046	13990	10020	7623	21940	18970	5390	39020	10418	15340	7425	19540	12980	8865	6482	18880	6505	15730
Com_795_pos	Miyabenol C	C42H32O9	680.698	8.15	Phenols And Its Derivatives	"168037-22-7"	32270	25680	22370	34940	28920	38790	21980	25070	26090	46430	33520	32660	24885	26373	23453	19795	31251	21385	20845	22796	27405	24169	2296	24923	20030	17220	19160
Com_797_pos	Dopamine	C8H11NO2	153.079	1.51	Phenols And Its Derivatives	"51-61-6"	65380	42790	128100	26540	237600	35350	74370	39240	65980	27230	50550	66330	56910	99100	72740	49650	68520	42790	44440	85170	54772	84580	52470	52740	42770	76700	70610
Com_986_pos	Synephrine	C9H13NO2	167.21	1.039	Phenols And Its Derivatives	"94-07-5"	89210	102200	104900	99400	83880	132400	90190	119600	101000	82680	197200	89930	57380	105900	73980	148100	102700	113500	91200	56280	416600	103600	150700	146500	71040	106200	109100
Com_1011_pos	N-Feruloyltyramine	C18H19NO4	313.348	7.92	Phenols And Its Derivatives	"65646-26-6"	86090	106300	135700	137400	116100	115200	98650	59420	87760	151500	128400	102900	5416	4621	4075	20200	94931	7742	38228	5549	35523	10340	4118	4774	56590	53180	66620
Com_18_neg	1-O-Gentisoyl-D-glucoside	C13H16O9	316.079	4.56	Phenolic acids	"23445-11-6"	77140	68110	101700	97650	94330	115500	88340	71560	70280	68670	72690	60780	134100	136300	159400	166900	237100	196500	85950	217300	71430	136600	145500	134800	102400	86740	81500
Com_58_neg	1-Caffeoylquinic acid	C16H18O9	354.095	5.46	Phenolic acids	"1241-87-8"	457400	396500	401500	397100	603400	566100	398500	131600	198400	674900	365800	299500	11440	20600	33360	55070	64910	56640	31260	28970	47840	24420	43550	33380	174200	176700	203000
Com_130_neg	Koaburaside	C14H20O9	332.111	4.68	Phenolic acids	"41653-73-0"	15610	8189	18960	15730	16250	15860	21910	20550	13240	13220	32070	35050	14110	18430	63560	15920	23260	21570	16510	23640	13440	16420	42510	22420	19190	19790	18510
Com_260_neg	6'-O-Feruloyl-D-sucrose	C22H30O14	518.164	0.69	Phenolic acids	"118230-77-6"	83190	56450	145500	64250	91500	111300	89880	148800	77200	85200	84780	78030	40570	105900	42790	76410	81880	65870	175600	86180	116700	38840	86260	61600	56430	72130	84690
Com_306_neg	2-O-Caffeoylmalic acid	C13H12O8	296.053	0.69	Phenolic acids	"53755-04-7"	23900	17780	29130	27510	21110	29650	21450	20540	20680	30030	21590	23760	20360	21460	13530	14280	24110	18460	18750	25820	28840	17220	24580	22290	28020	28860	15300
Com_386_neg	Sibiricose A3	C19H26O13	462.137	5	Phenolic acids	"139726-39-9"	25050	33950	31170	24790	28890	26230	37790	24590	25570	33310	22130	25470	17800	39300	24520	17940	35410	33220	12920	18290	20220	23070	21100	24000	13400	17590	21180
Com_438_neg	p-Coumaric acid-4-O-glucoside	C15H18O8	326.1	5.55	Phenolic acids	"117405-48-8"	10000	5922	9101	21800	17880	15560	6939	11200	8292	12930	18870	20170	17170	32650	16380	23780	46890	31310	14860	18990	12930	32930	25180	44610	11040	8994	14300
Com_449_neg	3-O-p-Coumaroylquinic acid	C16H18O8	338.1	5.92	Phenolic acids	"87099-71-6"	23990	19310	27350	38380	30040	40920	37200	25600	30470	52750	35640	22420	6732	15430	9955	16570	9326	15900	15921	31690	5118	13800	11780	18930	13590	17660	22700
Com_450_neg	Rosmarinic acid-3'-O-glucoside	C24H26O13	522.137	6.54	Phenolic acids	"910028-78-3"	6961	2883	7002	9954	5048	6870	2399	2882	3377	3194	3719	4120	3381	4006	6332	5049	6963	5613	6943	3628	5461	4030	4688	3865	3304	3409	2856
Com_1026_pos	sn-Glycero-3-phosphocholine	C8H20NO6P	257.22	0.91	Glycerophospholipids	"28319-77-9"	37940000	31240000	34670000	46860000	64950000	56150000	37740000	32920000	32450000	65020000	63590000	43980000	41240000	47940000	45440000	36360000	54940000	44820000	22040000	52660000	32760000	50840000	47270000	58620000	43610000	42290000	42460000
Com_587_pos	MAG (18:2)	C21H38O4	354.1	14.64	Glycerolipids		358700	525900	458300	392400	327600	428900	329800	428400	390700	354500	322100	355400	340900	547200	489900	474800	399500	426800	625800	345400	553300	374600	313300	320100	351800	338000	322400
Com_588_pos	DGMG (18:2)	C33H58O14	695.4	11.8	Glycerolipids		153400	244200	316100	197100	261700	99920	143400	101500	100400	102300	167200	223400	287300	305900	207400	299800	210200	353700	407300	399800	366200	320500	412800	363900	218500	145200	198300
Com_753_pos	Monopalmitin	C19H38O4	330.277	13.72	Glycerolipids	"542-44-9"	2493000	2546000	1669000	2313000	2050000	2094000	1565000	1538000	1931000	1668000	1790000	2065000	1809000	2037000	2900000	2326000	2341000	1474000	1824000	1538000	1707000	2812000	2202000	1943000	1341000	1500000	1721000
Com_755_pos	2-alpha-Linolenoyl-glycerol	C21H36O4	352.261	11.17	Glycerolipids	"55268-58-1"	127000	147000	237900	127900	219700	71480	87990	264500	103000	121900	248200	212500	235400	200200	97250	151900	122700	318100	876100	319600	1433000	295800	684400	341400	222400	186900	170300
Com_825_pos	MAG (18:3)	C21H36O4	352.2	12.12	Glycerolipids		2714000	2878000	2638000	902200	721900	1021000	2218000	8698000	8769000	1330000	1884000	2141000	2565000	2694000	3072000	1404000	710000	1404000	15320000	5063000	9081000	2312000	2312000	1578000	2786000	2729000	2867000
Com_829_pos	MAG (18:1)	C21H40O4	356.2	15.2	Glycerolipids		401500	428600	541700	344500	522800	388600	446700	1143000	673200	313100	441900	483300	1189000	570400	573700	392100	289300	729500	1748000	1071000	1456000	600400	823300	551400	709300	625100	643600
Com_830_pos	MGMG (18:2)	C27H48O9	533.4	12.8	Glycerolipids		725600	696400	1371000	661500	1104000	564200	749200	825600	812900	796700	857100	1172000	1966000	1244000	1022000	838400	871500	1123000	1170000	1918000	1413000	1221000	2058000	1774000	919000	745500	722500
Com_16_neg	UDP-D-xylose	C14H22N2O16P2	536.044	0.9	Nucleotide And Its Derivates	"3616-06-6"	40530	71580	134400	210900	275100	238800	111800	522700	207400	217700	293700	83080	23720	44220	86820	132200	680600	182900	182700	214500	259600	95230	155100	267100	149100	145000	145000
Com_22_neg	dATP	C10H16N5O12P3	491.001	0.73	Nucleotide And Its Derivates	"1927-31-7"	10540	4519	12050	5252	7171	13950	6275	12820	9050	8706	3393	4890	4164	6023	3398	9831	13560	2640	10930	3774	9849	4629	3816	6799	6033	8682	11290
Com_23_neg	2-deoxyglucose-6-phosphate	C6H13O8P	244.136	0.98	Nucleotide And Its Derivates	"3573-50-0"	50920	51450	62710	48350	58250	49480	109800	151100	116000	61160	95200	54080	55140	53350	76710	54670	81610	51990	103000	119300	81820	63670	82880	62510	65310	81260	47170
Com_27_neg	ADP-ribose	C15H23N5O14P2	591.315	1.05	Nucleotide And Its Derivates	"20762-30-5"	23396	7852	4239	11330	8915	6147	20930	9862	8178	7964	10640	9733	8211	5517	8112	8802	16120	9098	5498	17350	9443	14180	19460	23460	7095	4270	6564
Com_86_neg	Inosine diphosphate	C10H14N4O11P2	522.149	0.98	Nucleotide And Its Derivates	"86-04-4"	15250	6583	11410	11670	18830	15340	8538	11500	7404	14420	19370	8200	16020	15660	16380	10880	45260	16780	10590	18340	14800	12130	14070	19070	13050	9908	20210
Com_110_neg	dADP	C10H15N5O9P2	411.202	0.75	Nucleotide And Its Derivates	"2793-06-8"	37460	51680	33550	42710	32740	42500	35440	38230	35310	44410	31720	37250	37420	48140	36270	45850	39980	36200	61250	32610	34110	42410	34260	41600	36600	35670	55280
Com_119_neg	Uridine 5'-Diphospho-N-Acetylgalactosamine	C17H27N3O17P2	607.354	1	Nucleotide And Its Derivates	"7277-98-7"	9466	9410	16630	52440	56220	25610	31130	75250	32900	69820	100100	32860	8544	8973	24340	16680	82330	22610	44980	42310	68140	35900	60160	79290	24660	26480	24280
Com_120_neg	UDP-galactose	C15H22N2Na2O17P2	610.265	0.92	Nucleotide And Its Derivates	"2956-16-3"	157000	230200	333900	1030000	1078000	1147000	183400	273500	217400	554000	515900	205900	52310	116500	152700	623700	4858000	662000	171600	186800	243400	231300	193900	484000	383600	381900	372500
Com_136_neg	Guanosine 5'-diphosphate	C10H15N5O11P2	443.201	1.08	Nucleotide And Its Derivates	"146-91-8"	6979	5581	6499	10820	7448	7476	5516	8576	3561	4952	6959	10310	5255	6091	7111	5046	6711	4444	5293	4653	6683	5372	4623	12470	8652	9122	6514
Com_138_neg	dGDP	C10H15N5O10P2	427.201	1.08	Nucleotide And Its Derivates	"3493-09-2"	16470	16630	14490	37330	27210	42560	15130	16160	11080	29290	30860	11220	9508	26750	12590	43900	199700	43670	12630	23110	13430	19410	27190	27600	12870	26090	26920
Com_147_neg	deoxyribose-phosphate	C5H7O8P	226.08	0.97	Nucleotide And Its Derivates		225700	198200	241000	221400	371600	257400	270000	311700	263700	274000	270900	194700	204200	263600	224500	246500	459600	250400	228500	305000	207000	240200	263800	232300	224000	242700	204300
Com_160_neg	Cytidylic acid	C9H14N3O8P	323.2	0.97	Nucleotide And Its Derivates	"63-37-6"	13920	16590	15690	7451	6276	9477	16410	26550	19740	9221	14660	7505	29530	27820	41200	8734	21990	5317	39080	13570	60060	21090	23870	14450	14420	20830	11460
Com_191_neg	Cytosine	C4H5N3O	111.1	0.875	Nucleotide And Its Derivates	"71-30-7"	20390	26420	22330	6637	6603	5726	24200	24350	39270	16310	16870	14610	45670	36240	76280	13550	10790	18490	51400	49940	107000	35230	53070	18760	15320	27290	21290
Com_193_neg	CDP	C9H15N3O11P2	403.176	0.99	Nucleotide And Its Derivates	"63-38-7"	61210	43180	64670	45180	50450	39490	44040	67690	50050	35440	44110	49280	15810	52730	29030	48890	51090	29720	85340	50470	89570	24850	48160	45860	36700	34620	45510
Com_194_neg	Thymidine 5'-diphosphate	C10H16N2O11P2	402.19	0.69	Nucleotide And Its Derivates		126700	97160	144600	88340	132400	100500	109900	163400	127600	74400	112900	108800	43720	114700	71760	109000	148500	75310	181200	132500	218300	65740	100800	95840	92120	79150	92550
Com_201_neg	Uridine 5'-monophosphate	C9H13N2O9P	324.18	1.037	Nucleotide And Its Derivates	"58-97-9"	144200	191500	275100	286800	302100	287900	200700	297500	299400	202800	246500	117300	169500	196100	389900	113300	721000	166800	301500	271400	432800	126300	220700	168300	259800	221200	233200
Com_239_neg	2'-Deoxyguanosine	C10H13N5O4	267.241	3.181	Nucleotide And Its Derivates	"961-07-9"	120300	496100	210700	476000	651900	158000	646100	144400	180900	195700	595000	135100	522300	233800	181400	493700	335600	166200	237100	141500	576000	109000	312370	136700	135800	410200	381800
Com_257_neg	Flavin Adenine Dinucleotide	C27H33N9O15P2	785.55	5.16	Nucleotide And Its Derivates	"146-14-5"	6553	8713	6338	8759	8187	6880	10570	10990	12860	11350	16960	6899	4753	5829	11600	8522	15880	11940	13180	10540	19470	10040	10470	17600	7530	8877	8733
Com_265_neg	2-Deoxyribose 5'-phosphate	C5H11O7P	214.1	1.22	Nucleotide And Its Derivates		75570	72910	83580	80720	128700	115200	116400	133100	124800	93190	108500	58690	34570	54380	45010	66300	236900	47710	52980	134400	73610	71670	81170	61280	73540	65020	71150
Com_270_neg	Orotidine	C10H12N2O8	288.211	1	Nucleotide And Its Derivates	"314-50-1"	10040	6322	7948	5275	10820	7978	6886	9078	8463	7250	5654	4780	5790	6681	8988	8326	12660	7345	7715	6176	8507	4553	5545	7090	5781	4580	5765
Com_277_neg	2-Deoxyribose 1-Phosphate	C5H11O7P	214.11	1.01	Nucleotide And Its Derivates	"17210-42-3"	76940	69300	87410	88880	129700	111900	104800	144300	102900	93260	118700	67080	55720	63890	53890	64770	228700	87780	47850	107000	59920	82310	71990	69030	108300	80920	72050
Com_286_neg	Cyclic AMP	C10H12N5O6P	329.206	1.75	Nucleotide And Its Derivates	"60-92-4"	3762000	4576000	4208000	1073000	1007000	1200000	6518000	8034000	5731000	2694000	3897000	2140000	5734000	5427000	9334000	1742000	916000	1937000	12760000	8884000	16320000	4104000	5800000	2820000	3380000	3645000	3626000
Com_287_neg	Pseudouridine	C9H12N2O6	244.07	1.87	Nucleotide And Its Derivates	"1445-07-4"	538500	568400	712900	442400	913100	381800	937900	1115000	815600	511400	883900	722600	531600	699100	542500	504000	675500	557100	962200	926400	1153000	534600	802400	575400	570500	526200	580500
Com_293_neg	Deoxycytidine	C9H13N3O4	227.091	1.81	Nucleotide And Its Derivates	"951-77-9"	11040	13700	15400	7151	24760	9303	56490	83410	67290	45530	44310	49930	13670	18010	11340	9432	13760	7467	35610	79620	36020	42270	39300	37790	25470	25100	28930
Com_299_neg	UDP-D-glucose	C15H24N2O17P2	566.1	0.95	Nucleotide And Its Derivates	"133-89-1"	92840	117900	167800	503800	555700	590700	96210	148500	94030	262200	260700	96770	23670	69480	73990	295600	2079000	302800	86680	89310	138700	91920	98950	215300	194400	194500	188500
Com_323_neg	GMP	C10H14N5O8P	363.221	0.94	Nucleotide And Its Derivates	"85-32-5"	83540	56570	67590	84790	106000	104100	78190	65660	80760	145500	129800	99810	98610	97890	97370	95000	95940	99100	49860	103100	103200	97700	110300	87910	72970	63270	74040
Com_328_neg	GDP-alpha-D-glucose	C16H25N5O16P2	637.34	1.02	Nucleotide And Its Derivates	"5750-57-2"	5474	4436	9157	4352	5485	6326	3517	7707	6955	4168	6667	3017	2539	4333	5047	7510	3577	3980	1925	5232	2849	6604	2300	5684	5005	6986	3025
Com_333_neg	Thymidine	C10H14N2O5	242.23	4.289	Nucleotide And Its Derivates	"50-89-5"	8606	10160	13630	9570	18990	10990	12840	11210	11000	12410	13710	13170	11710	14680	13710	12810	18840	10750	13210	12930	13490	13080	13920	10150	8545	10220	9308
Com_336_neg	Deoxyinosine	C10H12N4O4	252.23	3.33	Nucleotide And Its Derivates	"890-38-0"	23270	50410	40260	8206	63700	3483	130800	68010	45050	5700	16920	4775	80420	45310	59270	20290	40150	6492	123400	56360	114600	16370	37900	5713	23070	46960	45530
Com_337_neg	2,6-Dihydroxypurine	C5H4N4O2	152.11	1.714	Nucleotide And Its Derivates	"69-89-6"	2690000	2542000	7892000	1881000	11180000	2302000	5050000	3040000	3827000	1996000	3679000	3089000	5110000	4678000	4525000	2439000	4776000	2820000	3822000	4058000	2141000	3441000	2974000	2537000	2760000	2912000	2884000
Com_368_neg	UDP	C9H14N2O12P2	404.16	0.7	Nucleotide And Its Derivates	"58-98-0"	772600	712600	1248000	627300	749000	1006000	667400	1154000	722200	709300	740400	899500	487600	759500	499600	801400	945400	624400	1199000	846300	1030000	458900	932900	846400	735900	793000	773500
Com_384_neg	Guanosine	C10H13N5O5	283.24	2.772	Nucleotide And Its Derivates	"118-00-3"	15410	15740	30090	6174	4944	4843	41920	38340	24590	11720	27830	19170	10600	53420	26620	6743	14810	15150	31390	95480	42210	17090	38050	31680	8682	10560	10800
Com_402_neg	Guanosine 5'-triphosphate	C10H16N5O14P3	523.18	0.9	Nucleotide And Its Derivates	"86-01-1"	4924	5656	5454	9313	4960	10690	4930	3697	3307	3750	11530	4533	4766	6134	4923	6243	13790	10730	3274	2875	4521	5765	13130	6642	9973	6577	5347
Com_407_neg	dUMP	C9H13N2O8P	308.182	0.92	Nucleotide And Its Derivates	"964-26-1"	227400	193700	230200	197900	357600	159100	421500	245300	242100	297200	217600	254500	138200	258300	102000	237800	189200	253500	395600	218600	301500	215900	195900	125200	162900	257400	187900
Com_468_pos	Threonyl carbamoyl adenosine	C15H20N6O8	412.35	5.08	Nucleotide And Its Derivates		198900	192900	203400	180100	210400	190200	209800	171900	168500	188000	231000	196900	190400	206500	222300	184800	213000	184300	165500	247800	196500	206400	215500	187600	178000	189300	168300
Com_469_pos	Thymine	C5H6N2O2	126.113	2.5	Nucleotide And Its Derivates	"65-71-4"	79210	101600	243600	56790	88700	35060	123300	77310	149600	58980	68040	78050	169500	317000	241200	63630	100100	65280	81400	95970	47360	185700	92460	72520	97840	99620	102100
Com_485_pos	S-Methyl-5'-thioadenosine	C11H15N5O3S	297.333	4.94	Nucleotide And Its Derivates		193800	352500	314800	585900	266500	290700	267500	436100	582100	263900	357500	429300	392200	325600	1304000	277500	472400	302000	497800	795700	411300	389200	370400	181100	328100	341500	382200
Com_488_pos	S-Adenosyl-methionine	C22H30N6O8S2	570.639	0.84	Nucleotide And Its Derivates	"17176-17-9"	251500	333200	269800	187500	257500	231500	246900	438600	358900	185200	351500	278100	153500	272100	114100	189300	198700	172800	222800	324700	223800	260300	175800	231900	250500	151800	186400
Com_499_pos	Adenosine 5'-Diphosphate	C10H15N5O10P2	427.201	1.05	Nucleotide And Its Derivates	"58-64-0"	66720	61970	67300	138000	142900	129600	45390	106900	35590	109500	148900	92570	19580	59840	74780	90530	238900	72620	43740	82550	56370	74470	49100	104600	89880	69870	79620
Com_502_pos	Allopurinol	C5H4N4O	136.111	2.69	Nucleotide And Its Derivates	"315-30-0"	329000	409600	500400	556600	522000	300700	710600	1021000	801800	310900	317400	232100	430200	510000	501800	360500	755800	264500	1629000	1260000	1905000	345500	369600	226900	577600	552700	549700
Com_514_pos	N-(9H-Purin-6-ylcarbamoyl)threonine	C10H12N6O4	280.24	14.46	Nucleotide And Its Derivates		3933000	2758000	2475000	2820000	1842000	2753000	2060000	2484000	3501000	3829000	2205000	2537000	2750000	2520000	3055000	1559000	4309000	1600000	2783000	3358000	3270000	2798000	3034000	3405000	1290000	1304000	1278000
Com_523_pos	Xanthosine	C10H12N4O6	284.225	3.928	Nucleotide And Its Derivates	"146-80-5"	54960	65250	71250	157500	167100	114600	47960	82120	80710	132300	204300	139400	46280	71240	55560	81980	225600	114600	183200	124600	246500	149600	159000	131700	113300	117700	99700
Com_546_pos	Deoxyadenosine	C10H13N5O3	251.242	2.78	Nucleotide And Its Derivates	"958-09-8"	1206000	1585000	1925000	1685000	3074000	1546000	1749000	1202000	1487000	1842000	1726000	1924000	1626000	2327000	1805000	1740000	2340000	1575000	1778000	1909000	1501000	1559000	2304000	1629000	1596000	1789000	1728000
Com_552_pos	5-Methyluridine	C10H14N2O6	258.228	1.02	Nucleotide And Its Derivates	"1463-10-1"	153800	154900	169100	154700	105300	135700	111100	109500	132200	111600	133500	89380	152900	150400	152300	139600	163600	188800	104200	58870	142600	125700	98840	55990	96990	144700	129700
Com_562_pos	5'-Deoxy-5'-(Methylthio)Adenosine	C11H15N5O3S	297.333	4.91	Nucleotide And Its Derivates	"2457-80-9"	161900	317000	242200	425500	210100	240100	246200	298300	459100	215600	294200	287600	314800	278100	996500	253900	337400	263600	345200	627000	291200	374400	291600	123000	259800	289500	284600
Com_568_pos	Adenosine O-ribose			3.45	Nucleotide And Its Derivates		16970	53390	55390	48730	47530	41030	46490	41200	22720	25250	51190	45790	20530	77630	67210	63850	57520	64140	26500	71380	19170	47210	65060	66440	45710	49120	31500
Com_613_pos	beta-Nicotinamide adenine dinucleotide phosphate	C21H29N7O17P3	744.41	1.03	Nucleotide And Its Derivates	"53-59-8"	13520	13550	37830	19990	43040	12460	11380	20530	6854	18950	29950	28580	9714	25510	20000	27210	42580	12550	18480	13590	7554	21760	14590	17360	22710	6462	15270
Com_645_pos	5-Methylcytosine	C5H7N3O	125.13	0.991	Nucleotide And Its Derivates	"554-01-8"	268400	307300	281100	301700	236300	227000	244900	170300	231500	272100	303300	243100	255300	285900	269800	219200	255700	257600	259100	235200	245000	202100	208100	217300	277000	257000	238900
Com_650_pos	beta-Nicotinamide Mononucleotide	C11H15N2O8P	334.219	0.993	Nucleotide And Its Derivates	"1094-61-7"	112400	293500	257800	232400	232900	212200	165400	440300	336400	164600	195800	106300	74010	114800	145700	94120	341800	120200	91620	195700	378900	79370	63350	104800	104800	210500	176500
Com_658_pos	5-Aminoimidazole ribonucleotide	C8H14N3O7P	295.056	0.87	Nucleotide And Its Derivates	"25635-88-5"	598400	545700	499200	772200	1069000	962700	817200	632300	810300	903000	1025000	919600	470800	562300	644100	539600	726800	614400	601200	905700	602200	910000	825000	1023000	619600	632200	700500
Com_701_pos	Uracil	C4H4N2O2	112.09	1.47	Nucleotide And Its Derivates	"66-22-8"	1388000	1302000	1942000	1079000	1889000	862100	2043000	2847000	1734000	814400	1860000	1517000	1703000	2756000	1834000	977900	1370980	1239000	2465000	1692000	2363000	1460800	1660000	1985000	1247000	1391000	1610000
Com_722_pos	2-Methyladenosine	C11H15N5O4	281.268	1.05	Nucleotide And Its Derivates	"16526-56-0"	1285000	1176000	1142000	579600	320200	764500	2199000	1874000	1183000	1009000	1116000	1046000	1559000	1606000	896700	846400	859600	665200	944300	1469000	1095000	853700	806800	688200	1036000	1387000	741100
Com_723_pos	2'-Deoxycytidine	C9H13N3O4	227.217	1.18	Nucleotide And Its Derivates	"207121-53-7"	54570	43280	41680	68410	32670	73230	35830	39500	42980	95940	46740	24580	57630	39820	36630	57370	56250	35810	52280	42890	53960	31440	55560	19180	58070	70960	26820
Com_779_pos	Uridine	C9H12N2O6	244.2	1.86	Nucleotide And Its Derivates	"58-96-8"	5319000	5426000	5741000	4636000	8427000	2450000	7631000	8197000	5886000	4086000	5950000	6098000	4420000	7424000	4599000	4216000	4325000	3973000	7190000	9800000	8895000	5163000	6054000	4726000	4992000	5662000	4780000
Com_780_pos	Cytidine	C9H13N3O5	243.22	1.029	Nucleotide And Its Derivates	"65-46-3"	4016000	6159000	5128000	3569000	2901000	1809000	5706000	3557000	5336000	3801000	6763000	4382000	6628000	6658000	5980000	4252000	3795000	3573000	10320000	4926000	10390000	5723000	5795000	4764000	5031000	3815000	5344000
Com_800_pos	N6-(2-Hydroxyethyl)adenosine	C12H17N5O5	311.123	4.7	Nucleotide And Its Derivates	"4338-48-1"	788400	1036000	999700	706100	856000	542700	911900	1059000	798300	666000	1169000	1115000	631600	1267000	868400	743500	886000	860500	711900	1241000	664400	916300	843100	810000	752000	931300	831900
Com_806_pos	Hypoxanthine-9-beta-D-Arabinofuranoside	C10H12N4O5	268.226	2.58	Nucleotide And Its Derivates	"7013-16-3"	7498000	9047000	9425000	5520000	5779000	4913000	9741000	11980000	8985000	6669000	10370000	8788000	7761000	13080000	9306000	7369000	6140000	8086000	10880000	15200000	14510000	10220000	9585000	8840000	7946000	8228000	8155000
Com_850_pos	alpha-Nicotinamide adenine dinucleotide	C21H27N7O14P2	663.425	1.04	Nucleotide And Its Derivates	"7298-93-3"	114000	205800	221200	439600	447600	263100	170000	300800	101800	287200	423400	251000	93550	139200	163700	293400	431200	350500	229700	346800	231500	265600	194000	378400	289900	205100	194200
Com_897_pos	Xanthurenic acid O-hexoside	C16H17NO9	367.31	4.52	Nucleotide And Its Derivates		86220	78850	77140	89130	107500	73330	56440	72170	59910	72760	87030	84530	76510	134000	106100	113500	109200	89570	88360	71970	69820	73550	75210	96620	73140	83300	97900
Com_906_pos	Nicotinic acid adenine dinucleotide	C21H28N7O14P2	663.2	1.04	Nucleotide and its derivates		135100	157700	211100	332300	343600	231000	120500	314300	107400	260000	340700	168400	59690	127400	137600	255300	431700	235200	152500	155900	172100	193400	123600	294900	204400	175900	198700
Com_923_pos	Inosine-5'-monophosphate	C10H13N4O8P	348.206	1.05	Nucleotide And Its Derivates	"21214-07-3"	20390	36760	32110	78320	57100	97930	46980	26470	50400	48170	43260	19140	9496	11280	27260	24730	111300	27400	27625	28507	26610	36120	13240	15830	25910	49450	21350
Com_948_pos	thiamine phosphate	C12H18ClN4O4PS	380.787	0.84	Nucleotide And Its Derivates	"532-40-1"	18250	18650	23490	25950	42210	22440	36400	60510	20610	38110	26580	11800	16170	22910	11900	19930	38010	19310	15720	41210	20420	19880	5212	22270	20860	22990	34550
Com_958_pos	2'-O-methyladenosine	C11H15N5O4	281.268	4.14	Nucleotide And Its Derivates	"2140-79-6"	4293000	5569000	6140000	2917000	3401000	2806000	6829000	7055000	5598000	4790000	7032000	6275000	5059000	7939000	5085000	3275000	3714000	4075000	3765000	11010000	3493000	5850000	6118000	6583000	4987000	4929000	5268000
Com_962_pos	N6-Succinyl Adenosine	C14H17N5O8	383.313	4.54	Nucleotide And Its Derivates	"4542-23-8"	1395000	1366000	1729000	1446000	1827000	1167000	1360000	1635000	1364000	1254000	2082000	1609000	1380000	1894000	1281000	1697000	2052000	1653000	1851000	2209000	2137000	1705000	2223000	1575000	1490000	1516000	1429000
Com_976_pos	5-Methylcytidine	C10H15N3O5	257.24	1.036	Nucleotide And Its Derivates	"2140-61-6"	63800	76490	93630	75440	52920	50180	100600	54900	91740	44380	100100	81680	94210	102300	99540	62640	46600	68120	98390	46550	146800	85340	64730	67490	58470	84440	81770
Com_1002_pos	dCMP	C9H14N3O7P	307.197	1.06	Nucleotide And Its Derivates	"1032-65-1"	45270	77620	45580	20240	15050	11330	45840	63290	70520	20330	34080	33330	101000	58990	117500	29560	15390	31010	138800	68450	171000	68100	59410	49550	52800	56280	58610
Com_1003_pos	8-Hydroxy-2-Deoxyguanosine	C10H13N5O5	283.241	0.96	Nucleotide And Its Derivates	"88847-89-6"	14290	10740	12920	15260	14720	14300	12320	22660	20680	8636	14071	11553	6844	19410	12240	9050	16750	23170	19620	23660	14290	13940	16140	13832	11070	15040	22920
Com_1005_pos	1-Methylguanosine	C11H15N5O5	297.267	4.04	Nucleotide And Its Derivates	"2140-65-0"	267800	356200	308000	221600	246400	158100	323600	306400	256800	171400	314600	305000	299700	417900	264000	233600	207300	269800	319900	299900	386900	177100	201800	194600	269700	267400	275200
Com_1006_pos	dAMP	C10H14N5O6P	331.222	1.47	Nucleotide And Its Derivates	"653-63-4"	44204	13680	25990	76890	50940	51010	20340	61380	21550	66790	43790	48050	21520	46500	39090	60810	85430	46420	33860	78520	53280	34100	50970	63160	67890	49580	39670
Com_1019_pos	Adenosine	C10H13N5O4	267.24	2.762	Nucleotide And Its Derivates	"58-61-7"	115200000	138000000	140400000	86420000	85220000	74200000	151000000	168300000	124700000	94130000	151000000	124800000	111600000	191700000	137800000	107800000	94970000	113200000	161800000	219700000	195900000	140900000	140600000	129100000	119600000	123300000	119500000
Com_1088_pos	2-(Dimethylamino)Guanosine	C12H17N5O5	311.294	4.57	Nucleotide And Its Derivates	"2140-67-2"	822100	1016000	966000	618500	957400	511000	977700	889900	781700	675000	1191000	1092000	628600	1204000	867500	682900	879200	879900	705700	1247000	624700	843100	810300	736400	763200	814800	810300
Com_84_neg	Kinetin 9-riboside	C15H17N5O5	347.326	1.03	Anthocyanins	"4338-47-0"	25190	39190	31820	65850	63310	71890	17660	26600	22170	27230	21990	4594	16520	15900	37290	5905	115800	12390	19010	32400	45080	7184	19160	13030	43450	29020	23940
Com_171_neg	Oenin chloride	C23H25ClO12	528.89	5.572	Anthocyanins	"7228-78-6"	3998	3961	5095	3840	2693	4471	4674	3020	3103	4895	2684	3233	3818	3059	8198	5113	4850	5470	5055	3719	3806	2405	6056	5634	4465	3070	2878
Com_172_neg	Peonidin chloride	C16H13ClO6	336.72	11.419	Anthocyanins	"134-01-0"	58840	51690	57790	53720	48370	53540	58930	53550	50650	49090	45470	55860	44510	46420	45590	53790	46790	44370	54060	53430	48560	48430	52490	52820	56300	48820	48370
Com_298_neg	Luteolin O-hexosyl-O-hexosyl-O-hexoside		772.1	5.52	Anthocyanins		7727	6179	5511	9852	5707	14700	8213	6984	12270	9295	9669	8997	9840	15520	14260	13680	14790	20420	6051	10200	11230	8535	10620	10240	5371	10030	7650
Com_528_pos	Peonidin O-hexoside		463.123	6.8	Anthocyanins		85870	50280	107700	80210	73760	103500	81540	59349	36820	80060	64170	58524	92150	172200	94250	171800	116500	167600	34410	62510	20090	77190	31440	55160	79080	77700	90850
Com_840_pos	Petunidin 3-O-glucoside	C22H23O12	479	0.98	Anthocyanins	"71991-88-3"	1904000	1489000	1537000	2906000	2605000	3272000	978700	999500	907100	1714000	2391000	2361000	982400	1481000	922300	1451000	1927000	1655000	652300	501800	726900	1201000	1325000	1393000	1246000	1539000	1372000
Com_54_neg	Myricitrin	C21H20O12	464.38	6.547	Flavones and Flavonols	"17912-87-7"	5619	9142	9548	5946	5148	9151	9922	10000	11168	9616	12505	32180	8827	8638	12990	8835	13210	4416	6369	6542	10982	18600	9021	21680	5528	6210	12810
Com_57_neg	Azaleatin	C16H12O7	316.265	7.3	Flavonoids and flavonols	"529-51-1"	7666	6146	8732	4363	6927	10560	8413	8838	6853	4291	4874	6677	5736	6760	6543	7157	8561	7510	2635	5401	6311	6136	5011	3099	2091	5456	3045
Com_92_neg	Acacetin O-acetyl hexoside		488.1	5.69	Flavones and Flavonols		4139	5157	10210	13180	15160	7983	5585	5062	6813	10860	6529	9766	6713	5902	1846	5530	8041	12040	5485	5103	3099	5783	6799	3778	6843	2643	3812
Com_103_neg	Luteolin	C15H10O6	286.24	8.06	Flavones and Flavonols	"491-70-3"	98850	8683	117300	86070	50730	82970	305600	10450	22680	9010	105700	7553	84600	23110	4377	8286	38770	59830	5101	42220	6553	120900	12410	20870	46870	42160	40320
Com_142_neg	Kaempferol7-O-beta-D-glucopyranoside	C21H20O11	448.377	6.65	Flavones and Flavonols	"16290-07-6"	402200	22430	82750	175900	116100	93750	1151000	13420	17730	28980	78960	14790	44980	52940	83960	64180	209500	130100	24220	32920	18220	85520	50730	36220	91430	97980	97650
Com_217_neg	Quercetin	C15H10O7	302.236	8.96	Flavones and Flavonols	"117-39-5"	364700	28080	105500	89330	82120	60300	622300	20360	29910	26440	65470	19680	183600	130100	60490	119000	78610	103400	46230	158300	25100	268900	121500	184300	91650	97880	105400
Com_226_neg	3'-Hydroxyflavone	C15H10O3	238.24	10.049	Flavones and Flavonols	"577-85-5"	106500	95690	103000	94960	102900	90990	89640	90700	85570	98600	102000	95360	91080	105400	85560	79320	88940	82510	98840	82060	105200	96470	103900	106300	108900	94360	86630
Com_227_neg	Hyperoside	C21H20O12	464.38	6.554	Flavones and Flavonols	"482-36-0"	68970	5707	11850	11300	9433	7886	46910	7893	4796	6120	4932	15280	8170	6807	12330	13500	9947	11640	4508	7109	10507	23520	10930	19180	9566	7206	6723
Com_237_neg	Isovitexin	C21H20O10	432.378	6.533	Flavones and Flavonols	"29702-25-8"	614800	564100	528400	460500	538700	760900	921500	348600	544100	845500	477100	420400	603700	901100	1365000	798700	1541000	942700	432700	598900	563500	663500	644300	692100	479900	496300	471600
Com_283_neg	Orientin	C21H20O11	448.377	6.25	Flavones and Flavonols	"28608-75-5"	421300	500400	549900	371400	492400	687900	642800	300500	425200	749700	581000	281800	329100	806700	964500	634700	1056000	792500	399200	676800	576300	536100	482800	464600	421300	447700	382500
Com_315_neg	Isoorientin	C21H20O11	448.38	6.174	Flavones and Flavonols	"4261-42-1"	280400	294700	300700	310900	314400	483200	370100	169300	195700	412200	332700	167700	270700	470800	652700	452900	934900	650000	240800	347500	272300	460000	282700	358700	277000	317000	268500
Com_349_neg	Isorhamnetin	C16H12O7	316.262	8.969	Flavones and Flavonols	"480-19-3"	10770	6124	7877	3909	7036	15010	8391	4368	7214	3792	7120	2741	2780	8110	2788	7814	6128	8797	3041	22610	6998	24970	5761	25650	3524	6350	7358
Com_365_neg	Vitexin	C21H20O10	432.38	6.559	Flavones and Flavonols	"3681-93-4"	715000	668700	623200	489600	732400	947600	960300	422000	587500	938800	593800	432900	686000	943100	1585000	938200	1538000	1171000	490300	698600	708900	695700	664300	757500	635500	583500	584400
Com_382_neg	Diosmetin	C16H12O6	300.26	8.911	Flavones and Flavonols	"520-34-3"	100900	60130	89210	55660	52600	77070	130700	31810	45320	59160	86920	40030	117700	124900	97900	87640	69620	110600	69050	92980	62080	69720	66150	86880	59980	61130	63510
Com_390_neg	Chrysin	C15H10O4	254.24	1.284	Flavones and Flavonols	"480-40-0"	9302	16520	14360	20180	14580	10110	11990	14720	10110	10100	15290	9689	13700	12570	9239	13000	12580	11280	13540	11380	13700	12060	16390	10150	9472	10440	15860
Com_415_neg	Syringetin	C17H14O8	346.069	7.87	Flavones and Flavonols	"4423-37-4"	16780	22820	23290	13090	27230	25990	19670	23930	16990	25690	24470	18670	9825	13140	3135	7499	20113	16590	10602	12520	4460	12528	17204	10896	8534	10420	8700
Com_457_neg	Isoquercitrin	C21H20O12	464.38	6.596	Flavones and Flavonols	"482-35-9"	10610	8659	13180	12520	18220	3932	11320	13781	12430	7750	16710	63020	12992	5906	34830	18550	24460	8208	15650	26550	7709	37190	23310	56220	14180	18060	18480
Com_540_pos	Mosloflavone	C17H14O5	298.295	11.74	Flavones and Flavonols	"740-33-0"	35790	14518	30840	7349	228500	5537	32570	10700	6471	15570	15993	22766	12640	42220	93390	32330	33060	11387	14800	42970	3851	7167	98560	41490	30290	33040	35890
Com_541_pos	Chrysin 7-O-beta-gentiobioside	C27H30O14	578.526	7.48	Flavones and Flavonols	"88640-89-5"	101200	89410	86000	101400	89640	124300	66130	55610	58090	84960	98000	56020	71200	82370	124100	71820	124900	119100	39110	61740	38630	85160	63610	91650	65540	81130	76380
Com_656_pos	Isohyperoside	C21H20O12	464.095	5.91	Flavones and Flavonols	"35589-21-0"	85840	24502	23040	52730	28660	28610	14920	8458	19457	10190	23160	16270	26531	17090	19570	12810	36670	26440	11960	41260	17930	35090	35050	45650	26470	29800	15890
Com_672_pos	Myricetin 3-O-galactoside	C21H20O13	480.376	7.19	Flavones and Flavonols	"15648-86-9"	14720	21360	32960	23840	26330	35300	10410	20370	22490	24390	15850	20490	14513	22673	22531	19215	27984	17842	16069	10030	19913	20918	9274	27480	17680	17280	6340
Com_677_pos	Quercetin 5-O-hexoside			6.52	Flavones and Flavonols		22030	24770	18960	23320	10160	15930	19350	14120	24495	17160	18969	76580	18395	26780	20710	9306	14220	17797	30767	57740	29066	57940	15460	27730	20660	19140	22240
Com_718_pos	Syringetin 7-O-hexoside			0.97	Flavones and Flavonols		288500	170300	159000	393300	243300	958800	137000	152300	148800	166800	103300	107300	226000	365500	134600	654700	774400	343400	134600	141200	185500	87620	91620	48260	191700	223300	92980
Com_719_pos	Syringetin 5-O-hexoside			0.97	Flavones and Flavonols		477100	170300	178100	424400	319500	1055000	145700	224200	175600	159100	96460	194500	229100	481600	191800	790600	815100	467000	204900	198400	214900	98580	60420	88750	297400	261800	121200
Com_863_pos	Kaempferol 3-O-glucoside-2‘-O-rhamnoside			6.08	Flavones and Flavonols		22900	20160	18570	21580	23910	48580	43920	4565	21340	33540	53180	12250	14950	54490	32770	35110	62760	58620	16410	22390	38960	28950	15770	29080	30720	25420	35490
Com_991_pos	Moslosooflavone	C17H14O5	298.295	11.74	Flavones and Flavonols	"3570-62-5"	24190	10442	26710	5509	135600	2949	12230	18565	18869	10986	9090	17065	6800	30630	57710	25660	18410	10436	6872	28610	25213	7759	66660	18920	19580	31480	15290
Com_5_neg	Eriodictyol	C15H12O6	288.252	7.999	Flavanones	"552-58-9"	400100	41760	421500	471800	371400	349300	1209000	43270	50830	76890	289200	29610	202300	195600	42050	159300	353100	218600	27140	114200	15510	353100	112000	136000	220500	197100	175500
Com_65_neg	Butin	C15H12O5	272.069	8.61	Flavanones	"492-14-8"	2271000	338400	1546000	2184000	1176000	924500	12190000	181800	223300	185100	727600	120200	752700	842400	335400	1160000	594400	566300	77380	740600	71600	4543000	991800	4717000	1350000	1379000	1313000
Com_68_neg	Sakuranetin	C16H14O5	286.279	1.01	Flavanones	"2957-21-3"	385400	271100	387900	519100	635200	509000	197500	169500	195100	279400	370300	278300	247100	245600	385800	454800	669500	373800	283300	193900	302100	221800	348500	207500	277200	253700	213700
Com_105_neg	Hesperetin	C16H14O6	302.27	8.972	Flavanones	"520-33-2"	33780	2160	6519	7853	8054	4405	54640	2659	6503	4629	3316	8147	15680	7606	3767	9455	5596	7710	4543	9895	2358	22080	10790	20310	11730	9288	8665
Com_230_neg	Naringenin	C15H12O5	272.25	8.683	Flavanones	"480-41-1"	1024000	155000	701600	964400	519600	390600	5934000	60970	99430	74670	311100	50660	306600	353000	133400	493700	260800	262500	39110	295400	24570	1993000	450800	2017000	592100	524600	556800
Com_294_neg	Isohemiphloin	C21H22O10	434.121	6.39	Flavanones	"3682-02-8"	41010	21500	19250	23820	24420	29890	66730	17150	24490	42940	15470	13100	16780	29370	31750	23550	61070	33270	12680	18370	18850	24600	26460	32370	14990	21140	16700
Com_319_neg	Pinocembrin	C15H12O4	256.25	10.372	Flavanones	"480-39-7"	10720	8792	14530	3703	10200	8866	8950	10360	14410	14050	10990	10890	9609	6139	7942	5642	9324	10100	11569	22590	11149	12370	10150	9777	13680	8475	13070
Com_697_pos	Naringerin	C15H12O5	272.253	8.64	Flavanones	"67604-48-2"	1350000	180900	790600	1276000	723400	485300	6880000	96090	117900	107900	404200	77920	371100	493600	155400	597000	263200	341900	59760	426700	41850	2700000	503000	2665000	846700	846700	831700
Com_915_pos	Prunin	C21H22O10	434.121	7.02	Flavanones	"529-55-5"	437400	29460	55550	212700	149900	46360	859400	19310	22150	18760	55030	21500	31550	11900	21640	124100	88060	94590	36010	43940	30800	34630	55750	42470	79530	130500	103700
Com_1001_pos	Hesperetin C-hexosyl-O-hexosyl-O-hexoside			0.97	Flavanones		21520	16750	24880	11840	34780	34050	8689	20870	27650	4207	28950	11770	16710	41030	24740	19790	19480	12870	11420	23040	12710	35430	17140	18630	12780	26110	35440
Com_659_pos	Isomangiferin	C19H18O11	422.085	1.51	Xanthone	"24699-16-9"	410400	284400	400000	942100	804100	538000	181100	712900	531100	311700	735000	479500	117000	166600	79460	127400	288600	104100	611000	390500	754300	151700	284300	237100	367200	373800	275900
Com_674_pos	4,6-Dihydroxyquinoline O-hexoside			1.09	Quinolines and derivatives		926600	948400	788200	293700	257400	346400	1428000	1502000	1734000	579200	768600	825800	990200	682700	1152000	417800	191500	403800	1659000	1391000	1615000	813500	846700	723200	1273000	877300	1049000
Com_886_pos	Kynurenic acid	C10H7NO3	189.17	5.296	Quinolines and derivatives	"492-27-3"	270800	276600	262500	421100	391700	446800	281400	249700	228400	329800	311500	290600	223200	180500	189400	362200	305600	259000	199900	138600	204600	193300	212600	163600	244900	235300	233600
Com_896_pos	Xanthurenic acid	C10H7NO4	205.167	5.06	Quinolines and derivatives	"59-00-7"	283500	242800	305200	356200	463600	296000	392400	646100	594500	468400	416400	395800	310300	417700	348300	469300	510300	346000	619800	739600	688600	571000	501200	480600	425800	416700	377300
Com_94_neg	Bisulfurous Acid	C11H8O2	172.18	0.95	Quinones	"58-27-5"	52340	39510	68690	31750	60530	48390	67820	83640	83340	63630	89880	71520	73540	76970	96890	45600	57990	45450	106800	66040	118800	87050	133700	50730	52290	65760	54990
Com_686_pos	Tanshinone II B	C19H18O4	310.347	10.795	Quinones	"17397-93-2"	1421000	1022000	848500	303400	374200	286800	1578000	4344000	3429000	465500	954600	716900	1933000	1324000	1636000	349100	302800	399600	15540000	2956000	11050000	792900	914100	415600	1871000	1575000	1763000
Com_803_pos	2,6-Dimethoxybenzoquinone	C8H8O4	168.042	4.69	Quinones	"530-55-2"	23020	21100	30580	27180	26730	30530	18910	20320	17920	33430	35520	20240	26320	31510	22620	17250	42850	33480	9321	24980	15030	36700	28620	24380	22730	25900	26900
Com_1017_pos	Dihydrotanshinone I	C18H14O3	278.302	11.812	Quinones	"87205-99-0"	102600	83280	324000	39610	120000	36150	131600	49570	125200	28040	29340	67950	59510	92250	61490	60840	83660	27950	71830	117200	125800	35010	74230	38930	67910	76510	69300
Com_1058_pos	Neocryptotanshinone	C19H22O4	314.376	12.151	Quinones	"109664-02-0"	84990	30840	135900	50100	169200	59370	118000	61270	26710	40270	63950	15170	23210	126400	102700	172400	74660	27130	85830	83540	25990	24070	174100	80840	69980	93950	68680
Com_1084_pos	Przewaquinone A	C19H18O4	310.344	11.752	Quinones	"76843-23-7"	1225000	635000	1461000	387000	729100	390400	621000	824900	986100	308600	1258000	840700	1439000	985100	1169000	765100	658200	760200	8186000	1475000	2589000	1250000	2551000	565000	1071000	1111000	1154000
Com_300_neg	Tanshinlactone	C17H12O3	264.275	5.2	Steroids and steroid derivatives	"105351-70-0"	317700	262300	305900	346500	197300	275100	309900	173100	158900	216900	175200	265200	340200	612200	368000	721200	661900	512800	410800	420400	260900	318600	225300	396100	263300	248400	242400
Com_376_neg	Protodioscin	C51H84O22	1049.2	7.79	Steroids and steroid derivatives	"55056-80-9"	94700	101000	111300	113800	132900	167100	105400	82600	88370	137200	147100	101500	129000	143800	218400	132600	236600	170000	64580	91110	108000	122900	156600	135600	88870	94950	77400
Com_782_pos	Campesterol	C28H48O	400.689	7.41	Steroids and steroid derivatives	"474-62-4"	114200	95570	159000	107900	112900	158000	107500	108400	99720	141300	144100	110200	14110	20640	14860	82130	10080	19850	9560	65570	14060	20550	28030	27070	52880	63650	72310
Com_816_pos	Solanidine	C27H43NO	397.636	0.96	Steroids and steroid derivatives	"80-78-4"	6519000	2952000	5203000	2988000	3826000	3064000	4423000	5823000	3170000	4213000	5064000	3832000	5042000	5986000	3516000	4467000	3037000	4515000	6402000	5919000	5585000	5868000	5107000	6399000	4475000	3860000	4108000
Com_839_pos	Cinobufagin	C26H34O6	442.552	6.51	Steroids and steroid derivatives	"470-37-1"	11970	18060	17330	11300	19810	10070	10160	6205	7105	4000	6823	8140	10750	22950	16820	25160	7270	17280	15320	30180	21580	27850	19820	11830	9471	3443	11110
Com_929_pos	Stigmasterol	C29H48O	412.7	8.06	Steroids and steroid derivatives	"83-48-7"	15000	21430	19250	26680	24710	40290	12670	22230	15350	13960	12510	18640	13230	19190	18760	13620	30640	24250	28440	9787	24860	17080	16468	18260	12090	12140	23760
Com_996_pos	Tomatidenol	C27H43NO2	413.636	12.27	Steroids and steroid derivatives	"546-40-7"	53350	38090	30860	33810	35980	10090	33650	34090	55940	36980	41730	33340	35780	21590	29790	41170	36290	46380	30270	22760	59370	24060	33420	23230	48530	58000	51400
Com_1047_pos	Trillin	C33H52O8	576.762	13.181	Steroids and steroid derivatives	"14144-06-0"	23180	13010	21430	26000	21610	22850	64290	14820	26420	8723	15590	81420	75990	29120	28630	25380	50710	21150	40360	125100	58780	21080	41870	23680	34220	31550	32040
Com_1076_pos	Denin	C33H56O14	676.79	11.46	Steroids and steroid derivatives		38220	80440	78620	46510	44730	27890	34700	26280	36490	28120	65040	30680	32730	75760	46520	112400	80960	72810	82900	26510	100200	57390	53260	43090	57650	115700	41160
Com_50_neg	Isorhamnetin-3-O-neohespeidoside	C28H32O16	624.552	6.79	Flavonoids	"55033-90-4"	24610	5069	4218	5467	6821	2076	4646	6485	5001	5723	3767	5275	3773	3341	7724	5432	2512	5449	8424	2075	7499	2927	5490	2097	3763	2968	5470
Com_55_neg	Glucosylvitexin	C27H30O15	594.526	6.25	Flavonoids	"76135-82-5"	9814	5332	9002	6555	8213	15470	9929	7769	9250	13250	10640	5684	6554	20450	16350	16370	30720	20150	9753	13480	10310	13990	17620	11400	7743	9004	7162
Com_62_neg	Apigenin 5-O-glucoside	C21H20O10	432.38	6.68	Flavonoids	"28757-27-9"	18470	12150	14350	16470	17840	13750	29500	11540	13600	20150	18880	8577	17750	25590	35900	27860	54080	33430	16580	11900	12270	17690	13970	19710	11360	12690	20030
Com_83_neg	Kuwanon A	C25H24O6	420.454	0.7	Flavonoids	"62949-77-3"	4369	6058	4842	2218	4781	6053	4531	3085	3796	4190	4488	5255	3220	3328	5917	4743	4703	4987	8288	2328	2611	4991	5706	3371	2979	4341	2605
Com_149_neg	Spiraeoside	C21H20O12	464.096	6.59	Flavonoids	"20229-56-5"	170800	6696	18370	53680	37640	24150	118600	10870	15670	8626	18470	47890	15820	21280	30360	26050	57800	33450	18620	24550	11600	58210	38050	48210	36930	31860	29770
Com_150_neg	Saponarin	C27H30O15	594.518	6.27	Flavonoids	"20310-89-8"	64020	72450	60280	45320	75490	85250	90960	65670	80760	116300	88150	47550	70590	118900	136400	110600	177700	153100	85340	111900	89890	107900	113200	94910	65880	61720	76730
Com_157_neg	Isotrifoliin	C21H20O12	464.096	6.59	Flavonoids	"21637-25-2"	202100	13120	26240	46860	30350	19370	139900	20191	13210	14180	22980	55850	16900	18510	37090	28720	41880	26130	20270	22990	8600	50260	36490	54620	29410	32560	32210
Com_200_neg	Trifolin	C21H20O11	448.101	6.62	Flavonoids	"23627-87-4"	369800	33320	83920	173300	100100	84370	1034000	12070	20000	30950	68990	10030	38860	35060	61650	63850	169600	134500	15440	36430	20490	86660	55030	40830	89620	99280	77430
Com_216_neg	Methylophiopogonanone A	C19H18O6	342.343	0.78	Flavonoids	"74805-92-8"	136600	105500	217300	72110	148800	126400	278500	214100	253100	225800	142300	175900	158600	238600	145700	94460	230500	111300	122000	284900	231700	153700	223200	184600	131500	188000	141900
Com_219_neg	Syringic acid O-glucoside		360.1	4.82	Flavonoids		29070	28600	52530	53060	33690	52910	32710	16930	16300	39400	32510	26090	34170	69390	59380	130900	186100	52710	30240	60070	28400	56790	45130	53280	38950	36830	36790
Com_221_neg	Di-O-methylquercetin	C17H14O7	330.1	9.19	Flavonoids		28890000	30460000	25280000	7024000	7614000	7794000	62110000	39170000	57140000	11740000	14660000	19380000	46210000	39760000	55360000	11030000	6980000	10870000	49830000	43480000	56350000	15290000	18390000	8806000	23450000	23840000	23750000
Com_250_neg	Pinobanksin	C15H12O5	272.069	7.06	Flavonoids	"548-82-3"	111400	2728	21290	66050	35860	16760	329200	3998	6897	8245	15050	2992	7007	8187	2118	33280	36570	26610	3750	11040	2919	16370	10700	14570	26430	26960	31000
Com_252_neg	Afzelechin	C15H14O5	274.084	0.68	Flavonoids	"2545-00-8"	212400	226200	346000	241300	250000	224600	231800	403200	302000	228000	248400	233900	121700	226400	154300	235100	240500	153100	375000	239200	355000	145800	210400	212200	196600	247800	162500
Com_281_neg	Anhydroicaritin	C21H20O6	368.38	12.67	Flavonoids	"118525-40-9"	40920	40940	32840	37310	33820	31250	43570	37820	60740	29070	35320	27910	27150	25070	22210	18080	12970	32560	31410	33620	29640	30800	11890	48210	38810	24340	23570
Com_314_neg	Vitexin-2-O-rhaMnoside	C27H30O14	578.52	6.411	Flavonoids	"64820-99-1"	15100	7745	11300	8782	10610	13600	15920	6422	11430	8139	15070	5170	8937	19600	13880	16330	37430	15090	5305	6510	8081	11830	13750	9768	13420	6940	12640
Com_327_neg	Heptamethoxyflavone	C22H24O9	432.42	7.08	Flavonoids		18610	7081	7577	10050	17220	12920	24640	12511	8589	10019	9756	8471	8183	6465	11040	6977	16550	11310	9126	10380	8790	9421	7614	12300	7731	9613	8257
Com_340_neg	3-Hydroxy-glabrol	C25H28O5	40.499	4.82	Flavonoids	"74148-41-7"	10650	9543	14640	15280	8936	15120	12530	17280	15480	12040	6896	11010	13340	10540	15470	22670	25040	20650	20590	19530	25050	16630	14840	15180	12650	15940	11010
Com_366_neg	Luteolin 7-O-glucoside	C21H20O11	448.38	6.664	Flavonoids	"5373-11-5"	573100	39360	102200	205900	141100	119200	1512000	21480	21970	27430	109100	19660	57160	62010	101900	77420	252900	151100	19210	47690	26720	118000	72460	55990	124400	131800	130900
Com_419_neg	Morin	C15H10O7	302.043	8.05	Flavonoids	"6472-38-4"	37110	1917	20270	24810	4898	34450	32840	2199	12500	1838	17530	2598	3244	2239	4441	6135	10460	4243	3245	21830	11040	11580	11230	8899	15740	13850	11080
Com_446_neg	Isomucronulatol-7-O-glucoside	C23H28O10	464.469	6.53	Flavonoids	"94367-43-8"	44830	7360	7692	7222	6660	7084	40850	8952	5913	6199	7898	17040	8293	5588	8354	8110	19860	13560	10205	9576	8612	12560	7765	19890	10870	7699	5440
Com_481_pos	Chrysoeriol 5-O-hexoside	C22H22O11	462.404	7.18	Flavonoids		105800	82660	39840	68190	73280	86290	70200	60940	83200	144100	105900	48440	56400	113300	100800	104400	137700	134700	71540	110200	98780	102000	88870	69910	86090	71980	91400
Com_482_pos	Chrysoeriol C-hexoside	C22H22O11	462.404	6.72	Flavonoids		696800	800800	768800	717400	1046000	1223000	1167000	590200	732200	1313000	1239000	523700	663400	1222000	1536000	1071000	1283000	1103000	735800	1207000	808000	1333000	781200	970100	786200	995900	929700
Com_516_pos	C-pentosyl-apeignin O-feruloylhexoside	C36H36O17	740.66	7.26	Flavonoids		24893	20460	21206	41970	24770	17520	16145	18622	2935	19200	23820	23150	16981	4353	25825	19380	37190	16660	23462	22681	24723	39590	46190	39120	22670	10690	9984
Com_565_pos	Narcissoside	C28H32O16	624.544	6.825	Flavonoids	"604-80-8"	11290	3420	8353	5708	7378	2943	10530	7323	10500	9208	8535	12210	3413	5907	5914	10010	5805	10580	2440	2735	4421	8265	7314	6209	7906	7335	4260
Com_566_pos	Apigenin C-pentoside	C20H18O9	402.35	0.73	Flavonoids		16450	11600	13730	9554	14300	6277	13030	6711	7376	5355	4718	7645	4777	11720	9655	8449	8139	8165	7670	8680	7358	3664	6579	6400	6918	11720	13600
Com_580_pos	Apigenin C-glucoside	C21H20O10	432.113	6.46	Flavonoids	"38953-85-4"	208100	148900	87950	128400	150900	190800	260700	104700	126500	153200	170800	112900	161900	235700	244500	201700	267800	192700	117700	135000	121900	213900	141800	162900	166800	151000	123900
Com_625_pos	Syringetin 3-O-hexoside		508.1	0.98	Flavonoids		202200	196700	317600	715700	228500	776500	79330	130500	108400	62210	145500	92950	108800	238100	170800	396200	200000	224200	116900	109900	148300	66650	64620	65090	166800	183000	104000
Com_626_pos	Luteolin 3',7-di-O-glucoside		610.1	4.66	Flavonoids		28820	20590	12690	16550	6506	7957	27220	28880	27350	20380	26580	15750	13090	6942	13740	11390	14880	11780	19980	31420	38120	10680	13860	15780	13690	17770	25100
Com_627_pos	Chrysoeriol 6-C-hexoside 8-C-hexoside-O-hexoside		786.1	0.95	Flavonoids		129300	75110	89620	75670	82660	179800	40150	19000	28230	21920	41540	36000	71350	140800	62430	109800	42900	63250	31580	28680	33750	62860	35880	47430	24680	78990	65560
Com_671_pos	Apigenin-6,8-di-C-glycoside	C27H30O15	594.518	5.73	Flavonoids	"23666-13-9"	4226	4671	9348	5936	24240	8365	9011	4259	13160	12760	17140	3087	3686	16920	14790	9688	15080	12960	8713	8072	12950	3493	4760	10540	7788	8571	8055
Com_710_pos	5,7-Dihydroxy-3',4',5'-trimethoxyflavone	C18H16O7	344.09	4.99	Flavonoids	"18103-42-9"	173600	195400	186100	208400	246500	198900	178300	199900	144700	154900	202000	166000	174200	245100	204500	231000	219800	244500	216200	216900	203800	235200	204200	199700	172000	205500	186500
Com_720_pos	Selgin O-hexosyl-O-hexoside			0.97	Flavonoids		716900	456100	771900	597200	629100	679400	293300	231400	195900	330700	482600	323300	234600	438700	436500	456400	373800	413500	211800	229400	215300	347200	353500	243900	347600	370300	424800
Com_724_pos	Luteolin C-hexoside derivative	C21H20O11	448.4	6.1	Flavonoids		204900	174700	175400	184600	180900	271400	261000	92250	124000	251100	256700	100100	123300	289100	287800	244500	355700	300100	99480	205100	170300	268000	142900	177000	201400	180000	168000
Com_725_pos	C-pentosyl-chrysoeriol O-hexoside	C27H30O15	594.526	6.04	Flavonoids		37560	38310	30410	27210	43250	48410	29550	22470	39600	60930	32480	17420	47070	75590	65070	54450	48340	37180	41690	49370	22970	33280	39840	47200	38910	37740	37290
Com_726_pos	C-hexosyl-chrysoeriol O-hexoside	C28H32O16	624.552	1	Flavonoids		69970	59550	83920	106000	83250	75500	30210	41840	36640	45070	70930	41470	65250	45050	67510	62890	89940	52740	31060	22350	59550	40250	44400	34320	34690	48870	55580
Com_727_pos	3’,4’,5’-Tricetin 5-O-hexoside	C24H26O12	506.46	6.62	Flavonoids		39480	24930	49150	64320	33490	63200	14250	34780	24780	20180	39990	65140	30457	35366	30741	33387	36447	35107	35685	34366	33746	27421	30934	38263	29880	10820	18850
Com_812_pos	Luteolin-4'-O-glucoside	C21H20O11	448.101	6.8	Flavonoids	"6920-38-3"	586300	57580	94470	270900	175300	117700	1364000	26230	46360	47730	144100	88732	92800	69460	78940	97890	184600	151500	81770	96580	26750	170800	82640	84956	149200	167900	140600
Com_835_pos	Hecogenin	C27H42O4	430.628	6.08	Flavonoids	"467-55-0"	28480	35110	22840	43110	37310	45370	62480	8942	18050	46520	51000	8092	23410	53860	48550	50270	72510	45760	17020	54930	31370	42450	33720	40760	45780	30090	39710
Com_860_pos	Tricin 5-O-hexoside derivative	C24H22O14	534.42	7.67	Flavonoids		7464	9197	3009	7398	5182	6647	11330	7059	8080	7056	10880	6069	6386	13480	14590	12040	8622	12380	2537	8136	8380	3500	4933	8150	9629	9293	5521
Com_865_pos	C-hexosyl-luteolin O-hexoside	C27H30O16	610.518	5.68	Flavonoids		139900	158500	94030	120200	201000	217400	111500	89960	137800	233200	151700	90450	141300	231900	236300	155700	252500	240400	167100	203700	148000	212300	167900	163800	178600	137700	164100
Com_866_pos	C-hexosyl-apigenin O-hexosyl-O-hexoside	C33H40O20	756.66	0.98	Flavonoids		7457	8010	9693	7466	6190	8042	10210	9643	7489	5481	7537	6837	3234	4279	11820	2976	14870	8544	5526	16320	11810	10230	4915	13130	9849	9652	4800
Com_867_pos	C-hexosyl-chrysoeriol O-caffeoylhexoside	C37H38O19	786.68	6.37	Flavonoids		65870	58550	38380	52200	68210	105700	163400	76310	105300	182600	123000	75820	75960	104000	69940	75600	89470	86080	129300	179300	105800	126500	123000	122100	78770	87480	111800
Com_875_pos	5-O-Methylvisammioside	C22H28O10	452.45	7.037	Flavonoids	"84272-85-5"	15280	20104	13220	15750	21850	15770	34460	74140	56660	35580	23220	19390	7151	47040	15400	23270	18430	33760	12390	65640	16500	17770	26480	14890	29140	23730	21330
Com_903_pos	Limocitrin O-hexoside	C23H24O13	508.43	0.97	Flavonoids		245600	156300	220600	599100	208200	946300	145400	177100	110500	159800	132200	226200	97120	379800	167600	576700	293500	249700	113200	137000	132900	71740	60600	69960	188100	241700	139400
Com_910_pos	Apigeninidin 5-glucoside	C21H21O9	417.39	7.31	Flavonoids		23610	16880	33080	25760	32450	45170	16060	20530	16210	37750	30330	14400	28450	32560	29960	13360	36930	18890	13260	24460	18240	44990	51670	35390	19000	37990	21130
Com_924_pos	Irisolidone 7-O-beta-d-glucoside	C23H24O11	476.43	0.97	Flavonoids	"6009-88-7"	100900	67050	52400	60070	51560	41720	56420	60270	46290	50890	60240	96920	88930	95860	62470	66080	50460	72540	72830	55290	51890	80860	50580	56010	64730	55350	85440
Com_932_pos	Homoplantaginin	C22H22O11	462.403	7.186	Flavonoids	"17680-84-1"	98240	108100	112500	87630	96350	112100	79600	75180	110100	153200	103200	53760	73520	123900	129000	136100	140800	125300	90290	101600	98050	102500	95030	85240	84670	109800	117100
Com_942_pos	8-C-hexosyl chrysoeriol O-hexoside			0.92	Flavonoids		109000	82310	78310	91380	132600	98070	55480	65550	30980	56980	86690	49250	74070	91610	69910	102700	76070	69490	66490	47040	46700	81450	64910	59160	60560	57560	60570
Com_943_pos	Tricin O-glycerol			14.58	Flavonoids		14330	10590	25530	6759	16400	11360	13810	29030	19280	8335	16270	14060	29240	15710	18070	15320	7258	18490	45980	23030	28050	14810	24150	17060	16660	13090	15040
Com_944_pos	Chrysoeriol 8-C-hexoside			6.51	Flavonoids		342500	485600	420300	418500	544600	556200	623600	307000	366500	648500	634300	242200	330700	550500	763600	505000	665400	561900	332200	625800	361400	655200	350700	521100	499000	497700	421600
Com_952_pos	4'-O-Glucosylvitexin	C27H30O15	594.518	6.28	Flavonoids	"38950-94-6"	144600	127700	103100	70630	109900	170700	123600	82950	90050	200900	125500	81490	142600	182200	183200	206300	192500	174400	142300	160400	129400	154800	130200	136800	122700	140400	99280
Com_953_pos	Pectolinarin	C29H34O15	622.571	7.86	Flavonoids	"28978-02-1"	9744	10500	13120	15740	10580	17600	4519	6889	9618	8984	14870	9921	12200	9840	11570	11810	15980	8375	8852	6117	8433	6425	4907	8626	4982	9981	10570
Com_955_pos	Chrysoeriol 7-O-hexoside	C22H22O11	448.4	7.2	Flavonoids		120800	129900	93260	108500	98750	129700	82830	51660	84460	185800	145200	42570	71350	130800	191800	168000	175600	135900	117600	133600	67100	87240	80330	145600	94250	104600	107200
Com_956_pos	methylLuteolin C-hexoside	C22H22O11	448.4	0.71	Flavonoids		29970	35500	34390	29520	18900	22150	31990	19880	29030	22480	39860	39400	44540	30410	29880	39050	32470	17170	24610	37950	33690	34960	32850	49070	26850	29640	24550
Com_957_pos	Tricin 4'-O-(syringyl alcohol)ether derivative			1.08	Flavonoids		75920	108000	60880	62880	53140	69340	124100	92740	153400	58240	94520	80510	110700	104600	82450	65310	62460	130200	153800	83240	114300	81970	79380	63970	90350	145300	95370
Com_983_pos	Eriodictyol C-hexoside			6.21	Flavonoids		5159	12230	12533	4050	23650	24470	13890	11454	7489	26000	30220	12220	7173	31930	15130	18930	13960	15840	8036	22520	10580	9657	11600	14165	13290	8309	8723
Com_989_pos	Kaempferol-3-O-rutinoside	C27H30O15	594.526	6.51	Flavonoids	"17650-84-9"	18580	22270	11290	14250	12240	6625	28930	24040	12330	23820	11434	10770	13680	11040	16970	3794	8984	18100	13315	7828	4369	17640	13280	9250	7286	7317	11770
Com_997_pos	8-C-hexosyl-apigenin O-hexosyl-O-hexoside			0.9	Flavonoids		21500	17160	15380	17869	38510	23900	7766	15643	11400	13400	11360	11180	15860	20390	12360	15990	20030	25690	14420	12090	15400	18500	8571	22420	11170	17190	10430
Com_998_pos	Chrysoeriol C-hexosyl-O-rhamnoside			6.54	Flavonoids		115500	45800	77690	63490	82820	117700	65900	54560	38330	81410	108800	29030	29770	98040	93000	79360	170500	72570	50600	68900	42880	81800	38760	39230	41820	64630	49660
Com_999_pos	6-C-hexosyl-apigenin O-hexosyl-O-hexoside			7.8	Flavonoids		70810	54380	42160	60730	60190	56110	46060	42050	28920	53830	74220	35120	54030	59730	69090	40190	48920	59940	25370	30460	43870	41570	73040	42880	53610	56900	22590
Com_1000_pos	Eriodictiol 6-C-hexoside 8-C-hexoside-O-hexoside			0.97	Flavonoids		14510	11620	21110	23240	8417	30110	13410	8030	9103	4800	13360	19000	19110	10200	16050	9171	28080	28480	21270	22660	17900	17750	17640	13440	25170	24090	16670
Com_1038_pos	Selgin C-hexoside	C22H22O12	478.4	0.74	Flavonoids		13900	22690	19052	14130	24256	14520	12630	11500	31160	8789	15160	40790	14370	22907	11440	34260	57560	19740	23780	22310	20700	20050	31130	12780	13580	14890	10050
Com_1039_pos	Selgin 5-O-hexoside	C22H22O12	478.4	0.94	Flavonoids		638400	591100	563400	1161000	870400	1267000	341400	339200	303400	618100	854200	677500	350200	488900	426600	534700	619700	566900	290500	192300	328000	424500	464600	452600	451800	529500	542700
Com_1040_pos	methylQuercetin O-hexoside			0.98	Flavonoids		614600	512600	460100	1092000	851300	741100	278300	348900	333500	498500	669700	684200	303800	274600	290200	392600	523400	427000	327300	116700	299000	337200	233900	335400	302300	365500	409700
Com_1041_pos	methylChrysoeriol 5-O-hexoside	C23H24O11	476.43	0.97	Flavonoids		356500	180700	227700	182700	153300	166900	181500	210000	129500	187900	229300	235600	191500	168000	202300	158400	126000	166000	180900	241100	172000	214300	134500	244500	269500	231000	192400
Com_1068_pos	Selgin C-hexoside derivative			0.87	Flavonoids		9791	9804	16640	11060	21654	22130	10960	19210	16050	22710	13980	31170	20420	19811	21660	28620	28840	5969	13360	15670	31010	16350	12670	23830	13780	18560	10190
Com_1069_pos	methylApigenin C-hexoside	C22H22O10	446.404	0.73	Flavonoids		39110	31350	15360	16380	27050	16650	46250	27550	27200	30360	35270	36030	49130	38520	44570	44290	74480	33850	38840	26050	30540	46180	32690	37100	22040	31010	25950
Com_1070_pos	methylApigenin C-pentoside	C21H20O9	416.378	1.01	Flavonoids		99750	105900	81690	64630	44320	69120	72850	72220	71540	47010	69780	67510	106000	100700	101400	72250	89440	127600	113700	58360	80540	64720	60420	83520	100100	72780	76930
Com_1074_pos	di-C,C-hexosyl-apigenin derivative	C27H30O15	594.518	6.36	Flavonoids		15090	22780	24793	18560	27860	16300	12930	19678	19140	27100	19610	21364	11720	34380	28030	16100	44980	30300	9597	18160	15870	32690	22910	22020	20230	31180	20970
Com_1075_pos	di-C,C-hexosyl-methylluteolin	C28H32O16	624.544	5.81	Flavonoids		71830	113700	114900	64290	226200	191400	129600	81470	108100	209100	177700	58140	43480	134800	135400	94790	86420	108400	86340	140300	87930	120800	74530	139300	103100	112900	156700
Com_26_neg	5-Phosphoribosyl 1-pyrophosphate	C5H13O14P3	196.25	1.01	Pentose phosphates	"97-55-2"	18440	6802	25560	30350	32370	23920	20830	21420	18110	27560	31310	29650	7347	8125	13710	22760	17880	8654	23400	21220	19990	17820	27720	20700	16170	18480	15650
Com_169_neg	5'-Adenylic acid	C10H14N5O7P	347.221	1.036	Pentose phosphates	"61-19-8"	14560	29300	21150	50380	25190	56590	17330	18470	20680	22380	16830	8310	16200	20750	30840	3184	104000	16320	13540	15490	38140	6110	16110	5501	28660	23780	18180
Com_198_neg	D-Ribose 5-phosphate	C5H11O8P	230.11	0.89	Pentose phosphates	"3615-55-2"	913400	945800	1196000	619600	847200	620300	2028000	3936000	3445000	882200	1204000	774400	876600	920500	1396000	580400	865600	596700	2576000	3420000	3177000	1131000	1367000	857100	1207000	1174000	1088000
Com_278_neg	phosphoribosyl pyrophosphate	C5H13O14P3	196.25	0.88	Pentose phosphates		13670	13670	14280	22310	27490	26000	15310	12830	12790	20240	44230	24060	4485	9583	5253	17550	13140	13490	12180	10880	7716	11620	18170	12530	13470	11680	13160
Com_352_neg	D-Xylulose 5-phosphate	C5H11O8P	230.11	0.9	Pentose phosphates	"4212-65-1"	925800	1128000	1432000	884400	1010000	929800	2662000	4559000	4187000	1129000	1375000	1067000	1056000	1031000	1764000	810600	1155000	826700	2733000	4611000	4104000	1456000	1748000	1135000	1548000	1508000	1453000
Com_405_neg	D-Arabinose 5-phosphate	C5H11O8P	230.11	0.9	Pentose phosphates	"13137-52-5"	1085000	1085000	1493000	881800	1075000	887100	2806000	4424000	4445000	1161000	1567000	985700	1138000	1106000	1721000	768700	1193000	795300	2939000	5002000	4056000	1562000	1831000	1141000	1600000	1338000	1306000
Com_408_neg	Deoxyribose 5-Phosphate	C5H11O7P	235.084	0.82	Pentose phosphates	"102916-66-5"	37840	21970	39620	14740	30050	15230	46670	34670	36000	26130	23490	32840	31480	28470	28050	15540	23860	18070	25890	48750	31040	27840	33840	31400	26010	23460	24140
Com_51_neg	LysoPE 16:0 (2n isomer)	C21H44NO7P	453.3	12.5	Phospholipid		28630000	26370000	23580000	24070000	17890000	23820000	25130000	31170000	31700000	33050000	32240000	25170000	29710000	34310000	65240000	22290000	53340000	31350000	32860000	35340000	41690000	35270000	49920000	31990000	26850000	26410000	24830000
Com_71_neg	Lysope 14:0	C19H40NO7P	425.5	11.27	Phospholipid		108200	112600	105800	95330	70590	99280	115400	146000	144800	131200	107600	98620	129000	145000	190300	110600	114100	129100	176400	153100	231400	132000	167700	117300	108500	104400	103200
Com_72_neg	Lysope 16:0	C21H44NO7P	453.55	12.48	Phospholipid	"53862-35-4"	28630000	25620000	23910000	24470000	17610000	23860000	23850000	30730000	31620000	32750000	32090000	25400000	29830000	33240000	66640000	22560000	53170000	31530000	33550000	34230000	42560000	34670000	49730000	31390000	26720000	25940000	24220000
Com_73_neg	Lysope 18:0	C23H48NO7P	479.588	13.73	Phospholipid		957200	786600	1022000	1275000	977200	1181000	575000	773600	782100	1277000	1469000	962600	1252000	1233000	3600000	675500	3545000	1141000	715800	1174000	871400	1288000	2646000	868200	828700	788200	551200
Com_74_neg	Lysope 18:1	C23H46NO7P	479.588	12.81	Phospholipid		13970000	14750000	14340000	14960000	10490000	14670000	15680000	16860000	21150000	17330000	16480000	15540000	15650000	19130000	32400000	13730000	24120000	19360000	15620000	20910000	19740000	17260000	25950000	14560000	14310000	13920000	13710000
Com_356_neg	Lysopa 18:0	C21H43O7P	438.53	13.78	Phospholipid		25010	20290	23470	26360	21690	25700	24110	37910	31360	32840	34610	27350	36140	34750	71990	19380	65190	26780	26330	37650	30240	37880	57510	38990	21020	21230	15270
Com_357_neg	Lysopa 16:0	C19H39O7P	410.48	12.54	Phospholipid		486100	439700	371400	346600	266800	359700	441200	483400	521900	487900	425400	415800	452000	507200	769900	360300	632600	456700	515700	538400	561900	503500	631600	470000	391600	379500	348400
Com_461_pos	Lysopc 20:0	C28H58NO7P	551.73	15.1	Phospholipid		90590	85660	116900	178600	86840	147500	61630	78190	75570	109300	133900	124600	165100	140900	195700	86310	224300	115500	48070	75610	69920	136700	161700	93460	32100	34970	28620
Com_492_pos	LysoPC 20:0 (2n isomer)	C28H58NO7P	551.39	9.09	Phospholipid		30670	27930	29650	20420	22740	33220	25070	202400	149500	28910	84970	66520	46970	30490	42610	22470	45836	27250	294500	169300	272000	87860	117700	48450	68350	79650	66250
Com_581_pos	LysoPC 16:2	C24H46NO7P	491.308	11.06	Phospholipid		120500	136100	108300	55730	98920	85770	89390	81660	64980	86900	111900	92380	228300	186100	148600	75640	78360	121800	131700	206400	217700	129700	153400	114700	89730	71060	104100
Com_589_pos	LysoPC 16:1	C24H48NO7P	493.3	11.57	Phospholipid		1519000	1466000	987400	730000	756100	813100	1070000	860700	927400	841500	831600	868800	1854000	1580000	1522000	763700	724200	1138000	1051000	2066000	1949000	1058000	1097000	860900	799900	754000	791200
Com_681_pos	LysoPC 18:3	C26H48NO7P	517.3	12.56	Phospholipid		118700000	121000000	108400000	98860000	87650000	102800000	112600000	111600000	118900000	108700000	101800000	107800000	109500000	115300000	115600000	88210000	94010000	92270000	109800000	113400000	119700000	106700000	112200000	102300000	96310000	90980000	93510000
Com_682_pos	LysoPC 18:2	C26H50NO7P	519.3	12.14	Phospholipid		123200000	124100000	120000000	102200000	78590000	103700000	118100000	112300000	118000000	113300000	105100000	101900000	109100000	130700000	120000000	89120000	85210000	102500000	120400000	122300000	124500000	106900000	103000000	100200000	97450000	97780000	99720000
Com_732_pos	LysoPC 16:2 (2n isomer)	C24H46NO7P	491.3	10.88	Phospholipid		162600	160700	111700	87810	79680	107700	116000	98880	75930	111900	110400	106400	253800	213700	189600	92680	77030	125100	167000	186900	285900	140200	167300	115100	106000	115800	100300
Com_733_pos	LysoPC 18:3 (2n isomer)	C26H48NO7P	517.2	11.33	Phospholipid		4967000	5453000	5193000	3562000	2800000	3687000	4196000	4181000	3902000	3552000	4278000	3091000	6953000	6243000	5744000	3470000	2977000	4793000	5532000	7280000	8557000	4358000	5015000	4091000	3772000	3788000	3782000
Com_734_pos	LysoPC 18:1 (2n isomer)	C26H52NO7P	521.4	12.7	Phospholipid		78210000	84840000	72430000	63910000	53480000	71510000	86670000	84780000	88310000	65080000	77790000	67270000	153400000	106400000	107400000	63860000	51840000	90690000	87770000	161700000	106500000	83300000	105500000	85620000	70480000	69520000	67930000
Com_735_pos	LysoPC 18:1	C26H52NO7P	521.1	12.86	Phospholipid		2644000	2917000	2686000	2176000	1754000	2413000	2966000	3100000	2978000	2254000	2746000	2281000	5850000	3927000	3783000	2330000	1718000	3118000	3010000	6029000	3775000	3084000	3565000	2802000	2372000	2460000	2412000
Com_736_pos	LysoPC 18:2 (2n isomer)	C26H50NO7P	519	11.95	Phospholipid		33960000	36050000	30520000	22610000	19930000	24170000	29510000	28800000	27660000	24790000	28850000	21700000	57160000	42980000	41260000	21580000	18010000	31590000	36950000	53600000	53990000	29710000	34780000	28850000	25540000	24990000	25510000
Com_737_pos	LysoPE 18:2 (2n isomer)	C23H44NO7P	477.6	12.08	Phospholipid		12900000	15030000	12150000	11530000	7234000	10900000	13260000	11880000	14620000	13530000	12400000	12140000	11560000	16350000	15420000	10800000	9524000	12180000	16380000	15470000	18150000	15420000	12920000	14620000	12220000	11370000	11830000
Com_826_pos	LysoPC 20:4	C28H50NO7P	543.4	12.69	Phospholipid		11660000	13600000	11580000	8368000	7159000	9696000	14780000	12710000	14040000	8022000	10540000	10450000	24290000	16720000	16360000	8341000	5348000	11310000	12260000	26390000	14940000	10460000	15060000	10870000	9850000	9134000	8344000
Com_827_pos	LysoPC 15:1	C23H46NO7P	479.1	11.45	Phospholipid		448200	382000	424900	230700	215400	267400	375700	339400	356200	310100	258200	309800	320700	511800	400100	222100	213500	340000	471800	482600	484500	331100	321300	316000	296800	258000	278700
Com_828_pos	LysoPC 15:0	C23H48NO7P	481.3	11.94	Phospholipid		2633000	2745000	2380000	2213000	1577000	2356000	2390000	2512000	2769000	2282000	1951000	2344000	2391000	2469000	2871000	1854000	1508000	1829000	2555000	2236000	2558000	2128000	2160000	1817000	1962000	1868000	1771000
Com_832_pos	LysoPC 10:0	C18H38NO7P	411.3	6.25	Phospholipid		14050	10470	8899	5851	9534	4820	11860	36020	21660	9009	10450	4912	15130	5827	4843	7049	8376	7985	46040	30070	46330	12870	8175	9699	13330	5842	11090
Com_868_pos	LysoPC 16:0 (2n isomer)	C24H50NO7P	495.33	12.55	Phospholipid		380600000	368600000	339200000	318400000	245000000	319900000	354100000	368600000	383900000	340300000	327800000	338300000	355300000	381800000	390900000	280300000	305300000	295300000	374800000	380100000	398100000	362300000	361900000	334400000	288800000	288500000	276600000
Com_869_pos	LysoPC 14:0 (2n isomer)	C22H46NO7P	467.3	11.36	Phospholipid		1524000	1601000	1710000	1172000	972900	1325000	1475000	1487000	1550000	1351000	1153000	1250000	1604000	1789000	1680000	1135000	879200	1215000	1733000	1828000	1895000	1287000	1397000	1200000	1152000	1072000	1134000
Com_870_pos	LysoPC 18:0	C26H54NO7P	523.36	13.8	Phospholipid		4693000	4109000	3796000	4272000	2505000	4244000	3443000	4864000	4605000	4516000	4539000	4976000	5399000	4456000	6048000	2664000	4316000	3251000	3842000	3934000	4382000	4701000	5116000	4550000	2536000	2651000	2385000
Com_898_pos	LPC(1-acyl 18:1)	C26H52NO7P	521.67	12.76	Phospholipid		68580000	74550000	65900000	56040000	48190000	63270000	73600000	77240000	79830000	56580000	68900000	59360000	132700000	94620000	95810000	58570000	45420000	79050000	77270000	140000000	91350000	74710000	98950000	74200000	64840000	61700000	63510000
Com_899_pos	LPC(1-acyl 18:2)	C26H50NO7P	519.65	12.18	Phospholipid		322100000	327500000	324500000	287500000	243500000	296400000	318900000	303600000	319400000	307900000	287600000	295300000	292900000	330700000	311800000	269500000	248000000	284800000	313500000	319900000	320000000	293300000	294600000	282200000	281800000	278300000	279200000
Com_900_pos	LPC(1-acyl 16:1)	C24H48NO7P	493.61	11.54	Phospholipid		1386000	1293000	1203000	691700	629600	1038000	1340000	1062000	1181000	835900	931900	728000	2396000	1841000	1781000	930400	629000	1104000	1340000	2037000	1822000	992400	1285000	978000	1008000	917400	860500
Com_901_pos	LPC(1-acyl 16:2)	C24H46NO7P	491.6	10.99	Phospholipid		136100	155100	96980	90490	108300	98140	88320	103300	94930	107000	112400	81700	203500	178400	170200	101400	76930	140700	162500	225700	276200	159200	152400	116400	100400	99160	90410
Com_902_pos	LPC(1-acyl 16:0)	C24H50NO7P	495.63	12.59	Phospholipid		267300000	256800000	237000000	219800000	167700000	227900000	246400000	260700000	265900000	243000000	235200000	242800000	247300000	267400000	273000000	192100000	208800000	203400000	266700000	267000000	278900000	254800000	251100000	237700000	203400000	199500000	197600000
Com_949_pos	LysoPC 20:2	C28H54NO7P	547.7	13.26	Phospholipid		262500	268900	270500	257900	192200	243100	298500	372000	446600	339100	325000	294900	278400	378300	344100	245400	206300	240800	410900	403900	513600	346500	328400	297800	241400	233200	242000
Com_1031_pos	Lysopc 17:0	C25H52NO7P	509.657	13.17	Phospholipid	"50930-23-9"	484200	483000	372200	445900	251900	411000	360300	474100	428200	496000	450800	420600	477300	450800	605800	277700	437300	315200	424700	396300	485500	481000	500000	460700	278600	257300	253800
Com_1032_pos	Lysopc 14:0	C22H46NO7P	467.577	11.37	Phospholipid	"20559-16-4"	1149000	1067000	1072000	823000	686600	956200	1039000	1161000	1149000	972900	875100	931200	1060000	1272000	1178000	881900	621300	824300	1280000	1291000	1327000	960900	995900	835300	790800	835500	829800
Com_1071_pos	LPC(1-acyl 18:3)	C26H48NO7P	517.63	12.59	Phospholipid		109600000	110300000	109700000	98480000	84950000	96800000	111800000	109100000	111800000	100600000	102600000	102400000	105500000	109500000	108700000	86680000	87960000	87830000	109500000	107800000	116300000	105300000	104400000	100400000	95510000	97610000	94490000
Com_1078_pos	LysoPC 20:2 (2n isomer)	C28H54NO7P	547.36	13.26	Phospholipid		287200	292000	283800	264700	183100	239400	284900	395600	456000	332000	317300	280600	303000	403100	380100	241500	278000	273400	437900	399900	542000	372900	360900	298900	251600	239700	242500
Com_567_pos	Ambroxane	C16H28O	236.393	14.01	Ethers	"6790-58-5"	89710	58110	50760	76500	44870	61560	46180	58360	66290	93580	43790	50350	54060	53110	54140	33840	100100	32960	60230	71570	62960	53020	65420	69270	33680	27100	23750
Com_945_pos	Azoxystrobin acid			10.49	Ethers		28640	21040	21120	10110	4348	6919	10470	15900	18580	9153	5182	7156	17980	16880	19250	2366	6924	7148	24030	14000	27350	3747	7135	11140	5749	4620	12130
Com_362_neg	5-Hydroxymethyluracil	C5H6N2O3	142.113	0.96	Pyrimidines and pyrimidine derivatives	"4433-40-3"	63860	74640	78160	65120	75460	79900	67220	66000	80280	70000	77610	79670	51370	71070	97580	122500	117700	85640	64140	64100	68370	73250	102100	65510	70940	70950	58700
Com_560_pos	Tetraethylammonium fluoride	C8H20FN	149.25	1.04	Pyrimidines and pyrimidine derivatives	"665-46-3"	1078000	1631000	1372000	1222000	762300	623300	1441000	1424000	1407000	941800	1800000	1159000	2101000	1805000	2329000	1106000	976300	1088000	2590000	2336000	3107000	1309000	1537000	1328000	1615000	1328000	1676000
Com_19_neg	Lirioresinol A	C22H26O8	418.162	6.96	Lignans	"21453-71-4"	33400	25980	30020	31360	13860	38280	19390	10590	12450	25860	16280	11380	24480	30780	64290	46400	63820	33540	9993	16610	10850	22000	32090	25380	18810	16830	21920
Com_836_pos	Podophyllotoxin	C22H22O8	414.412	11.55	Lignans	"518-28-5"	51840	52550	61420	37460	52620	32440	84700	62310	55680	58970	38340	49460	71420	68840	78930	44540	79320	45320	60740	57520	64980	57860	86710	50560	57730	57380	41120
Com_854_pos	(+)-Fangchinoline	C37H40N2O6	608.72	6.422	Lignans	"436-77-1"	39920	9846	17440	14850	10340	21140	16500	19980	6356	36770	18450	5962	8602	23440	20450	15580	47840	27100	5379	22450	18990	10280	9408	7276	12540	14150	29070
Com_968_pos	Enterodiol	C18H22O4	302.152	16.98	Lignans	"80226-00-2"	9522	10050	16840	15770	11340	10850	12620	9769	13400	13450	10220	9827	9039	11480	15070	13570	13980	13040	12250	17950	14640	15240	14320	15250	14120	19650	13020
Com_1022_pos	Matairesinol	C20H22O6	358.391	8.87	Lignans	"580-72-3"	80760	71840	79420	67630	59130	42750	93700	84210	90090	54450	43860	59730	99250	54130	57340	39860	55420	41950	67638	157400	70674	64270	72460	70470	62640	62160	58060
Com_1027_pos	(-)-Pinoresinol	C20H22O6	358.391	8.88	Lignans	"81446-29-9"	44170	47360	42610	37260	43560	25400	69450	50110	71100	32250	45360	40230	68690	31000	36280	34330	36530	35340	55997	91620	50625	39360	58710	49770	37720	35870	38720
Com_424_neg	D-Erythronolactone	C4H6O4	118.027	4.05	Lactones	"15667-21-7"	72170	92410	126400	73240	67300	126100	67430	94210	64090	62240	102200	70950	68080	93690	86800	73740	90820	77220	49750	69870	53170	71050	70540	73330	76350	89470	96940
Com_889_pos	delta-Hexanolactone	C6H10O2	114.142	1	Lactones	"823-22-3"	557400	458300	415500	617500	458800	558000	337900	312000	517700	281600	315200	308100	420100	356400	313600	516800	349400	365800	538100	352100	546700	311900	354500	230300	389200	351500	401700
Com_36_neg	Aminophylline	C16H24N10O4	420.43	5.013	Purines and purine derivatives	"317-34-0"	10350	15820	16330	18060	12630	25720	8662	6020	13020	8085	7127	19200	12620	19250	9884	27310	31510	19770	11040	9218	19850	9445	11310	11960	11400	11100	15630
Com_139_neg	Guanine	C5H5N5O	151.126	2.77	Purines and purine derivatives	"73-40-5"	419600	462900	534700	264500	259900	252000	850000	763500	552200	369100	695500	564000	442100	784200	540200	356100	438300	446200	714900	974100	842100	424200	698800	480400	349000	437100	439800
Com_232_neg	1,7-Dimethylxanthine	C7H8N4O2	180.164	9.96	Purines and purine derivatives	"611-59-6"	78380	70310	74070	167000	143300	131800	89750	78930	74290	130500	135300	151400	69400	75650	73490	148600	200900	137400	80480	71210	82400	159200	211100	159700	109200	123000	122500
Com_346_neg	1-Methylguanine	C6H7N5O	165.153	4.09	Purines and purine derivatives	"938-85-2"	2162	2953	4982	4512	2392	2496	5220	4627	4055	2492	3957	5514	3735	4668	5098	2800	3413	3181	5193	5881	8114	3108	3249	2560	2070	3540	3160
Com_487_pos	Purine	C5H4N4	120.112	4.1	Purines and purine derivatives	"120-73-0"	77510	107000	126500	51950	178900	55820	282100	518500	488600	268000	249500	292500	104300	103300	72750	47280	80520	52750	372200	484900	461400	272500	309800	232400	191600	204700	202300
Com_538_pos	7-methylguanine	C6H7N5O	165.065	4.11	Purines and purine derivatives	"578-76-7"	17530000	23270000	29710000	12540000	45550000	11690000	71500000	121200000	121300000	69990000	70130000	81200000	28670000	27460000	20470000	14590000	21780000	14090000	103600000	130800000	124100000	72700000	84720000	62220000	54580000	58370000	52910000
Com_634_pos	Aminopurine	C5H5N5	135.1	1.24	Purines and purine derivatives		5922000	5923000	6186000	5703000	3952000	6011000	7046000	6062000	3272000	5726000	6694000	4280000	3861000	8589000	6012000	5366000	6861000	5726000	5017000	9788000	3896000	6148000	5682000	5944000	7043000	7367000	4775000
Com_685_pos	Adenine	C5H5N5	135.127	1.032	Purines and purine derivatives	"73-24-5"	2449000	3305000	3136000	2904000	2090000	2085000	3355000	2954000	1606000	2557000	3413000	2570000	1877000	3923000	3161000	2233000	3356000	2836000	3043000	5353000	2100000	3133000	2199000	3032000	3615000	3213000	2490000
Com_746_pos	Hypoxanthine	C5H4N4O	136.11	1.509	Purines and purine derivatives	"68-94-0"	2133000	1663000	4252000	2260000	10340000	1895000	2568000	1094000	2454000	1459000	1335000	2260000	2604000	3452000	1999000	1986000	2227000	1298000	1578000	2388000	1453000	3015000	2165000	1553000	2475000	2160000	2202000
Com_964_pos	2-Hydroxy-6-Aminopurine	C5H5N5O	151.126	2.76	Purines and purine derivatives	"3373-53-3"	7318000	9335000	9865000	5010000	4651000	3974000	12090000	12940000	9513000	6580000	10880000	9208000	6797000	15060000	8994000	5306000	5692000	6705000	9916000	18120000	11240000	8622000	9564000	9528000	7683000	8197000	8150000
Com_1052_pos	1-Methyladenine	C6H7N5	149.153	1.05	Purines and purine derivatives	"5142-22-3"	367400	336700	279100	347900	275300	375500	527500	281500	283400	372000	434600	286300	245400	193100	214800	238000	251000	170200	144600	295500	371500	221800	229200	232200	281900	321200	214800
Com_373_neg	Ethylvanillin	C9H10O3	166.17	8.701	Carbonyl compounds	"121-32-4"	3866	6365	7885	4820	7420	5447	11400	10650	8982	6912	5525	6780	4469	5724	6931	4574	5491	6311	8131	11510	4984	7688	8297	8415	8170	8092	4914
Com_763_pos	Methional	C4H8OS	104.171	0.84	Carbonyl compounds	"3268-49-3"	4282000	4221000	4646000	4258000	4084000	3798000	3811000	3861000	3719000	3657000	3827000	3548000	3714000	4478000	3768000	3512000	3228000	3560000	3299000	3801000	3983000	3586000	3566000	3257000	3412000	3621000	3554000
Com_885_pos	L-Kynurenine	C10H12N2O3	208.21	3.821	Carbonyl compounds	"2922-83-0"	22800	29300	49820	33470	47250	27000	22700	22450	24270	23130	27280	20270	37190	42070	45420	53310	52570	30360	46420	48790	47080	31040	48920	23070	37630	33360	26830
Com_914_pos	N-Formylkynurenine	C11H12N2O4	236.08	4.17	Carbonyl compounds	"1022-31-7"	13980	16180	23560	44540	24780	24710	12560	9329	16620	14670	15780	21050	19330	27570	19000	71320	67140	30990	25890	15200	21350	27540	30300	24780	24560	20260	18500
Com_965_pos	Quinone	C6H4O2	108.021	0.93	Carbonyl compounds	"106-51-4"	4859000	5079000	5090000	4214000	3627000	4139000	6385000	6959000	7565000	3342000	3501000	3501000	5584000	4279000	5061000	4184000	3509000	3690000	8101000	7004000	8237000	3789000	3616000	2676000	5129000	4947000	4469000
Com_1020_pos	Muscone	C16H30O	238.41	15.95	Carbonyl compounds	"541-91-3"	35540	36920	34850	41520	36500	34250	32760	32970	36670	35110	28970	29100	43690	55650	45940	33950	52670	45500	35080	44470	29930	39520	36400	35230	30060	39110	27800
Com_313_neg	1-O-Galloyl-D-glucose	C13H16O10	332.074	4.68	Tannins	"58511-73-2"	14690	8749	11440	7366	16670	14570	11660	11530	8952	11220	15670	16080	8604	11080	24900	10680	14220	9697	10430	13130	7043	7159	24790	11040	8847	12810	7796
Com_33_neg	p-Coumaric acid 4-O-hexoside			5.54	Cinnamic acids and derivatives		10950	9902	18120	14950	14120	17320	8438	13010	13300	17120	26040	10090	10210	21570	23670	18400	38930	20900	13330	20590	8010	24960	32200	29340	12030	12630	14710
Com_42_neg	Ethyl ferulate	C12H14O4	222.24	9.8	Cinnamic acids and derivatives	"4046-02-0"	14090	8428	19160	10542	12780	7191	39970	25920	38120	23460	20600	49230	21510	18330	12340	3338	8001	4838	1613	27890	3393	13100	12800	16140	11160	13520	12370
Com_111_neg	p-Hydroxy-cinnamic acid	C9H8O3	164.16	6.531	Cinnamic acids and derivatives	"7400-08-0"	1282000	1104000	2418000	1628000	2067000	1888000	2013000	1506000	1446000	1548000	1653000	3962000	1402000	1368000	952300	1532000	1172000	1516000	1051000	1564000	1237000	1657000	1797000	1304000	1492000	1242000	1225000
Com_112_neg	Caffeic acid	C9H8O4	180.16	5.801	Cinnamic acids and derivatives	"331-39-5"	418800	267600	1056000	245800	592100	523500	786400	313300	507000	883700	742000	540800	239100	415900	275600	252600	312800	432500	694900	509600	700400	311500	698400	499100	470600	375200	328800
Com_154_neg	Sodium ferulate	C10H9NaO4	216.17	6.81	Cinnamic acids and derivatives	"24276-84-4"	1719000	1467000	3186000	1677000	2710000	1928000	2211000	2210000	2165000	1740000	2234000	3516000	2408000	4407000	2086000	1879000	1852000	1888000	3121000	1969000	3764000	2616000	3417000	2632000	1996000	1931000	1945000
Com_184_neg	4-p-Coumaroylquinic acid	C16H18O8	338.309	5.45	Cinnamic acids and derivatives	"53539-37-0"	8806	7165	7414	8353	13390	13080	7459	69990	31490	16350	39280	10130	12772	5703	10570	15520	13010	9176	23020	25950	25000	21900	8609	22670	11890	13470	15160
Com_225_neg	p-Coumaric Acid	C9H8O3	164.16	6.549	Cinnamic acids and derivatives	"501-98-4"	1498000	1126000	2772000	1813000	2483000	2168000	2369000	1796000	1668000	1843000	1919000	4695000	1751000	1551000	1125000	1731000	1428000	1777000	1351000	1796000	1557000	2173000	2293000	1646000	1634000	1449000	1565000
Com_284_neg	3-Phenylpropanoic acid	C9H10O2	150.174	0.7	Cinnamic acids and derivatives	"501-52-0"	320600	284100	338600	287900	304000	242500	295700	301900	251400	224300	237000	222300	187400	214500	186800	188000	213100	165900	236400	247300	232900	168100	197800	199900	295800	209100	157700
Com_288_neg	Caffeic acid O-glucoside	C15H18O9	342	5.38	Cinnamic acids and derivatives		52530	37120	62610	68180	70930	59350	38550	27770	30150	75890	42280	42280	30130	37380	39840	65010	130200	143800	54760	22500	49230	34090	51380	18930	37350	42780	39370
Com_311_neg	2-Hydroxycinnamate	C9H8O3	164.047	6.48	Cinnamic acids and derivatives	"583-17-5"	1282000	1016000	2380000	1708000	2252000	1698000	2101000	1475000	1336000	1580000	1713000	4240000	1510000	1408000	1015000	1455000	1208000	1480000	1108000	1493000	1268000	1863000	1978000	1385000	1432000	1273000	1427000
Com_381_neg	4-Methoxycinnamic acid	C10H10O3	178	8.56	Cinnamic acids and derivatives	"830-09-1"	11060	6643	29860	8039	17790	10420	16990	8116	8488	7682	14830	13800	20980	16590	13660	12500	10370	12280	8828	14740	9235	11500	35730	12120	9897	14310	9994
Com_398_neg	5-O-p-Coumaroylquinic acid	C16H18O8	338	5.4	Cinnamic acids and derivatives		25650	19270	34870	36470	43090	44130	38610	201900	119000	52160	116500	54330	7743	20700	12300	49320	38900	25030	68960	67210	78610	52470	45080	60790	56130	45500	38660
Com_427_neg	4-Hydroxy-3-methoxycinnamic acid	C10H10O4	194.058	5.34	Cinnamic acids and derivatives	"537-98-4"	30680	13340	16770	32600	33820	41910	21960	15910	30040	32140	38430	22210	22990	24930	30410	26220	80700	26180	20347	35210	25050	18050	46100	32590	24560	20630	16540
Com_443_neg	Ferulic acid methyl ester	C11H12O4	208.21	8.84	Cinnamic acids and derivatives	"2309-07-1"	6339	7648	16790	4508	7400	7650	6474	8272	7352	7989	8151	11740	20980	9108	4705	8409	9110	7007	9451	10330	10920	7914	11510	8353	9370	3100	5913
Com_455_neg	Ethyl caffeate	C11H12O4	208.211	8.507	Cinnamic acids and derivatives	"102-37-4"	8782	6837	11870	9749	9704	4318	40130	12250	14070	18070	17680	12030	3631	7135	3159	8558	12727	10032	9743	3763	10142	2911	3833	12283	6254	6574	7501
Com_526_pos	Feruloylcholine		280	12.63	Cinnamic acids and derivatives		27110	29230	30840	13720	9519	13750	68640	80960	97710	15950	34910	27800	37420	39410	38100	19150	9920	9588	83820	70850	69010	25840	28590	11660	30390	33360	32970
Com_574_pos	N-hexosyl-p-coumaroyl putrescine		396.1	17.63	Cinnamic acids and derivatives		470500	640900	1019000	1149000	835700	1009000	332800	296600	723500	468400	638900	549600	780100	1413000	1263000	708500	1427000	792600	375900	815800	448400	604800	627100	136300	293800	295100	327600
Com_577_pos	N'-p-Coumaroyl agmatine		276.2	13.08	Cinnamic acids and derivatives		184500	130600	124900	129600	127000	84050	216600	84250	345700	117200	119300	80310	101500	151100	130500	76570	95020	54970	179800	147200	91130	83350	212000	43080	111300	81090	89750
Com_579_pos	N', N''-di-p-coumaroylspermine		494.297	5.31	Cinnamic acids and derivatives		44990	166200	126300	246400	274600	269300	34590	91440	179100	87560	131300	59580	44467	8955	25130	21840	62550	18690	69903	63903	4509	1886	8033	41764	17730	17200	24710
Com_609_pos	N1,N10-Dicoumaroyl spermidine	C25H31N3O4	437.53	6.24	Cinnamic acids and derivatives		837400	1038000	1144000	513300	993900	490300	3018000	1873000	2232000	2514000	2164000	1766000	378800	1484000	961100	1186000	965700	1040000	387600	1621000	530900	1266000	1330000	1775000	1200000	1253000	1240000
Com_631_pos	N-Feruloyl spermidine		320.1	17.03	Cinnamic acids and derivatives		18270	20070	34220	30340	21260	19380	20930	19550	26400	23660	20390	17250	18120	20410	27370	22530	22390	21050	26830	32210	27750	28040	23300	26770	29700	36810	25260
Com_632_pos	N-Caffeoyl putrescine	C13H18N2O3	250.1	4.56	Cinnamic acids and derivatives	"29554-26-5"	3784000	5809000	3392000	4961000	2134000	2788000	4813000	2458000	3347000	2965000	1832000	2349000	1837000	8315000	1713000	12250000	4990000	9151000	2604000	3184000	1951000	4333000	3189000	4120000	3704000	3479000	4064000
Com_633_pos	O-Feruloyl 4-hydroxylcoumarin	C19H14O6	338.1	17.01	Cinnamic acids and derivatives		100000	105400	156200	135200	105400	96340	100200	83100	118800	118100	92020	91290	97800	110100	131000	111200	134100	98300	130600	162900	144700	132700	130100	127200	146900	176900	138600
Com_642_pos	N-p-Cinnamoylagmatine			12.67	Cinnamic acids and derivatives		117400	110200	107800	40710	39540	47080	212400	286200	346600	58030	77300	134300	144100	144500	155500	53170	24630	55060	364000	264600	300900	79370	113900	53380	122000	115700	143500
Com_643_pos	N-p-hydroxybenxoylputrescine			4.12	Cinnamic acids and derivatives		5984	9832	13660	14360	29380	21939	69100	81150	97810	55650	36330	60230	17780	22400	29790	28793	22160	22700	122600	154100	106200	95690	71450	61260	64310	67280	45030
Com_655_pos	p-Coumaric acid methyl ester	C10H10O3	178.063	7.45	Cinnamic acids and derivatives	"3943-97-3"	14730	24510	20150	21290	39170	30280	15270	19400	21160	30560	22080	22770	34950	32820	34310	28830	48960	34780	19640	26870	24480	23670	39910	30500	18400	26130	30800
Com_663_pos	Cinnamic Acid	C9H8O2	148.16	0.87	Cinnamic acids and derivatives	"621-82-9"	792600	698000	852200	553100	1238000	502700	1043000	1876000	1253000	1173000	1345000	948500	806700	1010000	663600	664800	750300	678600	1166000	1526000	1204000	767000	1146000	1315000	1108000	1065000	785700
Com_669_pos	O-Feruloyl coumarin			5.6	Cinnamic acids and derivatives		4085000	2491000	6571000	4877000	4659000	5920000	6101000	1936000	1356000	2308000	2879000	1313000	2620000	10670000	2576000	16470000	2907000	5003000	1910000	10250000	1051000	6348000	3712000	4245000	5144000	4156000	4942000
Com_670_pos	N-Caffeoyl agmatine			12.3	Cinnamic acids and derivatives		148000	99180	125400	145800	147300	123700	132600	80600	205600	107900	93660	85030	104000	177100	119700	103700	88390	72830	66410	102200	70190	67210	87080	37970	97920	84150	121900
Com_679_pos	Feruloyltyramine	C18H19NO4	313	7.87	Cinnamic acids and derivatives	"66648-43-9"	40510	51320	84470	91040	85540	92760	37470	49950	44330	82450	90790	62670	1414	3010	34251	8753	59241	2885	21498	6172	3002	11120	50306	2448	33720	31540	33430
Com_680_pos	5-O-p-Coumaroyl shikimic acid	C16H16O7	320.1	1	Cinnamic acids and derivatives		16010	5133	14410	12410	42120	31390	6950	17650	15530	15990	20500	13290	15890	15970	6918	13850	23000	14820	7904	18190	9938	7116	11280	13230	11240	18730	5891
Com_776_pos	Feruloylputrescine	C14H20N2O3	264.1	5.04	Cinnamic acids and derivatives	"501-13-3"	11230000	10140000	9531000	14520000	7780000	8679000	10640000	6507000	6279000	9736000	8488000	12770000	12870000	21910000	12790000	25150000	20290000	16750000	16170000	19350000	10660000	16030000	10780000	18670000	12150000	11840000	11760000
Com_813_pos	2-Methylcinnamic acid	C10H10O2	162.185	5.53	Cinnamic acids and derivatives	"2373-76-4"	201500	217500	210500	292100	131200	151800	196200	141000	106100	333300	143500	367000	268900	337300	206600	469100	369700	297500	296700	349400	186500	275100	192800	300000	243200	189700	191200
Com_822_pos	N-p-Coumaroylputrescine	C13H18N2O2	234.29	4.91	Cinnamic acids and derivatives		42510000	49960000	42850000	69870000	62800000	62100000	29530000	18090000	17930000	61550000	42470000	53370000	3750000	43580000	8011000	69750000	54430000	41490000	2997000	7845000	2757000	26090000	16360000	34960000	36600000	37600000	33720000
Com_823_pos	N-Feruloylputrescine	C14H20N2O3	264.32	5.22	Cinnamic acids and derivatives		10380000	9553000	8804000	13000000	6671000	7837000	9992000	6515000	6032000	8643000	7612000	12450000	12740000	20210000	12740000	23800000	17610000	17420000	14570000	16750000	10180000	14990000	12010000	18320000	9845000	10760000	11310000
Com_824_pos	N-Caffeoylputrescine	C13H18N2O3	250.29	4.57	Cinnamic acids and derivatives		3868000	5716000	3875000	5415000	2147000	3334000	5012000	2593000	3365000	3094000	1803000	2424000	1950000	8693000	1770000	12400000	5063000	9545000	2879000	3337000	1978000	4642000	3872000	4125000	3841000	3805000	4252000
Com_873_pos	Verbascoside	C29H36O15	624.59	6.581	Cinnamic acids and derivatives	"61276-17-3"	54570	19990	41610	24320	34390	39730	47570	23270	31200	32060	44710	40820	32210	97590	57200	89270	38750	60920	71950	60890	59360	36630	57740	42810	30900	39270	39820
Com_927_pos	Isoferulic Acid	C10H10O4	194.18	7.008	Cinnamic acids and derivatives	"537-73-5"	257800	260300	344500	225500	377400	264700	238500	285300	287800	204200	305800	547800	302800	560700	235700	242000	211200	218400	421200	313200	433300	273100	394000	247600	303200	354300	278700
Com_954_pos	Piperlongumine	C17H19NO5	317.34	9.89	Cinnamic acids and derivatives	"20069-09-4"	10120	495450	475250	775000	815100	803500	105800	165900	158600	717600	846600	750300	76860	94230	43490	738100	787700	803800	16910	66450	15070	480480	899500	759400	599000	540900	607600
Com_992_pos	Sinapine	C16H24NO5	310.37	5.75	Cinnamic acids and derivatives	"18696-26-9"	81030	106600	79910	131900	107800	141900	100400	80650	99190	63070	68630	56240	81680	75530	110300	98890	127800	131700	85890	94690	86080	80380	107200	64210	49020	52030	78550
Com_124_neg	Succinic acid	C4H6O4	118.09	1.936	Tca Cycle	"110-15-6"	7557000	6404000	13960000	7355000	12020000	6980000	18040000	14310000	15500000	8904000	21050000	10800000	8243000	10840000	11310000	7308000	10380000	5416000	7889000	23390000	10510000	17760000	19170000	12730000	9596000	9244000	9128000
Com_190_neg	Citric acid	C6H8O7	192.12	1.516	Tca Cycle	"77-92-9"	47000000	42800000	51600000	58810000	62470000	52560000	29500000	62610000	45510000	37070000	69500000	40600000	10690000	21970000	15030000	28530000	53930000	23270000	65580000	43140000	64550000	21160000	45510000	28380000	31650000	24600000	27800000
Com_192_neg	cis-Aconitic acid	C6H6O6	174.11	1.766	Tca Cycle	"585-84-2"	1356000	1284000	1656000	5186000	3546000	3818000	664400	1230000	1045000	2407000	4478000	2003000	190900	324200	253600	644000	1949000	589900	1019000	811000	996800	534100	1400000	815400	1249000	1098000	1090000
Com_360_neg	Fumaric Acid	C4H4O4	116.072	1.11	Tca Cycle	"110-17-8"	170900	151700	179500	190800	270600	208700	187000	278500	216300	142300	215200	129800	141500	125500	164000	217800	239500	142900	274700	244500	316700	106700	145900	106500	109300	193100	129400
Com_363_neg	alpha-Ketoglutaric acid	C5H6O5	146.098	0.87	Tca Cycle	"328-50-7"	703800	926600	948300	1038000	823200	915800	985400	1844000	1853000	1023000	1286000	1801000	877800	971400	927100	1750000	1425000	1244000	2580000	1803000	2847000	1693000	1682000	1317000	1285000	1228000	1294000
Com_426_neg	L(-)-Malic acid	C4H6O5	134.022	1.08	Tca Cycle	"636-61-3"	15550000	14870000	18990000	18640000	21950000	16960000	12290000	22580000	14030000	11080000	16760000	10960000	8613000	11340000	10230000	16770000	19070000	11480000	22430000	16550000	25840000	10440000	12940000	10460000	13020000	11800000	11190000
Com_439_neg	Lumichrome	C12H10N4O2	242.233	5.93	Alkaloids and derivatives	"1086-80-2"	26630	26900	30120	15540	32430	13980	33530	33820	31850	27280	23580	23620	20250	26870	29060	28390	23240	32050	35360	29060	23860	25860	35590	19320	23750	24090	20210
Com_444_neg	Chelidonic acid	C7H4O6	184.1	1.46	Alkaloids and derivatives	"99-32-1"	523100	451300	737200	1205000	924800	793800	502300	523300	417600	624200	690700	290200	81540	134600	117300	329200	952100	227600	165000	129900	310000	173500	131300	111200	332700	352500	196800
Com_470_pos	7-Ethylcamptothecin	C22H20N2O4	376.41	9.44	Alkaloids and derivatives	"78287-27-1"	488000	561000	403800	154400	87750	127900	819300	571800	837900	430500	255400	293800	691800	569000	765100	186200	190600	79110	738700	735400	789100	107900	319200	170700	510300	373800	313300
Com_480_pos	Chinese bittersweet alkaloid II	C18H33N3O3	339.47	6.13	Alkaloids and derivatives		63240	52090	72040	57940	64860	35410	64090	57540	43560	40280	70280	44630	43080	54020	64110	53910	65070	33760	63170	64930	53850	43980	59400	77980	103900	77290	37290
Com_539_pos	Hirsuteine	C22H26N2O3	366.46	4.86	Alkaloids and derivatives	"35467-43-7"	174100	226300	207900	267900	274600	274000	226900	175100	210500	230700	176400	167100	163500	226900	192800	265300	316400	220400	315700	233000	180300	228800	264500	231500	238900	213700	199300
Com_551_pos	Betaine	C5H11NO2	117.15	0.907	Alkaloids and derivatives	"107-43-7"	371300000	382300000	382900000	404400000	379800000	435700000	305600000	324100000	285700000	364600000	353300000	357100000	363400000	378500000	387900000	388100000	472000000	397100000	295700000	335700000	316900000	383100000	339900000	346800000	364500000	378000000	344400000
Com_601_pos	(-)-Sparteine	C15H26N2	234.38	4.87	Alkaloids and derivatives	"90-39-1"	95400	310200	23870	41070	48650	298800	23550	23010	22980	46510	45230	34110	6615	353200	39990	389300	45400	108700	1700000	4390000	757100	6534000	2457000	9023000	985400	966200	973400
Com_602_pos	Hydroquinidine	C20H26N2O2	326.43	6.14	Alkaloids and derivatives	"1435-55-8"	4655	4441	7914	7175	10850	5132	7704	9693	11670	6869	5667	6397	6937	10676	11768	12137	7592	5658	6856	9656	9928	8654	7646	6624	7597	5921	6893
Com_603_pos	Tropinone	C8H13NO	139.19	1	Alkaloids and derivatives	"532-24-1"	71900	65280	75590	74980	115200	94480	87290	71330	76460	94660	58350	73330	74690	78910	70710	48480	64990	69830	75050	75590	64120	59070	81960	63070	59240	65600	51830
Com_640_pos	Trigonelline	C7H7NO2	137.136	1	Alkaloids and derivatives	"535-83-1"	1716000	1301000	1710000	1718000	1821000	1721000	1608000	1929000	2007000	1601000	2677000	2078000	1078000	920700	1275000	467600	624800	575800	1453000	2028000	1316000	1317000	1482000	1192000	1817000	1357000	1270000
Com_707_pos	6-Deoxyfagomine	C6H13NO2	131.095	2.06	Alkaloids and derivatives	"197449-09-5"	510900	552600	691500	267200	1477000	267300	1804000	2948000	2838000	1741000	1735000	2057000	697800	614400	445400	312000	516400	262100	1854000	2962000	2197000	1811000	2057000	1459000	1156000	1258000	1212000
Com_714_pos	Calystegine A3	C7H13NO3	159.09	0.73	Alkaloids and derivatives	"131580-36-4"	265500	191800	218900	164300	170300	135000	187900	174900	230100	155700	159800	189400	99910	91030	98190	61990	78660	48360	126400	86840	111600	72410	131700	75660	109300	173000	143600
Com_759_pos	Beta 2-Solanine	C39H63NO11	721.44	13.8	Alkaloids and derivatives	"61877-94-9"	1209000	940000	1351000	1269000	1238000	1292000	1397000	3642000	3158000	2027000	2997000	2179000	1333000	1035000	1454000	1091000	982000	1656000	5852000	6536000	4673000	10570000	5132000	11350000	2318000	2513000	2612000
Com_799_pos	Gamma-Solanine	C33H53NO6	559.387	15.65	Alkaloids and derivatives	"511-37-5"	3624000	2338000	2761000	2493000	2127000	2274000	2222000	2067000	2490000	2219000	2216000	2182000	2473000	3000000	2530000	2350000	2644000	2668000	2548000	3390000	2193000	2607000	2350000	2492000	12640000	11150000	12190000
Com_801_pos	Demissidine	C27H45NO	399.35	11.06	Alkaloids and derivatives	"474-08-8"	3768000	3969000	2707000	1488000	2136000	1221000	2380000	2070000	3301000	2020000	2434000	2342000	1529000	1500000	1133000	1867000	1714000	2767000	1519000	1594000	3963000	1896000	2108000	1645000	1247000	1386000	1254000
Com_833_pos	Matrine	C15H24N2O	248.36	4.329	Alkaloids and derivatives	"519-02-8"	18973	12630	25703	26402	23662	15080	3458	24065	22369	21471	25054	25655	17681	5654	23106	6216	25400	16761	52060	126300	19420	176200	62500	254400	24580	32580	17770
Com_853_pos	Cordycepin	C10H13N5O3	251.24	3.196	Alkaloids and derivatives	"73-03-0"	534200	728100	844700	742200	1518000	654700	735700	540900	653600	798000	831800	833500	758900	1054000	846800	767800	1052000	684600	820900	831100	703400	712700	1011000	716200	729000	786000	763600
Com_856_pos	Quinidine	C20H24N2O2	324.411	5.831	Alkaloids and derivatives	"56-54-2"	15900	19290	24640	28450	14300	20340	8383	17550	15570	19000	15050	15850	13420	15420	26590	17650	21900	17740	20397	13160	18430	15650	18390	17170	16820	17450	15000
Com_879_pos	Hydroxytomatidine	C27H45NO3	431.65	0.99	Alkaloids and derivatives		10110	5306	9793	21380	44920	16400	6824	9893	3873	5876	8479	28010	5818	8952	8756	12880	17050	22100	8972	14160	10250	12700	6329	9492	6855	9686	10490
Com_888_pos	beta-Nicotyrine	C10H10N2	158.2	4.91	Alkaloids and derivatives	"487-19-4"	803700	668900	810800	926900	1041000	769300	973600	1466000	1390000	1113000	1029000	921500	687000	823600	768700	912800	1108000	751500	1310000	1525000	1507000	1184000	1083000	947000	897300	908000	918800
Com_931_pos	Tabersonine	C21H24N2O2	336.427	7.828	Alkaloids and derivatives	"4429-63-4"	5087	13673	8506	8129	9678	5012	8646	11770	11040	12990	7236	15108	4822	49690	44550	41970	11930	11520	17070	16890	27670	23410	20260	11880	15460	13140	11300
Com_1021_pos	Harmine	C13H12N2O	212.25	6.587	Alkaloids and derivatives	"442-51-3"	21630	7443	12098	9701	5170	8593	7054	9034	8181	10020	10337	4943	19540	11200	10112	11970	10860	8760	10718	10799	6992	13400	18020	9925	4936	7460	10280
Com_1023_pos	Neotuberostemonine	C22H33NO4	375.508	11.1	Alkaloids and derivatives	"143120-46-1"	85690000	80050000	56820000	30530000	43370000	23820000	50590000	42850000	56880000	34280000	44240000	40720000	30840000	27400000	23510000	28180000	26800000	38950000	27670000	31220000	74020000	33320000	45170000	30930000	28060000	25950000	26980000
Com_1056_pos	vasicine	C11H12N2O	188.229	4.86	Alkaloids and derivatives	"6159-55-3"	967300	921700	1006000	1202000	1524000	1019000	1344000	2031000	2115000	1524000	1517000	1380000	1067000	1351000	1117000	1556000	1624000	1149000	1938000	2322000	2329000	1806000	1661000	1570000	1332000	1443000	1403000
Com_1083_pos	lupinine	C10H19NO	169.267	1.54	Alkaloids and derivatives	"486-70-4"	18510	18400	20310	20420	23110	10350	15420	11420	16100	24580	26390	19210	13570	39020	19370	7248	11370	13580	20060	13950	17230	46570	27720	36110	13320	17270	22650
Com_125_neg	Ribitol	C5H12O5	152.15	0.927	Sugar Alcohols	"488-81-3"	108700	27460	110200	83390	827900	103000	22570	33880	33250	42770	77480	67550	87700	156000	60300	147300	244200	98780	120500	77980	44100	94720	127100	87730	111100	107600	97390
Com_187_neg	L-Arabinitol	C5H12O5	152.15	0.925	Sugar Alcohols	"7643-75-6"	228400	39290	226900	133500	1751000	178000	41650	37500	27790	53340	93230	116500	168800	374700	99730	231200	474000	166600	240800	134500	58450	162900	247800	152300	220100	221000	215200
Com_764_pos	Maltotriitol	C18H34O16	506.453	1.07	Sugar Alcohols	"32860-62-1"	4893000	3014000	3766000	4690000	2326000	3948000	1621000	2078000	1306000	1073000	1350000	1015000	4654000	4678000	4494000	5199000	4442000	4499000	1457000	1774000	1602000	2596000	1060000	1102000	2575000	3002000	2628000
Com_967_pos	DL-threitol	C4H10O4	122.058	0.67	Sugar alcohols	"6968-16-7"	214800	59670	149800	117000	273700	253800	189800	299700	112100	66110	190300	117900	127200	208900	118200	124400	83320	80290	137200	112200	160700	223500	131100	129800	54290	67290	90990
Com_975_pos	D-Arabitol	C5H12O5	152.15	0.926	Sugar Alcohols	"488-82-4"	177700000	163600000	165800000	121100000	212700000	147800000	288500000	275000000	250700000	239400000	198400000	207000000	222800000	236300000	211400000	168500000	207900000	165400000	195200000	300100000	252800000	247700000	241700000	198500000	201900000	203800000	201800000
Com_981_pos	D-Sorbitol	C6H14O6	182.172	0.89	Sugar Alcohols	"50-70-4"	299400	96530	331500	219900	2564000	206100	145300	91430	113400	146500	317400	632900	541800	431500	162700	544800	434200	338900	952200	218500	256200	355400	634400	204500	406800	400200	389900
Com_383_neg	Salidroside	C14H20O7	300.304	5.089	Glycosides	"10338-51-9"	21010	48230	33540	24190	19460	37280	38230	21130	33550	45710	37350	25430	7287	55520	19990	31820	37950	24960	23136	31390	3579	22200	19180	30740	25570	27610	20610
Com_497_pos	B Liriopesides B	C39H62O12	722.914	8.12	Glycosides	"182284-68-0"	17250	20860	21980	26510	22820	27350	19100	33500	5784	27920	35980	24050	28280	26100	38110	23940	34530	28990	17210	27930	37900	24110	23880	22240	20260	19600	26460
Com_675_pos	Picramnioside F	C33H34O15	670.614	0.97	Glycosides		36260	45760	30040	60330	38650	68600	25930	31690	33750	35260	23430	53140	41030	50790	17870	47130	50050	48950	36180	18670	45660	20580	27150	35450	44740	47340	34840
Com_1080_pos	(-)-Norepinephrine N-hexoside	C14H21NO8	331.32	1.05	Glycosides		306600	328000	308000	368900	155200	363200	267000	337800	269900	348800	346900	289300	347000	497500	461400	481000	401900	464700	216300	458500	314700	427400	395600	420300	341800	429700	302400
Com_1_neg	D-(+)-Cellobiose	C12H22O11	342.3	0.91	Carbohydrates And Its Derivatives	"528-50-7"	3010000	3151000	2959000	3584000	3482000	4123000	2409000	2627000	2490000	2309000	2355000	2006000	3070000	3166000	3734000	4221000	4992000	4375000	2993000	2169000	2632000	1758000	1884000	1317000	2379000	2558000	2473000
Com_11_neg	1,6-Anhydro-beta-D-Glucopyranose	C6H10O5	162.141	2.3	Carbohydrates And Its Derivatives	"498-07-7"	50530	30930	54420	78170	96340	80700	39170	34310	29830	47530	59510	47620	24420	21770	74520	36870	61770	27810	20550	39760	24330	56270	52390	25050	41210	32690	33780
Com_12_neg	Trehalose 6-phosphate	C12H23O14P	422.276	0.96	Carbohydrates And Its Derivatives	"4484-88-2"	2037000	1676000	1862000	2037000	2105000	1985000	1824000	2008000	1951000	1328000	1364000	1125000	1680000	1667000	5090000	1685000	3030000	1451000	1569000	1473000	1637000	1159000	1386000	1075000	1549000	1493000	1312000
Com_14_neg	6-Sialyllactose	C23H39NO19	633.551	0.73	Carbohydrates And Its Derivatives	"35890-39-2"	6020	4147	7533	4172	5307	4896	6024	8278	5019	4538	3028	2258	4148	3015	6137	3011	4136	4898	15830	6044	8279	5061	2628	3759	4139	5641	3779
Com_21_neg	D-Arabinono-1,4-lactone	C5H8O5	148.037	1.48	Carbohydrates And Its Derivatives	"2782-09-4"	142100	157100	230500	205500	282600	172100	131900	202100	160400	123000	211900	153800	70550	69660	70820	121200	245100	84340	237100	141000	229200	105000	129100	96320	110600	108400	104300
Com_25_neg	N-Acetylglucosamine 1-phosphate	C8H16NO9P	301.1	0.91	Carbohydrates And Its Derivatives	"6866-69-9"	137100	100400	126900	126400	193100	107200	317500	529900	319300	232000	323400	181800	95820	96260	68620	85570	182500	95420	262000	359300	402700	221800	307900	222800	170300	154100	149100
Com_38_neg	Sucralose	C12H19Cl3O8	397.634	1.1	Carbohydrates And Its Derivatives	"56038-13-2"	28200	22150	30000	26300	13360	38790	7476	6149	7065	36120	30270	18630	17100	18170	22370	26760	26520	39060	4152	6416	8427	19420	13080	14350	16810	23870	15050
Com_52_neg	Mannitol	C6H14O6	182.173	0.88	Carbohydrates And Its Derivatives	"69-65-8"	203600	79840	246400	95330	1460000	126200	70370	38220	38760	60680	134100	262500	275300	199200	119700	313000	335100	174600	376400	129100	84190	179000	250800	168100	229900	240900	230500
Com_56_neg	Maltopentaose	C30H52O26	828.726	0.99	Carbohydrates And Its Derivatives	"34620-76-3"	63460	43210	42670	21820	35170	35110	70290	78330	94770	24410	27320	29480	38640	35130	56460	47460	25470	31460	83400	95970	90900	23090	24840	26850	49180	54270	37360
Com_61_neg	Maltotetraose	C24H42O21	666.578	0.996	Carbohydrates And Its Derivatives	"34612-38-9"	381800	228700	383100	178200	209700	290700	416300	381900	481600	132500	135700	186300	327100	243300	365200	347800	250100	254900	384900	371200	326200	185900	159200	132300	225200	258100	234800
Com_87_neg	Melibiose	C12H22O11	342.3	0.96	Carbohydrates And Its Derivatives	"585-99-9"	82110000	76680000	77460000	87470000	89400000	106600000	47520000	41840000	42270000	64590000	58400000	56420000	78150000	83400000	83720000	104300000	113600000	109200000	33880000	33280000	43960000	43910000	42080000	34100000	62990000	63500000	62830000
Com_109_neg	Sorbitol 6-phosphate	C6H15O9P	262.045	0.86	Carbohydrates And Its Derivatives	"20479-58-7"	734500	610000	727200	304700	843000	396000	1152000	1022000	944000	442900	571800	523800	853500	618000	928700	359800	397900	331400	952000	1244000	803800	538300	790600	450400	643200	600400	600400
Com_116_neg	D-Glucuronic acid	C6H10O7	194.14	0.894	Carbohydrates And Its Derivatives	"6556-12-3"	1714000	1567000	1835000	1672000	1521000	1680000	1223000	978400	848500	1187000	1239000	1243000	2920000	2380000	2240000	2028000	2828000	2056000	1761000	1313000	1397000	1311000	1467000	1388000	1557000	1502000	1447000
Com_122_neg	Ribose 1-phosphate	C5H11O8P	230.11	0.9	Carbohydrates And Its Derivatives	"14075-00-4"	1054000	1098000	1380000	808700	1029000	900300	2685000	4236000	4019000	1120000	1402000	992100	1047000	1046000	1452000	815800	1127000	743500	2922000	4174000	3728000	1446000	1602000	1076000	1419000	1369000	1194000
Com_123_neg	s7p	C7H13BaO10P	425.473	0.87	Carbohydrates And Its Derivatives	"2646-35-7"	85500	97280	70380	71020	77170	88190	365100	506600	417400	105900	105600	76720	66830	82010	83700	78300	158400	49720	172600	497500	254600	136000	162100	90990	119900	115000	111300
Com_128_neg	D-Galactaric acid	C6H10O8	210.038	0.87	Carbohydrates And Its Derivatives	"526-99-8"	536300	311900	467700	417900	1001000	471900	333100	288300	261100	326600	426600	353900	525900	864100	453300	888100	1219000	672300	937800	574500	488300	437300	1129000	616300	509100	420200	483100
Com_129_neg	alpha-Arbutin	C12H16O7	272.25	2.33	Carbohydrates And Its Derivatives	"84380-01-8"	22550	18890	24090	33780	24300	31120	33640	17330	15950	35110	63300	48660	19710	38480	30190	27320	39270	44310	18180	28180	14380	33410	53110	38290	23540	28300	25610
Com_131_neg	Ribose 5-phosphate	C5H11O8P	230.02	0.84	Carbohydrates And Its Derivatives	"4300-28-1"	367800	394200	472600	394100	435300	448000	1228000	1433000	1485000	388500	457100	338400	288700	412600	549900	367000	581700	273400	594100	1797000	852500	538700	603800	383400	613700	533100	471700
Com_146_neg	D-Fructose 6-Phosphate	C6H13O9P	260.136	0.86	Carbohydrates And Its Derivatives	"643-13-0"	35960000	32390000	31150000	8296000	13520000	8538000	69760000	54660000	46130000	19430000	20120000	15960000	39040000	27460000	42910000	9911000	12010000	8771000	37210000	53500000	36450000	20200000	26460000	15900000	21850000	23340000	21120000
Com_153_neg	L-Sorbose	C6H12O6	180.16	0.89	Carbohydrates And Its Derivatives	"87-79-6"	287500	256600	363900	178700	288100	174400	354100	559000	412500	193300	250300	196900	298400	306200	370500	333800	325300	288500	692800	418400	626300	333300	377900	179400	343200	352500	280100
Com_159_neg	alpha-D-Galactose 1-phosphate	C6H13O9P	260.136	0.87	Carbohydrates And Its Derivatives	"2255-14-3"	29950000	25860000	24940000	9854000	13690000	11200000	46920000	42680000	36900000	17820000	19990000	15240000	32950000	24020000	33170000	11060000	11990000	10710000	32380000	45200000	30510000	19800000	25880000	16640000	21280000	18040000	18070000
Com_164_neg	Arbutin	C12H16O7	272.25	2.32	Carbohydrates And Its Derivatives	"497-76-7"	14970	9965	14910	22470	17170	23840	24050	9706	11360	24760	37820	27900	16280	18980	22830	17750	28700	27990	11950	18480	9876	18420	32910	22690	14990	16970	15670
Com_170_neg	alpha,alpha-Trehalose	C12H22O11	342.296	0.962	Carbohydrates And Its Derivatives	"99-20-7"	79060000	80870000	72360000	108500000	93020000	102200000	44570000	40510000	35830000	59430000	57780000	48490000	68630000	73890000	80700000	100400000	113700000	100600000	30170000	33010000	42490000	42860000	40440000	35540000	59180000	57890000	58670000
Com_182_neg	D-Mannose 6-phosphate	C6H13O9P	260.136	0.87	Carbohydrates And Its Derivatives	"723729-16-6"	17640000	16210000	16400000	3470000	5745000	4622000	36120000	25280000	24230000	7812000	9039000	7251000	21560000	13740000	20100000	4038000	4729000	3411000	16880000	26050000	19200000	10270000	12430000	7623000	12250000	10530000	11210000
Com_185_neg	Lactose	C12H22O11	342.3	0.911	Carbohydrates And Its Derivatives	"63-42-3"	4059000	4327000	4305000	5696000	4672000	5751000	3150000	3201000	3171000	3338000	3225000	2724000	4218000	4541000	4971000	5888000	6811000	5901000	3195000	2747000	3781000	2595000	2193000	1903000	3777000	3610000	3476000
Com_186_neg	alpha-D-Glucose	C6H12O6	180.16	0.912	Carbohydrates And Its Derivatives	"492-62-6"	447400	580100	490300	320900	623600	402700	821200	901700	974000	756900	363700	322300	671500	560600	709000	1086000	474100	410100	1671000	794600	831200	506800	534100	381500	548800	669200	1273000
Com_189_neg	Lactobionic acid	C12H22O12	358.3	0.91	Carbohydrates And Its Derivatives	"96-82-2"	612900	587700	659900	501800	1024000	489700	982100	1151000	1124000	449500	507800	488400	1063000	1266000	945100	954300	798100	549100	1674000	1174000	1541000	470200	920400	362300	666200	707700	738300
Com_197_neg	N-Acetyl-D-glucosamine 6-phosphate	C8H16NO9P	301.188	1.81	Carbohydrates And Its Derivatives		40880	38010	57600	24370	91870	24450	150400	190400	190000	118400	118300	126500	41810	46260	32550	26460	50580	28630	104300	178600	130000	96000	165800	94510	65220	71900	74890
Com_203_neg	D-Glucopyranose	C6H12O6	180.156	0.87	Carbohydrates And Its Derivatives	"28905-12-6"	285900	309700	388300	272500	298600	227700	387800	376500	406600	236200	340600	223900	377700	588500	264500	246600	232100	293400	470900	362600	617300	218100	307200	434100	248200	316600	267600
Com_205_neg	D-Glucarate	C6H10O8	210.139	0.82	Carbohydrates And Its Derivatives	"87-73-0"	337700	252700	346000	371100	470100	354000	241800	226300	223200	284800	336900	299500	326600	415600	333900	503000	557000	412400	347600	306200	292400	317300	484600	350400	319100	272500	282400
Com_206_neg	D-Gluconic acid	C6H12O7	196.155	0.91	Carbohydrates And Its Derivatives	"526-95-4"	6562000	6448000	7360000	6665000	16200000	5353000	8372000	10680000	8599000	4489000	6139000	5821000	13230000	13610000	14750000	12830000	17440000	7164000	13860000	12160000	17720000	8064000	17560000	4550000	8829000	8734000	9258000
Com_209_neg	Dihydroxyacetone phosphate	C3H7O6P	170.058	0.9	Carbohydrates And Its Derivatives	"57-04-5"	778500	361400	413600	363900	464900	532600	756000	670000	795900	728200	654200	570900	594300	717700	475300	655000	499200	599900	560200	938500	430800	794100	712900	881300	572500	601300	599200
Com_214_neg	D-Fructose-1,6-biphosphate	C6H14O12P2	339.996	0.91	Carbohydrates And Its Derivatives	"38099-82-0"	382600	178900	518900	298300	635100	426200	377000	334200	302200	222700	319600	235300	284100	256600	348600	380700	400100	329500	320700	213500	311400	423100	425900	254400	181000	235100	285000
Com_218_neg	Cellotriose	C18H32O16	504.437	1.02	Carbohydrates And Its Derivatives	"33404-34-1"	2459000	1272000	2701000	1789000	1589000	2382000	849500	907200	882400	696900	788600	645600	2228000	2131000	2176000	2287000	2069000	1893000	1059000	970400	1147000	815000	742700	496100	1098000	1007000	921100
Com_224_neg	Raffinose	C18H32O16	504.437	1.009	Carbohydrates And Its Derivatives	"512-69-6"	24020000	14550000	30620000	19800000	11520000	23050000	4236000	4286000	4730000	5515000	5492000	5555000	20240000	23960000	28370000	18620000	24150000	22110000	4974000	3984000	6429000	8943000	4763000	4329000	8574000	9387000	9899000
Com_229_neg	D-Glucose	C6H12O6	180.156	0.94	Carbohydrates And Its Derivatives	"50-99-7"	117500	106200	128200	116800	161900	104800	176200	182300	291200	148800	135800	111000	160700	173500	149400	129100	128000	132000	200200	178400	222200	132700	143800	77310	144400	150800	157700
Com_235_neg	Maltotriose	C18H32O16	504.44	0.94	Carbohydrates And Its Derivatives	"1109-28-0"	342300	265400	382400	225900	161900	289700	286400	415000	314800	120000	125200	110000	338700	333400	408900	291800	363200	300100	396200	319800	434700	159200	171200	104400	242500	230600	233900
Com_236_neg	beta-L-Arabinose	C5H10O5	150.13	0.9	Carbohydrates And Its Derivatives	"5328-37-0"	46830	51710	45900	71770	79440	73480	28090	41430	24470	49970	50970	44340	55940	40760	46270	20180	62990	53150	46020	52310	45520	68070	46900	57660	39630	46490	50070
Com_242_neg	Nystose	C24H42O21	666.578	1.03	Carbohydrates And Its Derivatives	"13133-07-8"	1109000	646300	998100	546400	810900	1125000	244300	231500	339300	203200	252500	344500	1000000	651600	1095000	1050000	1028000	967700	183700	280100	163400	342500	216900	287100	491000	509100	428300
Com_247_neg	D-Galactose	C6H12O6	180.16	0.9	Carbohydrates And Its Derivatives	"59-23-4"	351500	425400	511700	301000	433500	145000	353400	440800	588600	324500	521000	376700	471400	342100	370300	440400	370300	374100	674300	567800	703100	349100	402100	262700	344400	353600	428400
Com_248_neg	Coniferin	C16H22O8	342.132	0.97	Carbohydrates And Its Derivatives	"531-29-3"	87900000	86940000	74350000	108800000	95950000	116700000	55490000	48700000	50640000	68640000	72270000	56140000	93710000	100100000	94490000	116400000	121100000	124000000	40820000	43600000	54150000	45720000	54010000	37870000	79210000	79330000	68220000
Com_249_neg	D-Ribose	C5H10O5	150.13	0.92	Carbohydrates And Its Derivatives	"50-69-1"	186000	182100	207900	229200	310200	211800	192200	167600	183800	181200	205000	167400	201000	224200	195600	195600	298100	178900	129200	193400	162400	142400	202500	121400	153200	146500	162500
Com_254_neg	D-Xylose	C5H10O5	150.131	1.01	Carbohydrates And Its Derivatives	"58-86-6"	67370	65280	57240	91370	90110	73160	58400	56180	53530	75680	64410	53400	40620	52400	53340	62710	87660	65160	48150	57430	50170	45100	66740	34500	51530	44570	39540
Com_258_neg	Stachyose	C24H42O21	666.578	0.93	Carbohydrates And Its Derivatives	"470-55-3"	4294000	2351000	3929000	2284000	2714000	4065000	816100	652600	995700	568900	819100	799400	4140000	3992000	4107000	3788000	3917000	2782000	235100	770700	265700	1360000	628700	979300	1988000	1133000	1737000
Com_267_neg	D-Galacturonic acid	C6H10O7	194.139	1.56	Carbohydrates And Its Derivatives	"685-73-4"	831400	801100	964000	1075000	1104000	999900	553900	1129000	834000	665800	1251000	775300	216200	409800	318800	539400	1042000	474000	1290000	846800	1174000	384400	816600	511700	568600	648200	518100
Com_274_neg	D-Glucose 6-phosphate	C6H13O9P	260.03	0.86	Carbohydrates And Its Derivatives	"56-73-5"	54770000	49690000	45500000	11340000	19620000	14590000	104100000	75590000	74630000	27080000	29870000	22020000	66820000	42860000	65620000	12760000	16510000	11420000	56850000	85670000	45370000	30840000	38400000	25300000	32950000	34610000	33770000
Com_276_neg	L-(+)-Rhamnose Monohydrate	C6H14O6	182.17	0.96	Carbohydrates And Its Derivatives	"10030-85-0"	19600	16520	24440	24210	43260	18540	15890	17760	16990	19670	24040	21780	19710	24410	24790	21800	30520	20260	24150	21530	23910	18020	18510	16310	20910	29980	16570
Com_280_neg	D-Tagatose	C6H12O6	180.156	0.96	Carbohydrates And Its Derivatives	"87-81-0"	212800	179800	232000	188900	236600	232000	301200	188100	224200	253500	320000	288900	188900	137300	152900	211000	191600	207800	121500	279500	166400	183800	299000	105300	148400	185500	164500
Com_325_neg	D-Xylulose	C5H10O5	150.13	1.01	Carbohydrates And Its Derivatives	"551-84-8"	61410	68500	72360	124700	119700	115100	31820	45450	64560	53610	63130	33880	57540	39690	63170	71290	79830	59130	33550	63990	35020	93450	72110	77680	59340	45370	48700
Com_329_neg	L-Fucose	C6H12O5	164.069	0.95	Carbohydrates And Its Derivatives	"2438-80-4"	41960	47290	71970	60600	84120	62630	70100	75590	33180	45790	60240	56600	65630	51640	59020	55400	74510	47330	53630	50720	69980	53450	53630	57600	58240	49580	37130
Com_343_neg	beta-D-Lactose	C12H22O11	342.297	1	Carbohydrates And Its Derivatives	"5965-66-2"	13710000	15360000	14000000	17930000	15400000	17850000	8147000	7958000	8038000	10860000	10550000	9943000	12890000	14440000	14240000	19060000	19990000	17580000	6418000	6529000	8952000	7943000	7329000	6683000	11690000	11280000	12160000
Com_372_neg	Gluconolactone	C6H10O6	178.14	1.02	Carbohydrates And Its Derivatives	"90-80-2"	17910	52220	27700	41400	39770	11900	55940	112900	70750	41870	33320	41070	51850	46030	38770	37510	61920	36760	45810	92820	113800	47240	69760	25440	20990	37410	54180
Com_377_neg	L-Rhamnose	C6H12O5	164.16	0.98	Carbohydrates And Its Derivatives	"73-34-7"	46040	37160	40910	33380	75850	25260	48530	49470	45110	40480	43650	34620	54100	38730	46990	60350	61590	43740	45590	33650	56600	39690	64680	23630	43030	47590	44690
Com_380_neg	Isomaltulose	C12H22O11	342.116	0.97	Carbohydrates And Its Derivatives	"13718-94-0"	72650000	79940000	72990000	101500000	89040000	105000000	43820000	40950000	38930000	58680000	60850000	53370000	74290000	76270000	74850000	100100000	108300000	97420000	29870000	31460000	42910000	45070000	39910000	33780000	60780000	59130000	45730000
Com_400_neg	D-Erythrose 4-phosphate	C4H9O7P	200.084	1.08	Carbohydrates And Its Derivatives	"585-18-2"	1177000	952000	737700	334800	533300	375300	2151000	1549000	1489000	592400	617600	507100	1130000	869900	1136000	387000	477400	391000	1189000	1734000	1188000	570400	914200	551300	682300	833000	551500
Com_404_neg	6-Phosphogluconic acid	C6H13O10P	276.135	0.91	Carbohydrates And Its Derivatives	"921-62-0"	46110	34750	40940	44580	105200	40150	85350	181700	98280	44950	56120	44240	38480	41470	46100	46410	70000	36050	60330	110000	70440	63460	76610	33980	57240	62680	54300
Com_416_neg	Fructose	C6H12O6	180.16	0.92	Carbohydrates And Its Derivatives	"57-48-7"	312600	262000	315500	227400	650400	208000	375700	674500	561600	282600	213300	226900	375500	356200	459300	359900	384300	273200	637700	487900	773400	287600	354400	185300	299000	344300	326200
Com_417_neg	Galactinol	C12H22O11	342.116	0.99	Carbohydrates And Its Derivatives		92030000	87470000	82550000	107700000	94480000	116800000	51790000	50730000	49990000	71140000	71210000	63230000	93930000	97660000	90410000	123600000	126200000	127800000	41530000	41330000	51340000	46620000	51980000	43140000	69050000	76880000	72210000
Com_418_neg	Ribulose-5-phosphate	C5H11O8P	230.02	0.93	Carbohydrates And Its Derivatives		299700	311600	337200	268400	361900	313600	744200	939200	840600	297600	366500	230100	206100	278200	304500	285700	393100	229500	442200	1013000	535800	366000	420000	238000	457300	268000	364300
Com_420_neg	Sucrose	C12H22O11	342.116	0.98	Carbohydrates And Its Derivatives	"57-50-1"	45260000	45080000	45380000	53910000	51740000	53980000	26320000	24370000	24880000	39100000	37650000	32510000	46160000	51390000	52760000	67320000	68270000	68300000	20730000	22010000	26560000	24980000	26910000	21240000	30460000	39340000	35090000
Com_421_neg	D-Glucose 1-phosphate	C6H13O9P	260.136	0.86	Carbohydrates And Its Derivatives		2740000	2129000	2360000	487000	1010000	653900	3539000	2192000	2183000	1292000	1428000	1224000	2873000	1772000	2173000	564900	680300	589500	2415000	2781000	1770000	1011000	1879000	1052000	1328000	1427000	1424000
Com_436_neg	Maltose	C12H22O11	342.3	1.01	Carbohydrates And Its Derivatives	"69-79-4"	3229000	3384000	3247000	3421000	3425000	4195000	2616000	2925000	2830000	2867000	2802000	2198000	3509000	3494000	4519000	4389000	4966000	4591000	2652000	2356000	3326000	1976000	2141000	1709000	2870000	2785000	3178000
Com_458_neg	Dulcitol	C6H14O6	182.17	0.897	Carbohydrates And Its Derivatives	"608-66-2"	338600	151700	483000	206900	2799000	255600	126400	73900	73130	124100	269300	454000	535500	462200	195800	538800	665100	350900	828200	207700	174100	414400	523600	292500	440000	433200	460000
Com_509_pos	Isomaltose	C12H22O11	342.297	0.9	Carbohydrates And Its Derivatives	"499-40-1"	1095000	1254000	1215000	1442000	734600	960400	973800	953200	1171000	588600	574600	644200	1179000	1009000	1144000	846300	983300	803200	1101000	885100	1088000	737900	606200	637400	982600	811200	1029000
Com_530_pos	Melezitose	C18H32O16	504.44	0.998	Carbohydrates And Its Derivatives	"597-12-6"	163400000	114800000	161300000	156400000	95650000	150300000	60110000	73490000	50840000	54100000	61960000	48590000	148000000	152300000	161000000	163000000	151500000	159700000	76820000	66420000	58400000	78730000	39940000	41460000	115200000	117100000	101900000
Com_638_pos	Glucosamine sulfate	C6H15NO9S	277.25	0.79	Carbohydrates And Its Derivatives	"29031-19-4"	272900	318000	355000	124700	413400	280700	380700	514100	549100	204600	207800	213100	409600	428200	250400	276700	107100	301700	591700	496400	473000	258900	297000	244600	349800	309200	369800
Com_668_pos	DIMBOA glucoside	C15H19NO10	374.108	4.26	Carbohydrates And Its Derivatives	"18607-79-9"	2322000	2409000	1964000	2807000	2525000	3121000	2279000	1892000	1702000	2566000	2853000	1693000	3383000	3944000	3730000	4419000	5451000	4082000	2356000	3735000	2922000	3365000	3866000	2919000	2625000	2854000	2742000
Com_691_pos	Nicotinic acid-hexoside			0.97	Carbohydrates And Its Derivatives		117000	110900	171100	93780	97550	95840	148300	146500	133300	141500	145500	145800	83460	113900	96680	101300	69070	69210	101200	85000	149400	139000	134300	93580	65410	127800	120300
Com_711_pos	N-Acetyl-D-galactosamine	C8H15NO6	221.09	1	Carbohydrates And Its Derivatives	"1811-31-0"	210500	116800	159400	141800	887500	105100	147100	146000	133400	176200	206400	168200	198900	207600	174200	154600	181700	119600	254500	381100	163600	188300	258400	191700	234600	182200	169400
Com_740_pos	Xylitol	C5H12O5	152.15	1.14	Carbohydrates And Its Derivatives	"87-99-0"	288500	195900	202400	338600	321890	388300	410300	197000	248400	671900	348400	386800	354000	625300	344500	349800	525500	224700	155300	312600	377320	428200	305600	800500	451000	538700	274900
Com_756_pos	Turanose	C12H21O11Na	364.078	0.95	Carbohydrates And Its Derivatives	"547-25-1"	175000000	181800000	166200000	241800000	148500000	207600000	120100000	106600000	115100000	152300000	109900000	118300000	141000000	131100000	161500000	221300000	206000000	227500000	67400000	77890000	101100000	107700000	75290000	106600000	128200000	109000000	156000000
Com_810_pos	6-Deoxy-D-glucose	C6H12O5	164.156	0.95	Carbohydrates And Its Derivatives	"7658-08-4"	192600	147300	143400	183800	233700	226200	191100	96250	115300	236000	157900	82900	309700	226200	299700	213500	193200	168500	209700	262200	182300	197600	247600	165800	153300	174600	175000
Com_849_pos	Gentiobiose	C12H22O11	342.297	1	Carbohydrates And Its Derivatives	"554-91-6"	953200	1145000	918200	360900	689200	299600	1971000	2733000	4418000	571300	1034000	1074000	1738000	771800	1413000	577200	334300	458500	5525000	3320000	4505000	1183000	1029000	833000	1627000	1378000	1366000
Com_855_pos	Glucosamine	C6H13NO5	179.173	0.793	Carbohydrates And Its Derivatives	"3416-24-8"	98690	192900	213100	130500	260000	58920	132900	68600	168400	289000	150200	240400	94240	243000	68770	157800	193900	177300	151905	126200	263500	67220	151000	239300	106700	168100	108400
Com_926_pos	5-Aminolevulinic acid	C5H9NO3	131.13	0.872	Carbohydrates And Its Derivatives	"106-60-5"	36160	36250	49370	52490	50580	38440	48730	70190	41370	62690	88710	62980	45550	52430	50750	57790	54610	50920	63080	72270	60020	62470	55300	50110	53280	50730	58200
Com_990_pos	Prim-O-glucosylcimifugin	C22H28O11	468.457	6.25	Carbohydrates And Its Derivatives	"80681-45-4"	42630	44970	60040	46750	47860	24470	80100	55670	61760	39050	51820	43610	76860	49050	57190	38140	54790	30290	52180	103900	38310	57640	26450	84200	44180	34060	28330
Com_1004_pos	2-Deoxy-D-galactose	C6H12O5	164.156	0.69	Carbohydrates And Its Derivatives	"1949-89-9"	1170000	1362000	1751000	1449000	1882000	1332000	1584000	2561000	2262000	1703000	2581000	2237000	1504000	2840000	1327000	2194000	1783000	1487000	4565000	2920000	3794000	1478000	1690000	1820000	1889000	2890000	2071000
Com_1010_pos	Nicotinate ribonucleoside	C11H13NO6	255.224	1.04	Carbohydrates And Its Derivatives	"17720-18-2"	701700	918900	843500	946600	388800	569900	631900	584100	777000	597700	1387000	917200	802500	674900	810900	703900	477000	768200	808300	782900	920800	866800	715500	544000	1029000	535100	759500
Com_10_neg	L-Gulono-1,4-lactone	C6H10O6	178.14	0.948	Sugar Acids And Its Derivatives	"1128-23-0"	65040	44550	59830	53030	105000	57220	92060	105300	113500	50250	65190	66640	78830	87180	104600	85210	109500	78410	126200	139000	148200	68000	125600	52750	67060	55780	77200
Com_181_neg	D-3-Phosphoglyceric acid	C3H5H2O7P	230.021	0.95	Sugar Acids And Its Derivatives	"80731-10-8"	12660000	7929000	11790000	9326000	15160000	11390000	8791000	7388000	7230000	11480000	14620000	6999000	8964000	12740000	10800000	11990000	12980000	14390000	4838000	9991000	6824000	9165000	17980000	8466000	8206000	8138000	7617000
Com_401_neg	D-Fructose 1,6-bisphosphate	C6H14O12P2	340.116	0.88	Sugar Acids And Its Derivatives	"488-69-7"	242600	220100	223000	234600	421100	418100	241500	267800	278800	298800	478000	242200	304300	405300	342700	384400	407800	361700	335300	334500	334100	360200	344700	258700	353100	254300	477300
Com_512_pos	Muramic acid	C9H17NO7	251.234	13.38	Sugar Acids And Its Derivatives	"1114-41-6"	68240	26820	58600	48030	29560	29650	41560	48250	29440	54130	24450	28420	43640	51540	55810	18730	58590	13600	30330	42710	37930	28980	48340	32680	30820	31310	39820
Com_41_neg	Ajugol	C15H24O9	348.346	0.93	Terpenoids	"52949-83-4"	19790	14460	21180	26930	30320	14870	46720	43170	40010	51900	32840	29900	14530	14800	21860	25850	16940	11770	14950	63400	43700	31550	55970	32080	27060	25830	30170
Com_46_neg	Corosolic acid	C30H48O4	472.7	13.22	Terpenoids	"4547-24-4"	93880	118300	71730	96700	92700	157300	98310	103300	78799	94565	89270	70080	87990	112700	120600	76450	120700	108200	64033	92522	82730	93480	104647	94240	79560	83290	69170
Com_93_neg	Madecassic acid	C6H12O5	164.156	0.99	Terpenoids	"18449-41-7"	45980	45350	33300	41880	61600	35590	51970	40970	56570	37600	41330	44980	55280	50050	61400	46190	39980	49800	41910	41170	39670	43540	49850	35230	36060	41200	42480
Com_99_neg	Dihydroartemisinic acid	C15H24O2	236.35	12.03	Terpenoids	"85031-59-0"	7517	8397	8743	6747	4057	5181	5668	3413	3273	4164	5809	4615	3261	8832	8421	13660	18930	12760	6137	2923	3002	4347	4961	4510	4352	4786	4933
Com_155_neg	Gracillin	C45H72O17	885.056	11.77	Terpenoids	"19083-00-2"	8190	6291	12530	5110	8436	7056	29970	26140	23610	3498	14470	34840	6981	12760	13030	4412	8749	6129	58470	18580	58020	6181	18400	8949	10410	14250	12230
Com_166_neg	Crocetin	C20H24O4	328.408	8.79	Terpenoids	"27876-94-4"	36450	44370	45270	13520	8165	11610	51930	48260	75250	14470	21650	16770	64620	44160	64740	12410	21000	12930	77990	74710	107400	44720	41610	49980	31810	32380	32370
Com_174_neg	Betulinic acid	C30H48O3	456.7	14.842	Terpenoids	"472-15-1"	146700	126400	127600	152500	185700	231800	200700	131900	138400	156100	188600	155900	120800	157770	180000	115900	152900	156500	122300	132900	98240	121100	187600	138700	119000	116600	139500
Com_176_neg	Carvacrol	C10H14O	150.22	1.467	Terpenoids	"499-75-2"	28690	19380	41290	17820	27650	33400	50650	40900	51410	22040	35190	33440	46560	50510	51710	25990	27650	27250	5728	54230	12830	37550	42990	40280	38440	38370	27930
Com_231_neg	Lathyrol	C20H30O4	334.45	11.17	Terpenoids	"34420-19-4"	5246	9532	4806	2687	7255	8332	17470	35490	36540	2010	1620	7809	12710	7492	17730	18006	10831	10944	79680	34820	87970	5835	7229	2337	12200	11530	14330
Com_261_neg	Capsianoside I	C32H52O14	660.336	0.98	Terpenoids	"121924-04-7"	1177000	729600	1181000	1131000	828100	972900	666400	1029000	877700	513000	772200	465400	912100	1069000	983300	1366000	1259000	1212000	868500	810200	1033000	573900	903900	489000	616100	699600	676600
Com_275_neg	Enoxolone	C30H46O4	470.68	13.62	Terpenoids	"471-53-4"	15310	17290	20470	17520	15830	18330	13790	13390	13950	15910	15800	14490	11510	19520	17350	13460	23510	19320	12800	16960	12050	12630	19100	14360	11810	12530	12800
Com_309_neg	Eucommiol	C9H16O4	188.105	7.31	Terpenoids	"55930-44-4"	250800	169700	261500	251100	382000	266700	270700	208000	561300	208900	239900	171000	164600	384900	256400	295600	391100	238000	220700	155400	211900	136400	225700	150500	205800	221000	211400
Com_322_neg	Ginsenoside C-K	C36H62O8	622.873	1.02	Terpenoids	"39262-14-1"	23490	12480	29630	12560	19630	22150	15080	14670	13460	6692	12590	13490	26000	16720	21770	27730	17590	18570	8834	16340	13880	13820	5034	5014	16380	12020	8396
Com_388_neg	Harpagide	C15H24O10	364.345	4.603	Terpenoids	"6926-08-5"	22910	22120	24530	26020	25100	26500	26720	19310	22460	28630	26550	20000	25140	31920	43430	32540	46390	30150	24190	23890	24150	32620	42860	27390	20540	21890	19900
Com_394_neg	5,6-Dehydroginsenoside Rd	C48H80O18	945.152	8.61	Terpenoids	"1268459-68-2"	36650	36470	37450	47670	39400	68640	23930	27490	20480	33730	40750	27090	20100	40940	49370	29800	67980	48300	42640	18660	38870	22510	33770	27520	20860	29330	24690
Com_435_neg	Cedrol	C15H26O	222.37	10.67	Terpenoids	"77-53-2"	156200	158900	151800	146000	142800	146500	124100	147800	144900	150800	140700	129000	147200	152600	128200	164500	154500	164500	144600	149800	169300	137100	154800	151800	161400	168400	135400
Com_442_neg	Nerolidol	C15H26O	222.37	10.74	Terpenoids	"7212-44-4"	145100	136100	158200	159100	153000	168900	163900	153100	150800	161000	141100	155800	182400	163600	150500	165900	160500	152700	170500	156700	149100	154000	163400	130600	158700	158700	162600
Com_448_neg	Isomangiferolic acid	C30H48O3	456.36	14.72	Terpenoids	"13878-92-7"	49980	41470	48340	53560	71520	58580	60630	41930	47830	54910	65560	50720	42590	31000	56820	32870	50180	47490	37380	29270	36890	36730	52340	45750	32560	33350	41080
Com_479_pos	Phytocassane C	C20H30O3	318.1	5.19	Terpenoids		33000	21120	24420	21510	15560	18400	11290	18830	12850	3730	17080	17240	14601	13407	11437	2905	1567	12150	16985	10487	3291	10537	11156	1314	6931	9787	8949
Com_494_pos	Astragaloside IV	C41H68O14	784.97	9.419	Terpenoids	"84687-43-4"	8604	7678	4680	1108	2041	1314	14770	4515	16730	2613	1862	6544	17680	11020	13620	1263	7597	1427	18860	11890	16300	2216	3173	1119	9537	8919	11380
Com_531_pos	Abietic Acid	C20H30O2	302.45	14.89	Terpenoids	"514-10-3"	99400	100800	110400	40020	92560	92530	125700	118700	135200	103200	112200	100200	133800	78380	123900	30360	88960	67790	27280	352100	131220	118500	157900	107300	84780	88760	90400
Com_639_pos	Isoalantolactone	C15H20O2	232.32	12.49	Terpenoids	"470-17-7"	83100	60470	69100	40590	31860	25700	88520	99280	121400	55510	65220	59670	78630	44480	40200	16640	27000	29880	23990	160800	67597	59690	52830	51360	44940	55650	67370
Com_683_pos	Miltirone	C19H22O2	282.381	14.22	Terpenoids	"27210-57-7"	57880	29200	34350	14550	132500	11140	89690	7227	13300	33803	33458	36110	20240	104200	243100	82210	85130	5075	45110	91450	11290	46120	254800	57960	43710	71550	57420
Com_690_pos	Ruscogenin	C27H42O4	430.628	11.62	Terpenoids	"472-11-7"	285900	188900	250300	113800	204000	114500	875700	594500	654100	64860	333400	669300	211100	234700	209900	106100	129600	109400	1326000	465700	1088000	202400	241800	165500	334100	333600	311900
Com_743_pos	pterosin A	C15H20O3	248.317	0.65	Terpenoids	"35910-16-8"	24880	48850	46980	35880	44350	22570	58260	49170	46960	24900	45070	27410	8745	32390	19280	24940	15560	12460	45820	33340	53060	11210	36170	32190	9623	16840	19570
Com_760_pos	Elemol	C15H26O	222.198	10.14	Terpenoids	"639-99-6"	16590000	5964000	4997000	5059000	7671000	2701000	4721000	4037000	3381000	1535000	2350000	3403000	3031000	3608000	3384000	2185000	2586000	2237000	3748000	5853000	4084000	1637000	6856000	2098000	7878000	8308000	8633000
Com_785_pos	Atractylenolide II	C15H20O2	232.318	12.22	Terpenoids	"73069-14-4"	35741	78870	34040	10530	21340	17050	159800	26780	315700	44800	25245	39380	189100	11070	58610	29739	38621	56320	7720	10220	31750	40840	71260	33548	47360	47490	42920
Com_811_pos	(-)-Carvone	C10H14O	150.218	9.22	Terpenoids	"6485-40-1"	485600	588300	495000	118900	237200	255500	988900	722500	1075000	256200	265700	306800	776100	597900	763100	180100	144500	168700	793600	790100	787800	293900	213600	215900	477700	407500	487200
Com_814_pos	trans-beta-Ionone	C13H20O	192.297	9.97	Terpenoids	"79-77-6"	146990	187400	230600	91910	120500	105800	148100	173300	164500	126900	83880	107500	214600	179900	95750	165100	135500	135400	122710	70620	211600	151700	101000	111700	161600	167800	157000
Com_815_pos	alpha-Ionone	C13H20O	192.297	1.86	Terpenoids	"127-41-3"	643200	726600	1057000	392400	1518000	467000	2192000	3682000	3578000	2263000	1942000	2370000	585600	839600	497500	405900	622300	321400	1837000	4161000	2316000	2080000	2393000	1857000	1379000	1520000	1491000
Com_891_pos	Oryzalexin E	C20H32O2	304.467	1.42	Terpenoids	"150943-96-7"	19390	15540	15430	16070	26700	14370	7856	10680	17490	16150	15060	16260	4863	14860	4575	14069	13606	10190	17970	17130	24760	14563	19520	10670	8726	14190	18400
Com_911_pos	B Eupalinolide	C24H30O9	462.49	1.11	Terpenoids	"877822-40-7"	1385000	1575000	1505000	1664000	1592000	1330000	1101000	1130000	829600	1418000	1780000	1786000	962800	1026000	1081000	936800	828400	1054000	1063000	1016000	968800	1485000	1531000	1283000	1435000	1401000	1357000
Com_913_pos	(-)-Borneol	C10H18O	154.249	1.06	Terpenoids	"464-45-9"	43790	38460	63160	44880	35700	18330	43350	17320	27500	31410	24930	40860	48460	60060	29850	47820	47820	37490	46300	8296	41270	17420	38740	56590	37150	68940	42140
Com_947_pos	Costunolide	C15H20O2	232.32	12.083	Terpenoids	"553-21-9"	26320	45320	31640	30090	23870	17220	86470	31650	120100	30500	22800	31350	99550	21260	57940	11550	18200	47290	23720	28500	40290	33420	11200	8919	21160	28030	37660
Com_984_pos	Curcumol	C15H24O2	236.35	12.847	Terpenoids	"4871-97-0"	13370	15130	21340	6333	11490	9993	36900	32870	55830	9450	33220	14910	16410	36010	18580	11330	8374	20590	57340	62160	29200	7775	23460	4911	10100	22160	24390
Com_1057_pos	Euphorbia factor L3	C31H38O7	522.629	14.39	Terpenoids	"218916-52-0"	7675	5925	9147	7249	7024	13830	6403	6933	8663	4760	13320	2583	16420	17450	11580	13840	11280	8526	14900	17040	8472	8370	13270	5809	8989	9992	11810
Com_1059_pos	Sugiol	C20H28O2	300.435	12.838	Terpenoids	"511-05-7"	56830	16020	26690	14050	129400	6796	155600	19210	14090	12100	15340	14950	41940	140900	255900	153500	44340	2780	33920	94280	20750	33040	288900	57120	74170	57570	60530
Com_667_pos	Diosgenin	C27H42O3	414.621	11.39	Terpene	"512-04-9"	97050000	98260000	106200000	75100000	78610000	76450000	71430000	77540000	79970000	65910000	58350000	73150000	82650000	79080000	76970000	68600000	76660000	60590000	81590000	99870000	78240000	67880000	79910000	68440000	71920000	66710000	73170000
Com_864_pos	Kolavic acid	C20H30O4	334.45	5.81	Terpene	"26380-58-5"	5490000	2772000	8121000	7746000	8290000	9029000	8906000	6721000	8920000	2804000	6864000	6902000	3362000	17420000	1669000	36230000	9971000	6285000	1550000	7585000	2010000	12010000	5948000	10120000	8914000	9938000	9566000
Com_297_neg	4'-Hydroxyacetophenone	C8H8O2	136.15	6.6	Ketones	"99-93-4"	25390	45840	32020	26390	36780	38540	29430	21160	37950	35270	27490	33240	35480	41870	29990	30670	50100	39390	35600	32970	28720	42140	38560	47080	26970	29020	34630
Com_495_pos	PolygalaxanthoneⅥ	C23H26O12	494.452	7.14	Ketones		27800	24970	17560	13000	31800	6340	20530	12080	22650	26560	16800	14880	3271	14350	19620	12550	11720	18390	7233	7716	16970	13540	10940	9013	10560	21810	19730
Com_553_pos	Kynurenine	C10H12N2O3	208.214	3.78	Ketones	"343-65-7"	43910	24660	68830	36760	62890	35910	48116	23490	36765	27330	46164	23640	40370	52970	55770	84240	73250	52590	49080	79540	65140	44340	66690	43820	28860	47710	45760
Com_798_pos	Gallacetophenone	C8H8O4	168.042	4.69	Ketones	"528-21-2"	24180	24650	20990	14500	28160	17400	15720	11260	15190	25460	24860	19670	18420	26630	27010	35720	36210	19410	13430	23460	17570	29040	19610	29490	24340	24330	8749
Com_844_pos	Paeonol	C9H10O3	166.177	4.08	Ketones	"552-41-0"	277800	363300	463600	210900	730300	168000	1211000	2101000	1980000	1096000	1155000	1314000	455500	460900	340200	242700	354800	266300	1772000	2314000	2057000	1166000	1343000	944000	822000	1014000	836300
Com_908_pos	Apo-13-zeaxanthinone	C18H26O2	274.4	8.84	Ketones		105100	120100	84530	53030	29820	28720	167000	124800	188900	51930	58030	58470	167200	138500	170700	37660	42250	38780	230400	208200	275400	126700	80210	144100	110200	98410	123500
Com_115_neg	Thiamine pyrophosphate	C12H19ClN4O7P2S	460.77	0.915	Vitamins	"154-87-0"	17210	12140	17860	10800	10950	9794	18810	28430	20440	14290	18590	10130	18640	11030	15760	10670	14650	16380	20410	32060	26420	14910	21880	13800	9966	16270	15760
Com_256_neg	Menadione	C11H10O5S	254.262	1.1	Vitamins	"130-37-0"	60740	50620	75820	45860	69280	51760	52020	65770	68630	56580	67470	86000	61560	69660	77300	44050	62300	43500	95650	73520	123800	74960	143800	65520	54510	40920	57890
Com_302_neg	Vitamin B1	C12H17ClN4OS	300.808	0.82	Vitamins	"59-43-8"	10440000	9292000	11490000	11950000	8481000	12620000	9175000	6450000	8197000	10340000	10050000	6890000	8790000	10610000	11670000	7942000	11450000	9522000	7582000	6850000	7360000	8495000	8681000	7582000	7632000	7657000	6865000
Com_335_neg	Vitamin C	C6H8O6	176.12	1.03	Vitamins	"50-81-7"	124800	116900	119000	129400	134800	121900	157500	202200	182100	142700	158100	103300	165700	102100	122600	114200	165600	130300	122400	192900	191800	171600	269900	219100	145000	149400	123700
Com_374_neg	Pyridoxine 5'-phosphate	C8H12NO6P	249.04	0.89	Vitamins	"447-05-2"	73710	65270	52070	67640	86680	56030	70890	64060	57770	72490	87240	60940	62980	61780	73370	63590	86690	65260	50960	74600	63300	51570	93980	58790	61340	57500	54050
Com_393_neg	Pantetheine	C11H22N2O4S	278.13	5.84	Vitamins	"496-65-1"	56050	42970	56710	36980	53570	46060	81500	51330	53200	52180	61940	40860	4707	1846	32770	38988	48790	37596	8214	27340	18810	33700	46260	25210	35310	33000	40910
Com_489_pos	Vitamin B2	C17H20N4O6	376.364	5.94	Vitamins	"83-88-5"	406500	429200	456300	318900	480800	278500	470600	394800	439900	395300	464900	420100	385400	649700	454600	326400	314100	329900	712000	512700	443600	460800	434900	317200	465300	411300	480800
Com_522_pos	Menaquinone	C31H40O2	444.648	14.74	Vitamins	"11032-49-8"	4657000	2351000	3013000	2240000	2069000	2598000	3018000	2638000	2450000	2243000	2278000	1904000	2332000	2958000	2564000	2527000	2495000	2306000	2475000	3578000	2342000	2701000	2023000	2412000	8915000	7043000	9235000
Com_624_pos	4-Pyridoxic acid O-hexoside			1.66	Vitamins		7757	12510	11730	27330	33840	24960	31250	58420	23050	80560	83480	50560	8464	26690	19370	11250	7321	7819	54260	55460	68300	49980	64870	46100	27930	29850	20350
Com_629_pos	Pyridoxine O-glucoside	C14H21NO8	331.323	1.68	Vitamins		98260	140200	102200	199400	143100	172200	122500	120100	83320	181000	122500	89610	117200	222000	156200	168800	163200	170000	132100	159500	218800	205900	175300	186400	143600	151800	178300
Com_676_pos	Pyridoxine	C8H11NO3	169.178	1.53	Vitamins	"65-23-6"	943700	1254000	1131000	924300	1131000	818900	868700	808400	1060000	1421000	1215000	1179000	900700	1176000	1357000	1063000	1173000	1102000	644900	1291000	693600	1552000	1363000	1458000	944100	878700	1276000
Com_745_pos	Nicotinamide	C6H6N2O	122.12	1.539	Vitamins	"98-92-0"	363800	290000	234900	422300	287000	316300	346700	314600	255900	281500	292400	273500	496100	658500	598400	402300	264000	338000	762300	652700	902500	801000	620200	645700	400300	436700	409900
Com_748_pos	Nicotinic Acid	C6H5NO2	123.11	1.478	Vitamins	"59-67-6"	1205000	1657000	2086000	1239000	3225000	1029000	1080000	1360000	763900	1136000	1180000	1542000	1179000	2046000	1427000	1481000	1203000	1414000	1651000	706600	1100000	1412000	1698000	1218000	1117000	1138000	1019000
Com_852_pos	Orotic acid	C5H4N2O4	156.096	1.44	Vitamins	"65-86-1"	609400	590500	467900	925400	851400	455700	284500	514300	356600	384700	796600	567000	97930	263400	100600	228500	284300	173200	612200	503600	569900	157200	267400	250900	402900	243000	300500
Com_881_pos	VitaMin U	C6H14ClNO2S	199.7	0.75	Vitamins	"3493-12-7"	1174000	1326000	1045000	822500	769800	540300	5544000	8490000	6452000	3136000	2877000	2802000	1725000	1556000	1312000	445200	1806000	688300	3894000	6974000	3932000	3229000	3304000	3058000	2699000	2740000	2704000
Com_883_pos	Thiamine	C12H17N4OS+	265.354	0.81	Vitamins	"70-16-6"	6483000	4534000	4771000	3315000	3171000	4777000	3510000	3792000	3835000	9172000	2912000	2553000	3032000	4266000	3990000	4436000	5465000	4377000	2440000	2888000	3605000	3045000	2958000	2775000	2913000	3686000	3212000
Com_895_pos	Vitamin D2	C28H44O	396.648	1.05	Vitamins	"50-14-6"	20870	25350	13640	22730	22840	10110	10250	13020	14640	20260	11740	26970	22610	27200	17780	24040	24730	19190	6952	12060	7488	27190	15630	17960	31750	12460	20760
Com_917_pos	Vitamin A	C20H30O	286.452	9.514	Vitamins	"68-26-8"	30100	10250	22620	13940	91420	11790	20750	5454	9060	7743	11430	21010	12530	46100	39010	35860	25380	10280	26690	28170	7599	5033	97650	21800	20340	14450	22340
Com_940_pos	Pyridoxine di-O-hexoside			0.97	Vitamins		938800	1562000	1269000	1740000	1059000	1079000	865300	569800	974100	1123000	1206000	1014000	1351000	1545000	1837000	1958000	1641000	1628000	975300	760900	1175000	1684000	1050000	1648000	1065000	1018000	1253000
Com_973_pos	Isonicotinic acid	C6H5NO2	123.11	1.029	Vitamins	"55-22-1"	5162000	5817000	4047000	5789000	2378000	3270000	4487000	3598000	5668000	3759000	8081000	5757000	5139000	4262000	5478000	4378000	3058000	4101000	4821000	3712000	5834000	5025000	4519000	3763000	4531000	3873000	5010000
Com_1015_pos	All-trans-13,14-dihydroretinol	C20H30O	286.23	10.13	Vitamins	"115797-14-3"	561900	24490	237700	100177	153300	77935	1001000	32390	28710	97667	101127	48405	430600	1656000	688000	284800	91710	54397	179800	572700	71830	52310	153200	83227	108900	106400	104800
Com_342_neg	gamma,gamma-Dimethylallyl pyrophosphate	C5H12O7P2	246.092	0.95	Prenol lipids	"358-72-5"	36200000	31540000	35420000	37620000	46310000	45670000	40230000	36360000	38930000	47470000	52930000	35730000	37310000	39670000	45140000	34290000	46270000	40370000	32980000	45490000	42260000	41500000	56950000	33240000	34510000	37260000	33730000
Com_81_neg	5,7-Dihydroxy-4-methylcoumarin	C10H8O4	192.168	7.07	Coumarins and derivatives	"2107-76-8"	58980	81630	129100	98230	125200	133100	88530	97810	94980	106200	98410	79930	438800	405900	606300	617300	728300	784300	405700	314600	415600	468200	601100	532600	263800	206400	214000
Com_134_neg	Ayapin	C11H8O3	188.041	7.3	Coumarins and derivatives	"494-56-4"	60150	43630	53710	82930	95050	77500	55200	63950	144700	47750	69670	52060	54140	100400	82550	78510	102000	63110	71890	44380	52410	50930	64730	35730	53300	55250	62460
Com_165_neg	Esculin	C15H16O9	340.28	5.145	Coumarins and derivatives	"531-75-9"	2480000	11030	305900	936100	911300	725300	360100	14160	14520	26710	359500	13910	43310	36620	13840	126400	967900	360000	94516	9649	16310	256600	225800	41510	254600	283100	283400
Com_173_neg	Daphnetin	C9H6O4	178.14	6.126	Coumarins and derivatives	"486-35-1"	16070	19420	33000	24720	20600	12510	27410	15930	30580	22160	34370	9241	18340	21070	34590	30280	27860	37370	32090	30850	19450	13450	20030	24820	16780	21020	22260
Com_220_neg	N-p-Coumaroyl hydroxydehydroagmatine		290.1	5.35	Coumarins and derivatives		10100	4325	16790	15610	8084	13550	11780	7869	3188	5308	10640	12020	5645	23580	6814	80900	34490	27290	9496	6460	11511	11400	8303	12890	9547	11790	7289
Com_434_neg	4-Methylesculetin	C10H8O4	192.17	6.45	Coumarins and derivatives	"529-84-0"	89560	92110	160600	134900	102700	60500	119300	79210	68990	59510	91870	112100	50990	111000	68910	97350	79020	73750	17450	36650	59120	44070	56920	40610	54760	60920	62050
Com_529_pos	Coumaroyl choline		250	5.29	Coumarins and derivatives		38190	10780	32510	57040	37210	20600	13140	36120	91330	31820	12790	131300	18600	132100	15574	451900	17260	30360	9458	6479	27182	37020	7461	13560	52810	51120	50360
Com_575_pos	N-p-Coumaroyl spermidine	C16H25N3O2	291.1	5.34	Coumarins and derivatives		10680	5434	18480	19310	18590	16470	22330	11360	4713	10870	13740	23850	2837	22020	3282	114100	40020	26650	7279	10740	4377	23770	15260	25380	15760	14770	18180
Com_729_pos	Phellodenol H	C17H20O9	368.335	1.02	Coumarins and derivatives		135300	81620	111700	130800	213700	63410	85450	54800	57380	77550	78020	105900	121500	119800	91740	102900	156500	96820	57560	43980	46570	96840	85380	84230	93980	109100	80740
Com_741_pos	Dicoumarol	C19H12O6	336.29	13.06	Coumarins and derivatives	"66-76-2"	301100	402300	361300	295700	257900	303800	221300	205000	233900	246400	187100	272200	292000	437200	350200	388800	377000	370600	231100	227600	246500	326200	232800	261100	270900	237400	244900
Com_784_pos	Praeruptorin B	C24H26O7	426.459	13.79	Coumarins and derivatives	"81740-07-0"	5381	8673	8933	5715	8199	8781	8429	9281	8527	6922	5094	10490	13520	13340	8757	9268	7710	10630	6947	7578	8989	7842	10000	8263	5076	7531	7570
Com_842_pos	Angelol K	C20H24O7	376.406	11.12	Coumarins and derivatives	"169736-93-0"	4265000	4439000	2918000	1523000	2146000	1121000	2331000	2135000	2952000	1674000	2086000	1968000	1505000	1298000	1073000	1296000	1171000	2012000	1440000	1563000	3848000	1741000	2106000	1369000	1336000	1141000	1393000
Com_843_pos	Angelol A	C20H24O7	376.406	11.11	Coumarins and derivatives	"19625-17-3"	1091000	1146000	763200	392000	593900	333700	650000	553100	826000	449600	599200	523400	382600	336600	295300	382800	343800	547800	365900	419900	1077000	426300	556000	368800	381100	343400	331400
Com_934_pos	6-Hydroxy-4-methylcoumarin	C10H8O3	176.169	7.104	Coumarins and derivatives	"2373-31-1"	125900	99770	175800	81440	164300	122600	121600	87800	106500	81620	163800	207700	169600	241800	95030	107400	92350	106200	200600	189600	196700	130700	203300	128800	104700	135400	95680
Com_1028_pos	6-hydroxy-7,8-dimethoxycoumarin	C11H10O5	222.197	10.21	Coumarins and derivatives		10530000	3806000	3806000	2277000	3458000	1768000	3083000	2955000	2271000	1030000	1225000	1592000	2180000	2107000	2164000	1494000	4000000	2387000	2852000	3876000	2577000	2278000	2341000	1467000	7131000	4572000	5718000
Com_63_neg	Tectoridin	C22H22O11	462.4	6.864	Isoflavonoids	"611-40-5"	15360	18000	13440	12540	14370	26020	22130	9493	22910	26060	23370	9302	14510	17400	40560	34210	52630	21570	18470	23400	25560	19150	16480	27470	18580	20760	19820
Com_251_neg	2'-Hydroxygenistein	C15H10O6	286.048	8.02	Isoflavonoids	"1156-78-1"	64470	14120	76250	32190	35290	30700	152200	29039	22300	39590	54660	19798	38330	18640	11310	18239	21510	28720	34899	41728	39312	66600	20290	14510	29670	15840	27520
Com_498_pos	Protobioside	C45H74O18	903.071	7.89	Isoflavonoids	"128052-96-0"	10040000	9685000	8730000	9993000	10490000	12800000	7329000	8849000	8052000	9708000	11890000	6807000	10030000	9501000	11460000	7980000	11350000	10070000	7217000	7394000	8697000	9383000	9125000	8037000	9136000	8145000	8343000
Com_688_pos	4',7-Dimethoxyisoflavone	C17H14O4	282.29	11.41	Isoflavonoids	"1157-39-7"	246800	24680	145000	43250	562400	29160	572900	17540	17970	12240	22560	20480	134500	525000	1449000	422100	330600	12450	199600	263800	41700	156600	1574000	237100	237000	224800	242700
Com_837_pos	Pratensein-7-O-glucoside	C22H22O11	462.41	6.86	Isoflavonoids	"36191-03-4"	95330	60990	89780	137200	73500	87670	76280	24630	40080	71220	47730	27100	56370	176900	98040	173800	85870	176700	15830	85020	18270	63430	36240	61700	90280	66740	65540
Com_1051_pos	Sophoricoside	C21H20O10	432.38	7.038	Isoflavonoids	"152-95-4"	67420	30120	25248	34620	29020	29217	63150	19465	17913	18240	120100	11670	23150	29770	23821	28390	37060	16540	8936	23950	13680	17010	21160	32320	20540	24180	17180
Com_907_pos	Isoquinoline	C9H7N	129.1	4.87	Isoquinolines and derivatives	"119-65-3"	131500	134200	135500	114700	146700	134800	120400	166500	141700	111500	114000	141500	70800	87290	82650	79340	104200	70010	116000	145700	130500	95450	114900	98030	99610	113100	99450
Com_199_neg	Indolelactic acid	C11H11NO3	205.21	6.93	Indoles and derivatives	"1821-52-9"	8512	9074	8635	9903	8935	8264	10150	11910	15760	10650	16650	16260	7304	12230	12860	9708	9519	11800	12350	9573	10870	24410	10570	16900	7079	12850	10920
Com_292_neg	Indole-5-carboxylic acid	C9H7NO2	161.048	0.69	Indoles and derivatives	"1670-81-1"	2016000	1738000	2236000	1880000	2122000	1770000	2042000	2519000	2088000	1850000	2030000	1779000	1327000	1819000	1557000	1787000	1919000	1561000	2443000	2034000	2366000	1333000	1741000	1654000	1733000	1686000	1697000
Com_483_pos	Serotonin	C10H12N2O	176.215	2.96	Indoles and derivatives	"50-67-9"	2443000	1861000	3171000	3749000	2848000	4941000	2932000	6386000	2734000	6100000	5455000	3845000	2683000	3840000	1853000	6822000	4593000	7203000	8532000	2310000	6095000	3927000	4952000	2403000	3595000	4114000	3758000
Com_532_pos	Tryptophol	C10H11NO	161.2	7.656	Indoles and derivatives	"526-55-6"	124400	113000	139200	90500	145400	170600	159400	116700	152600	96160	130200	182900	82960	89910	85920	93262	52500	79075	59490	101100	91595	90940	76330	66920	108900	70930	59360
Com_533_pos	Indole-3-carboxylic acid	C9H7NO2	161.16	7.142	Indoles and derivatives	"771-50-6"	352200	247400	385600	350600	416100	317500	258000	212100	240100	253000	374400	327700	337700	377100	354800	511000	416200	415600	490200	242500	393000	302900	386400	326700	296100	325100	306400
Com_570_pos	8-Chlro-1-tetrahydronorharmanone	C11H9ClN2O	220.655	2.67	Indoles and derivatives	"5565-76-4"	204500	193500	194200	301600	277300	236900	180400	198100	188700	211900	228000	181400	322800	346300	367000	472800	562000	383500	509800	318900	501100	304600	314100	299500	246000	253300	251100
Com_592_pos	Dl-Indole-3-lactic acid	C11H11NO3	205.21	4.87	Indoles and derivatives	"832-97-3"	54010000	49530000	52200000	68950000	80950000	51930000	78250000	109000000	106800000	79890000	78700000	76220000	60180000	73580000	67130000	80070000	90060000	62430000	104100000	121000000	117000000	96730000	86790000	80040000	71930000	75420000	73960000
Com_599_pos	5-Methoxytryptamine	C11H14N2O	190.24	5.4	Indoles and derivatives	"608-07-1"	44050	64520	52570	123500	57760	58150	26390	102000	32540	36550	66040	42320	5165	23388	23628	8825	37218	6739	14160	16420	4740	5461	15310	14450	29550	25670	28820
Com_765_pos	Lycoperodine	C12H12N2O2	216.236	5.47	Indoles and derivatives	"42438-90-4"	1044000	1408000	1344000	2555000	1998000	1639000	880200	911900	1266000	1439000	1842000	1062000	2155000	3604000	2437000	6008000	6309000	3122000	3456000	1510000	3308000	2769000	2734000	2055000	2135000	2249000	2108000
Com_786_pos	L-5-Hydroxytryptophan	C11H12N2O3	220.22	3.05	Indoles and derivatives	"4350-09-8"	20830	17730	29020	38850	23900	53670	25620	64900	25000	65040	57740	35130	23750	35940	17010	59450	40930	67010	93020	23110	46730	35370	49530	11220	37070	32690	39300
Com_807_pos	Indole-3-acetamide	C10H10N2O	174.199	0.82	Indoles and derivatives	"879-37-8"	2018000	1935000	1714000	1267000	2096000	1547000	3625000	3322000	3322000	2811000	2116000	2462000	3034000	2678000	2426000	1928000	2398000	1955000	2167000	3950000	3121000	3137000	2722000	2723000	2317000	2279000	2173000
Com_808_pos	Indole-3-Carboxaldehyde	C9H7NO	145.158	7.33	Indoles and derivatives	"487-89-8"	2027000	1931000	1769000	1720000	1912000	1710000	1662000	1481000	1557000	1602000	1531000	1615000	1488000	1905000	1552000	1954000	1945000	1779000	1290000	1598000	909900	1581000	1575000	1484000	1617000	1537000	1628000
Com_925_pos	Tryptamine	C10H12N2	160.22	5.205	Indoles and derivatives	"61-54-1"	8962000	5720000	6687000	7798000	5586000	6770000	3978000	3483000	3080000	5413000	4918000	11700000	1205000	1468000	1183000	1154000	984500	1283000	2145000	1039000	3139000	2480000	1241000	353600	3614000	3664000	3528000
Com_970_pos	5-Hydroxyindole-3-acetic acid	C10H9NO3	191.058	5.58	Indoles and derivatives	"54-16-0"	155200	184100	278700	134500	176700	165800	157700	186700	154500	174900	161100	124600	145000	124900	137900	95660	86670	115700	54250	70960	116500	86130	99940	66760	111800	108300	124700
Com_1034_pos	Melatonin	C13H16N2O2	232.278	7.41	Indoles and derivatives	"73-31-4"	52640	24800	72900	206800	71770	73099	87220	96060	92350	66752	103200	93990	100900	30800	39990	49310	75889	28790	58807	101200	57552	51790	40690	53510	61590	46960	51490
Com_1092_pos	5-Methoxyindoleacetic acid	C11H11NO3	205.21	4.87	Indoles and derivatives	"3471-31-6"	314300	314900	369200	440700	485200	341600	495400	751000	705200	483200	511100	548500	366600	499000	438200	549900	567800	407200	722500	775300	826800	603300	601600	559000	476100	506300	435500
Com_1093_pos	Indole	C8H7N	117.148	4.87	Indoles and derivatives	"120-72-9"	2512000	2384000	2857000	3235000	3684000	2626000	3548000	5137000	5322000	3873000	3502000	3486000	2512000	3319000	2831000	3483000	4189000	2686000	4886000	5844000	5662000	4569000	4205000	4142000	3137000	3333000	3235000
Com_15_neg	alpha-Benzylsuccinic acid	C11H12O4	208.211	0.71	Organic Acid And Its Derivatives	"884-33-3"	199500	148700	232900	130000	168600	190000	164700	187800	169500	145300	138600	153200	73850	176800	92960	145500	172800	137100	213400	170900	201300	100600	143700	147600	114900	134400	167300
Com_31_neg	Hydroxycitric acid	C6H8O8	208.124	0.9	Organic Acid And Its Derivatives	"6205-14-7"	383700	397100	485600	361400	455000	413600	297300	352900	305900	321900	339300	303000	384100	386000	442200	432700	530300	443300	332500	274600	306200	333200	328200	379300	336200	333400	330300
Com_47_neg	Ureidoisobutyric acid	C5H10N2O3	146.069	0.86	Organic Acid And Its Derivatives	"2905-86-4"	14110	13720	18960	30120	23380	24970	21800	49640	39500	21480	26560	40590	20520	27300	17680	40340	39390	29060	66190	56330	75210	37880	34960	27540	28520	35830	30630
Com_48_neg	Adenylosuccinic acid	C14H18N5O11P	463.293	0.91	Organic Acid And Its Derivatives	"19046-78-7"	10280	7334	12670	21280	19990	15950	18800	9343	11450	21230	20910	14740	8544	6956	12290	11070	15160	14340	9340	9004	6114	11840	16340	8556	11420	8215	8191
Com_69_neg	3-Hydroxybutyrate	C4H8O3	104.104	1.13	Organic Acid And Its Derivatives	"300-85-6"	74200	33340	101200	66040	306000	70040	62270	90100	49200	53100	87620	62880	83559	58490	78960	91460	136000	71520	104200	125500	128700	83200	153300	64680	74610	59740	71420
Com_85_neg	Isocitrate	C6H8O7	192.124	1.49	Organic Acid And Its Derivatives	"320-77-4"	42550000	41880000	53460000	54790000	63990000	54530000	28260000	64750000	45210000	33740000	58090000	36810000	10950000	18940000	14270000	29190000	55280000	22590000	61460000	41280000	64080000	19990000	42650000	25740000	29200000	26880000	27580000
Com_90_neg	Phosphoenolpyruvate	C3H5O6P	167.982	0.97	Organic Acid And Its Derivatives	"138-08-9"	100300	66620	67480	68580	111300	109100	112300	115800	94310	113000	145400	74030	39150	72120	48760	88550	139500	63550	19950	175600	35700	107900	165700	92340	84920	94550	80530
Com_98_neg	2,4-Dihydroxybenzoic acid	C7H6O4	154.12	4.623	Organic Acid And Its Derivatives	"89-86-1"	23390	17610	34330	12310	28130	12150	12520	12270	20300	20060	15420	15580	32280	28520	20210	17970	27740	18040	25060	40630	26350	26460	23550	24260	17590	19090	15650
Com_101_neg	Octanedioic acid	C8H14O4	174.19	6.649	Organic Acid And Its Derivatives	"505-48-6"	35000	44760	50770	41780	48250	49560	45140	29330	54440	38380	49640	35660	39540	77160	47250	51320	65730	52780	46710	31620	36600	32570	49040	26180	35760	41400	40610
Com_102_neg	Tartaric acid	C4H6O6	150.09	1.008	Organic Acid And Its Derivatives	"87-69-4"	29290	11810	26380	38140	41390	34790	20640	22670	28740	35330	32090	28780	23050	22940	31750	34200	40060	22300	18930	31960	29210	20370	33490	27600	25890	19540	26960
Com_107_neg	Adipic acid	C6H10O4	146.058	0.86	Organic Acid And Its Derivatives	"124-04-9"	692600	831200	910000	974000	724100	885600	852200	1696000	1617000	982500	1228000	1584000	761100	894400	858500	1560000	1451000	1099000	2391000	1592000	2633000	1549000	1476000	1078000	1155000	1243000	1244000
Com_108_neg	2-Oxoadipic acid	C6H8O5	160.037	0.72	Organic Acid And Its Derivatives	"3184-35-8"	292000	255100	288300	236500	282800	230300	245600	346500	252200	209500	251700	223200	174300	265700	230300	214300	261200	194800	256800	245300	266600	153600	217300	206800	221800	213600	205200
Com_118_neg	L-Lactic acid	C3H6O3	90.08	1.487	Organic Acid And Its Derivatives	"79-33-4"	84780	60340	103000	32370	41660	63210	101400	81400	102400	54680	60000	69640	98560	129200	117100	47480	49580	40850	13630	95620	28610	80710	113200	83330	46870	83410	58260
Com_133_neg	3-Ureidopropionate	C4H8N2O3	132.053	0.82	Organic Acid And Its Derivatives	"462-88-4"	4509000	3889000	5472000	4532000	4558000	5575000	5199000	4176000	4179000	4930000	5361000	5038000	6204000	6765000	7953000	7169000	8954000	7961000	4733000	6657000	6283000	6615000	7455000	6556000	5460000	5073000	4845000
Com_135_neg	(2S)-2-Isopropylmalate	C7H12O5	176.068	5.52	Organic Acid And Its Derivatives	"49601-06-1"	126600	128300	156600	207900	134300	162500	74590	78900	59720	81900	134300	58250	28460	35640	42260	215200	189900	76590	81720	23830	63190	25720	17800	34370	79230	71600	61890
Com_137_neg	Malonic acid	C3H4O4	104.011	1.19	Organic Acid And Its Derivatives	"141-82-2"	87990	51470	110800	79600	411500	101500	70530	119800	88230	75540	116700	61040	73210	75640	116000	100400	148100	95370	129300	148800	116700	89350	244200	97860	118600	68710	83530
Com_140_neg	2-Hydroxyisocaproic Acid	C6H12O3	132.158	6.39	Organic Acid And Its Derivatives	"498-36-2"	18530	5090	26910	12969	8245	7141	30980	30680	33250	16760	31230	16110	16970	17160	18540	8718	15980	11679	19145	45820	10250	66770	22530	15080	16600	22810	16490
Com_143_neg	cis-4-Hydroxy-D-proline	C5H9NO3	131.13	2.26	Organic Acid And Its Derivatives	"2584-71-6"	117900	145600	194100	48250	277300	61260	649300	923200	902200	577000	516000	598200	187000	161800	132800	62670	154900	65350	644300	952600	816800	543900	749400	508000	349400	373900	365700
Com_156_neg	O-Phosphorylethanolamine	C2H8NO4P	141.063	0.86	Organic Acid And Its Derivatives	"1071-23-4"	807000	584900	721900	939500	1327000	1041000	1422000	1664000	1333000	1365000	1411000	1056000	824900	971200	1090000	1039000	1401000	1261000	1083000	1803000	1315000	1097000	1413000	1396000	875200	1037000	948600
Com_175_neg	Methylmalonate	C4H6O4	118.09	1.938	Organic Acid And Its Derivatives	"516-05-2"	2584000	2203000	4772000	2457000	4063000	2369000	6013000	4892000	5195000	2936000	7250000	3526000	2701000	3596000	3811000	2442000	3489000	1796000	2648000	7823000	3613000	5993000	6741000	4331000	3259000	3030000	2985000
Com_179_neg	Dihydrofolic acid	C19H21N7O6	443.413	18.3	Organic Acid And Its Derivatives	"4033-27-6"	8475	7951	8327	7700	7942	6801	9500	8153	6670	7675	8258	6223	7430	5960	8713	7976	6103	6896	7236	6989	8630	7158	6229	6993	7874	6406	7223
Com_183_neg	2–furanoic acid	C5H4O3	112.084	1.49	Organic Acid And Its Derivatives	"88-14-2"	752100	722700	992300	1036000	1207000	1087000	731800	1264000	924700	720800	1491000	784600	223000	355800	373600	579500	1144000	465200	1334000	889700	1313000	425600	860200	622100	612400	579000	635800
Com_195_neg	N-Oleoyl Glycine	C20H37NO3	339.513	14.62	Organic Acid And Its Derivatives	"2601-90-3"	19410	14750	42240	21850	56030	16870	39300	16410	24700	17620	26920	38660	24290	23620	27670	27700	38450	23170	16510	52770	17570	19380	44560	21120	22500	22290	21570
Com_210_neg	D-Lactic acid	C3H6O3	90.08	1.44	Organic Acid And Its Derivatives	"10326-41-7"	127200	96730	182500	67760	84490	126800	154900	132300	157600	111200	107100	115600	166300	219300	204500	72130	81020	86310	17950	169900	31780	166700	201300	151700	104600	107900	100300
Com_223_neg	3,4,5-Trimethoxycinnamic acid	C12H14O5	238.24	18.465	Organic Acid And Its Derivatives	"90-50-6"	42180	35240	31700	33780	29910	31650	31770	31920	29840	30180	33440	29820	30670	31820	32170	34280	32890	28750	32750	33190	29850	34390	32340	29670	42000	29320	32460
Com_228_neg	Vanillic acid	C8H8O4	168.15	5.901	Organic Acid And Its Derivatives	"121-34-6"	388900	408900	592600	510000	594200	596000	229400	227300	228800	439200	507300	306800	152600	186600	235000	213400	320000	249300	153500	66580	117100	170800	238900	163700	257100	215100	232300
Com_269_neg	N-lactoyl-phenylalanine	C12H15NO4	237.25	6.97	Organic Acid And Its Derivatives		35510	19300	73110	23140	16350	33400	93900	77530	75240	126400	78760	105600	65220	30990	42820	14930	35420	18730	47598	92750	12410	110900	125200	116700	55300	39990	42160
Com_272_neg	D-threo-Isocitric acid	C6H8O7	192.124	1.41	Organic Acid And Its Derivatives	"6061-97-8"	16840000	16400000	18320000	21750000	24110000	20210000	11120000	21770000	15470000	13590000	23730000	14060000	4237000	8615000	5629000	10430000	19740000	8681000	22220000	15240000	22600000	6426000	16580000	10050000	12250000	9478000	9641000
Com_279_neg	Succinic anhydride	C4H4O3	100.073	0.88	Organic Acid And Its Derivatives	"108-30-5"	445500	255500	435200	445100	639700	499600	419200	599000	396400	422800	715800	491100	233700	208800	215900	276400	448600	349300	300500	309800	398000	273700	406300	266000	293000	342000	334400
Com_303_neg	2-Aminoethanesulfonic acid	C2H7NO3S	125.015	1.04	Organic Acid And Its Derivatives	"107-35-7"	726100	1033000	1093000	702800	4898000	696600	594500	584900	483200	473600	640500	602600	852200	2792000	1941000	1058000	1244000	1181000	1551000	812100	627000	1375000	1093000	1633000	892700	975900	1035000
Com_305_neg	2,2-Dimethylsuccinic acid	C6H10O4	146.058	0.84	Organic Acid And Its Derivatives	"597-43-3"	2914000	3907000	4312000	4702000	3508000	4043000	3821000	7851000	8238000	4500000	6521000	8215000	3856000	4229000	3948000	8452000	6662000	5346000	11750000	7660000	13330000	7747000	7072000	5427000	5700000	5653000	5775000
Com_312_neg	Dimethylmalonic acid	C5H8O4	132.042	0.67	Organic Acid And Its Derivatives	"595-46-0"	3227000	2720000	3543000	2856000	3049000	2950000	2846000	3984000	3426000	2915000	3049000	3046000	1986000	3202000	2442000	2696000	3301000	2012000	3382000	3058000	3677000	2206000	2716000	2647000	2475000	2636000	2674000
Com_324_neg	Guanidinoethyl Sulfonate	C3H9N3O3S	167.187	1.03	Organic Acid And Its Derivatives	"543-18-0"	31260	31320	41310	71010	59830	78560	36890	40560	37420	45540	40590	26620	27620	30150	41690	54820	102100	53640	31400	25050	49330	46600	52650	33070	40450	53570	31730
Com_326_neg	Oxalacetic acid	C4H4O5	132.07	0.69	Organic Acid And Its Derivatives	"328-42-7"	2693000	2479000	2909000	2393000	3012000	2468000	2731000	3412000	2975000	2508000	2818000	2715000	1940000	2500000	2286000	2458000	2784000	2125000	3376000	2719000	3280000	1881000	2419000	2412000	2068000	2448000	2725000
Com_339_neg	4-Methylvaleric Acid	C6H12O2	116.158	0.89	Organic Acid And Its Derivatives	"646-07-1"	156300	131000	160900	198500	235100	174900	190600	174300	217800	150200	186400	159100	94450	95900	102600	126100	117200	126400	169300	199800	237500	130900	207600	114800	149300	137100	136700
Com_341_neg	4-Hydroxy-2-Oxoglutaric Acid	C5H6O6	162.098	0.7	Organic Acid And Its Derivatives	"1187-99-1"	2389000	2121000	2591000	2020000	2417000	2176000	2338000	3021000	2313000	2129000	2443000	2167000	1445000	2118000	1652000	2063000	2239000	1775000	2613000	2427000	2603000	1577000	2001000	1965000	1987000	1827000	1984000
Com_344_neg	beta-Hydroxyisobutyrate	C4H8O3	104.104	2.4	Organic Acid And Its Derivatives	"2068-83-9"	23610	24860	36860	26770	28050	28820	40650	67360	61180	28820	40860	28750	30150	25840	25040	30940	31490	19520	34920	50690	31880	30640	41830	31390	35030	24760	26390
Com_351_neg	D-Ribose 5-phophate	C5H11O8P	230.11	0.89	Organic Acid And Its Derivatives	"207671-46-3"	268700	292300	317600	276200	335400	327500	779200	959700	926600	308400	385600	276100	199200	273700	325000	303100	435400	260600	340000	1078000	551500	373600	460100	263100	362400	365800	350100
Com_353_neg	L-Cysteinesulfinic acid	C3H7NO4S	153.16	0.88	Organic Acid And Its Derivatives	"1115-65-7"	26120	29550	42270	36490	41210	40470	37750	54740	41630	42490	42700	38230	50780	24360	17720	34020	58770	38140	32530	45370	36550	26440	46820	47400	31880	36220	29600
Com_354_neg	Glutaric Acid	C5H8O4	132.115	0.7	Organic Acid And Its Derivatives	"110-94-1"	3133000	2795000	3807000	2704000	3416000	2883000	3168000	3861000	3386000	2902000	3217000	3010000	1973000	3037000	2439000	2676000	3451000	2429000	3762000	3232000	3904000	2165000	2783000	2762000	2423000	2693000	2918000
Com_364_neg	3-Methyl-2-Oxobutanoic Acid	C5H8O3	116.115	1.05	Organic Acid And Its Derivatives	"759-05-7"	8658	11130	8142	13014	10491	10920	12270	17640	10350	3865	5280	6002	10100	11120	13020	18509	15212	12181	23650	8940	26510	11138	9650	11520	6288	11570	7758
Com_367_neg	Citramalate	C5H8O5	148	2.04	Organic Acid And Its Derivatives	"2306-22-1"	74840	59130	79370	118000	134500	149300	43070	51570	38420	86790	93790	60420	16110	19520	20280	30000	31190	20420	27720	18370	30030	21160	21010	14720	41810	36670	38760
Com_391_neg	Cynarin	C25H24O12	516.458	6.89	Organic Acid And Its Derivatives	"1182-34-9"	15040	20810	24520	25690	30790	23370	21710	16190	16940	37230	31290	14730	9204	3486	12957	7791	5484	5405	12283	16608	11711	16925	20238	14990	15330	15320	7178
Com_392_neg	D-Xylonic acid	C5H10O6	166.048	0.9	Organic Acid And Its Derivatives	"526-91-0"	2585000	2191000	2639000	3105000	4228000	3097000	1719000	1520000	1405000	2311000	2264000	2499000	2856000	3619000	3127000	3525000	5098000	3758000	1591000	2152000	1293000	2899000	2807000	2603000	2238000	2299000	2161000
Com_403_neg	Lactic acid	C3H6O3	90.078	1.48	Organic Acid And Its Derivatives	"50-21-5"	1769000	1147000	2401000	802000	952400	1548000	2131000	1812000	2021000	1331000	1315000	1562000	2110000	2764000	2738000	1044000	1160000	1116000	237200	2274000	489300	1909000	2393000	1957000	1259000	1460000	1257000
Com_412_neg	D-Galactonic acid	C6H12O7	196.155	0.92	Organic Acid And Its Derivatives	"13382-27-9"	4796000	4757000	5384000	4907000	12010000	3429000	6340000	7821000	6596000	3365000	4469000	4247000	9973000	10680000	10720000	9404000	13360000	5186000	10070000	8455000	12900000	5585000	12480000	3260000	6962000	6476000	6554000
Com_422_neg	Phosphoenolpyruvic acid	C3H5O6P	168.042	1.04	Organic Acid And Its Derivatives		173000	125200	154200	145000	198300	186300	239300	273100	193900	221900	244700	141600	63210	140800	120900	147700	249600	112000	37990	303200	43810	218800	297600	164700	160700	139100	128600
Com_431_neg	3-Hydroxypropanoic acid	C3H6O3	90.032	1.21	Organic Acid And Its Derivatives	"503-66-2"	13480	10230	17570	9397	11540	33810	16700	22830	19730	8028	32780	22390	8972	13740	22150	46200	39060	22840	24350	24540	18940	16200	18700	26020	16030	11160	9755
Com_452_neg	L-Citramalic acid	C5H8O5	148.037	1.46	Organic Acid And Its Derivatives	"6236-09-5"	261000	257000	281400	339100	359700	274900	189800	349900	226500	192500	444600	202600	56460	111800	102800	182300	342100	140800	445600	284400	384100	92350	221500	156000	119200	160800	167000
Com_454_neg	Sebacic acid	C10H18O4	202.248	8.111	Organic Acid And Its Derivatives	"111-20-6"	168900	131200	199700	167800	190600	173000	181400	143900	286000	149400	127600	129400	125800	316900	137600	201500	244900	168900	157600	101300	151100	106200	137800	110900	153400	131700	128600
Com_456_neg	2-Methylpentanedioic acid	C6H10O4	146.14	5.012	Organic Acid And Its Derivatives	"617-62-9"	31620	52590	64790	80630	70500	51360	47700	51950	54980	39830	68220	57360	44910	59460	36110	47940	62510	32550	34030	34390	38000	41120	35100	34750	24610	51930	46780
Com_478_pos	Maleic acid	C4H4O4	116.011	0.96	Organic Acid And Its Derivatives	"110-16-7"	3938000	5264000	4797000	4542000	8266000	3546000	9593000	11540000	13680000	10460000	15640000	15330000	5532000	4938000	4612000	5127000	4782000	4288000	9459000	15400000	11420000	12740000	12710000	10090000	8184000	7774000	8380000
Com_486_pos	R-Aminobutyrate	C4H9NO2	103.12	0.91	Organic Acid And Its Derivatives	"3775-73-3"	11220000	12180000	9580000	7782000	10930000	7484000	14410000	18950000	17690000	18320000	17370000	15360000	10030000	10630000	9011000	7458000	9860000	8743000	12270000	15120000	19430000	16420000	17810000	13720000	11560000	13410000	11720000
Com_496_pos	3-[(Carboxycarbonyl)amino]-L-alanine	C5H8N2O5	176.129	0.84	Organic Acid And Its Derivatives	"5302-45-4"	15000	22110	16150	16610	20940	36550	20780	38500	25341	29660	19290	35450	40620	34280	43550	20180	53640	24640	42560	30660	54530	32930	18940	33830	27920	27080	31390
Com_558_pos	N8-Acetylspermidine	C9H23Cl2N3O	260.204	1.06	Organic Acid And Its Derivatives	"34450-15-2"	37430	32690	37440	23290	32930	30230	34240	26610	24080	45410	53800	25480	25600	26840	38790	29300	34100	33790	25610	38220	27650	33250	57240	43810	21640	23740	25160
Com_673_pos	3-Hydroxyhippuric Acid	C9H9NO4	195.172	2.67	Organic Acid And Its Derivatives	"1637-75-8"	12170	16360	13200	36090	7236	6041	3560	9783	21030	12790	6521	57590	10814	7843	3364	14630	16350	11650	3770	7777	13663	19510	8191	37830	13600	12960	11460
Com_749_pos	D-2-Aminobutyric acid	C4H9NO2	103.12	0.947	Organic Acid And Its Derivatives	"2623-91-8"	3670000	3861000	3932000	3704000	3732000	3559000	3671000	3918000	3566000	3106000	3668000	3392000	3418000	3769000	3563000	3411000	3155000	3368000	3709000	3859000	3799000	3361000	3481000	3275000	3488000	3323000	3317000
Com_762_pos	N-(2-Hydroxyethyl)iminodiacetic acid	C6H11NO5	177.155	1.02	Organic Acid And Its Derivatives	"93-62-9"	580600	573700	564500	733200	790100	501800	619200	557200	522900	637500	715100	684900	567700	503400	504900	661400	664200	611200	568200	526400	608800	628400	557700	509700	485000	596200	471500
Com_767_pos	2,6-Diaminooimelic Acid	C7H14N2O4	190.197	0.94	Organic Acid And Its Derivatives	"583-93-7"	506600	395100	378100	500000	571000	498500	676300	597000	534300	409300	473400	464200	392000	588000	394100	598100	779300	460700	453900	802200	397900	523000	763300	541300	538300	559200	504000
Com_772_pos	Coumalic acid	C6H4O4	140.094	0.72	Organic Acid And Its Derivatives	"500-05-0"	546500	646600	517700	662100	444400	580600	394000	457700	324200	672000	779900	534200	560000	639600	531000	478200	658800	520000	260000	559000	387900	575500	537800	532100	660800	554300	447800
Com_847_pos	alpha-Keto-gamma-(methylthio)butyric acid	C5H8O3S	148.18	13.57	Organic Acid And Its Derivatives	"583-92-6"	7316000	5604000	6838000	5576000	5178000	5975000	6116000	6532000	7354000	5968000	5395000	5440000	5474000	4961000	5499000	5529000	5149000	5484000	6300000	6627000	6736000	6552000	7305000	5963000	7063000	5759000	5829000
Com_909_pos	Arabidopyl ketoadipic acid	C15H14O9	338.27	15.19	Organic Acid And Its Derivatives		90420	87720	105300	87330	108400	93610	101000	73590	84350	77600	84780	101500	76630	102500	80410	92840	90730	92640	90130	93290	78750	79090	77450	71230	70830	79850	66860
Com_935_pos	Palmitoylethanolamide	C18H37NO2	299.492	14.41	Organic Acid And Its Derivatives	"544-31-0"	425300	430400	424900	460300	335900	408400	287500	283600	357800	326300	352700	304500	407100	538000	565000	397200	496300	472200	311700	307400	268700	366200	419700	362400	286500	293000	296300
Com_974_pos	trans-3-Indoleacrylic acid	C11H9NO2	187.19	18.287	Organic Acid And Its Derivatives	"29953-71-7"	167800	165500	158000	139300	126900	131600	127200	128400	105000	86190	81130	78720	61610	58140	56910	65980	57780	69830	69420	81470	94520	69520	69680	72610	98940	56490	85800
Com_977_pos	Dodecanedioic acid	C12H22O4	230.3	9.452	Organic Acid And Its Derivatives	"693-23-2"	21320	11590	13270	8664	16314	11200	45600	37120	43610	11820	6055	6348	23580	27520	26750	15342	17283	12404	27770	21270	38600	13570	10430	9180	25530	20170	7202
Com_1030_pos	D-Myo-inositol 4-monophosohate	C6H13O9P	260.136	0.92	Organic Acid And Its Derivatives	"46495-39-0"	3101000	2502000	3056000	2744000	3103000	2613000	3973000	4655000	4031000	2781000	3799000	3504000	2603000	2674000	2715000	2624000	1747000	2141000	3267000	5596000	3753000	3064000	4212000	2053000	2786000	2678000	2888000
Com_1081_pos	1,3-Dimethyluric Acid	C7H8N4O3	196.163	11.73	Organic Acid And Its Derivatives	"944-73-0"	61490	41150	35580	48880	37360	15570	36860	37630	27580	29890	39380	35440	23520	50840	24040	42700	37570	31770	42900	27960	47910	41970	37000	27040	38360	22610	36900
Com_841_pos	Icariside B2	C19H30O8	386.194	6.05	Organooxygen compounds	"108906-51-0"	18420	6918	14140	10820	9793	13070	3509	11730	7129	4637	13100	9052	21180	11754	10610	16460	13050	17720	8687	11151	9624	7728	9887	8760	11410	9095	16930
Com_35_neg	Allantoin	C4H6N4O3	158.115	0.94	Organoheterocyclic compounds	"97-59-6"	1297000	1273000	1339000	1799000	1513000	2148000	709000	488000	477100	1657000	1164000	1219000	1322000	1530000	1355000	2135000	2828000	2955000	467400	674500	464400	1229000	1227000	1635000	1047000	1100000	1053000
Com_96_neg	Methyl furan-2-carboxylate	C6H6O3	126.11	1.25	Organoheterocyclic compounds	"611-13-2"	136300	468000	451300	137100	435700	257400	938600	684400	1043000	352600	427900	241200	59550	56060	200500	15440	177900	32530	53500	420800	26410	238610	184200	39660	358300	305500	193600
Com_295_neg	sesamolin	C20H18O7	370.105	5.64	Organoheterocyclic compounds	"526-07-8"	11030	6343	22680	10540	19460	9146	7341	51990	26920	16090	47350	22770	3953	13770	3291	33050	40530	19360	77020	31280	99870	34540	39890	28450	17110	24300	24440
Com_338_neg	Biopterin	C9H11N5O3	237.215	2.097	Organoheterocyclic compounds	"22150-76-1"	20520	11670	23500	15466	17930	2121	43150	43810	40580	33610	26070	31100	12420	12460	9248	7164	9746	3463	28410	29330	31180	35470	27570	18750	32740	16460	21450
Com_395_neg	Lancerin	C19H18O10	406.346	6.1	Organoheterocyclic compounds	"81991-99-3"	8884	5363	6911	11560	8327	14270	3140	10810	7091	6455	11630	11500	7195	5764	6735	5889	2261	6907	7018	8023	7939	5788	7131	6868	3584	4605	2859
Com_548_pos	2-Pyrrolidinone	C4H7NO	85.1	2.369	Organoheterocyclic compounds	"616-45-5"	41940	51380	46350	15190	75730	72567	225000	372200	322200	222900	179400	240700	58340	60650	30450	21410	31690	22510	206500	373400	296600	207400	224400	168200	135100	117500	129400
Com_550_pos	Lipoamide	C8H15NOS2	205.341	4.89	Organoheterocyclic compounds	"940-69-2"	175500	146700	205300	234700	259100	182000	233400	354600	364000	269200	266100	297500	204700	256600	251500	267500	306000	207600	326700	432400	387100	318000	289700	282400	216300	259600	263400
Com_564_pos	Ligustilide	C12H14O2	190.238	11.865	Organoheterocyclic compounds	"4431-01-0"	49600	27258	26100	11600	85210	11290	114200	24213	29633	33378	14750	33466	28200	42050	224400	53530	33560	9967	27430	31100	21210	30780	212000	23100	34080	38150	37010
Com_584_pos	Deoxynojirimycin	C6H13NO4	163.173	0.73	Organoheterocyclic compounds	"19130-96-2"	29460	26910	33610	17560	26970	28000	14140	33400	32780	20490	27580	17210	16530	11620	10900	11600	7085	10160	22440	26850	23600	15130	13990	11890	16670	12930	19080
Com_660_pos	HBOA	C8H7NO3	165.042	4.15	Organoheterocyclic compounds	"23520-34-5"	59580000	82700000	103900000	47750000	151800000	41890000	228800000	351800000	355100000	222200000	225000000	247000000	98730000	97530000	69290000	51350000	72440000	52270000	318300000	353600000	344300000	233600000	271600000	204200000	179500000	191600000	181000000
Com_662_pos	10-Formyl-THF	C20H23N7O7	473.439	4.83	Organoheterocyclic compounds	"2800-34-2"	971800	1091000	1123000	1148000	1113000	885800	960800	1137000	1125000	1184000	1397000	1048000	1098000	1557000	1247000	1187000	1512000	1159000	1299000	1490000	1626000	1526000	1490000	1262000	917800	1210000	1044000
Com_678_pos	4-Methyl-5-thiazoleethanol	C6H9NOS	143.1	3.95	Organoheterocyclic compounds	"137-00-8"	78100	64360	69180	66700	88770	84790	24430	17570	14080	19900	17640	12830	47800	88560	66320	60340	49760	85220	13220	20140	17810	26890	21260	18920	42320	44200	35120
Com_709_pos	Zarzissine	C5H5N5	135.054	1.83	Organoheterocyclic compounds	"160568-14-9"	2283000	2523000	3450000	1469000	5317000	1412000	8582000	13390000	11530000	7127000	6994000	8099000	2096000	2684000	1741000	1273000	1912000	1188000	6003000	13790000	7775000	7819000	7447000	6205000	4755000	4665000	4866000
Com_717_pos	Biliverdin	C33H34N4O6	582.646	10.32	Organoheterocyclic compounds	"114-25-0"	10510	16560	10850	10390	20810	10660	9563	9591	12190	16080	13920	8301	10270	8825	6707	8578	10410	10820	18270	12630	10240	16560	11030	12230	6611	13430	8223
Com_892_pos	Scopine	C8H13NO2	155.19	0.87	Organoheterocyclic compounds	"498-45-3"	11380	15610	15810	10270	25180	5024	18430	28840	16700	14780	7178	6402	13563	14530	12110	17970	11820	9142	29780	20890	15490	11180	12620	7232	12020	20210	14510
Com_905_pos	Imidazole-4-acetate	C5H6N2O2	126.1	0.96	Organoheterocyclic compounds	"645-65-8"	5196000	5039000	4886000	4656000	4321000	4418000	5088000	5975000	6049000	3196000	3429000	3184000	4889000	4350000	5173000	4378000	3793000	4331000	6031000	5611000	6384000	3521000	3377000	2738000	4422000	4113000	4631000
Com_946_pos	Rotenone	C23H22O6	394.42	11.91	Organoheterocyclic compounds	"83-79-4"	212100	230000	267400	226270	116400	196200	177000	631200	347700	160500	469600	275700	445200	231800	288800	243210	289600	334000	820600	626000	884900	272500	430900	426100	362200	304200	260200
Com_985_pos	Sclareolide	C16H26O2	250.38	13.395	Organoheterocyclic compounds	"564-20-5"	24730	23690	34900	55340	80423	20660	24330	26360	54540	31730	53620	38220	60362	73810	60476	57014	76790	31660	99690	69620	73341	78890	39320	23890	90120	121600	131900
Com_1018_pos	Alantolactone	C15H20O2	232.32	12.565	Organoheterocyclic compounds	"546-43-0"	77440	78880	74250	39340	40020	47100	115400	123600	129200	70450	80820	57830	67010	51470	44130	33430	47920	28980	39320	188500	30280	70090	74960	58070	64260	66430	63070
Com_1037_pos	Rhodomyrtone	C26H34O6	442.54	11.33	Organoheterocyclic compounds		8158000	8529000	9272000	7981000	8328000	8121000	8137000	8759000	9682000	7803000	7626000	8666000	10040000	9738000	10040000	8668000	8874000	7892000	10020000	11600000	10680000	8710000	10200000	9324000	10040000	8563000	10150000
Com_1045_pos	Epigoitrin	C5H7NOS	129.18	4.958	Organoheterocyclic compounds	"1072-93-1"	17490	18199	16270	7320	22630	15800	18050	18142	17478	19710	15763	17754	17094	34960	24645	42150	24730	26300	18673	16070	23156	18090	11900	21660	25170	28130	16150
Com_1072_pos	Sepiapterin	C9H11N5O3	237.215	4.33	Organoheterocyclic compounds	"17094-01-8"	4318	2044	4061	5042	2942	3664	3097	6799	4158	2085	4958	3328	2021	1458	4276	9470	3273	8661	5036	3675	4027	5690	6271	3447	3720	2161	3076
Com_28_neg	Polyphyllin V	C39H62O12	722.914	11.85	Saponin	"19057-67-1"	13570	8187	9436	8665	18000	7170	53250	32220	31840	9890	24790	43940	18330	16690	24340	9597	20590	11390	18160	21300	25330	9408	22640	15860	12400	16640	18190
Com_39_neg	Polyphyllin Vii	C51H84O22	1049.2	1	Saponin	"68124-04-9"	11330	14240	28170	20450	26520	10530	26840	27200	27760	18110	12200	29910	18490	21470	21900	24180	24550	17240	25280	29440	20800	9634	18520	7568	20450	10970	17260
Com_289_neg	Dioscin	C45H72O16	869.044	12.23	Saponin	"19057-60-4"	46020	25120	84550	41560	28590	24450	67510	31040	33270	37850	39130	181500	136600	85620	97610	34510	128000	72260	46230	65710	81860	42920	127000	49820	42430	43720	45800
Com_689_pos	Liriopemuscaribaily saponins C	C44H70O17	871.029	7.16	Saponin	"87480-46-4"	3504	16950	8985	10820	12970	16200	8882	7776	8539	3952	7567	10840	3841	8031	10370	10530	12580	8762	3125	7609	7111	17510	7356	5753	8832	3135	8022
Com_9_neg	3-Methyladipic acid	C7H12O4	160.17	5.747	Fatty Acyls	"3058-01-3"	82260	64040	129500	105000	114100	87030	77540	67940	79030	59910	91310	55930	63330	144800	73150	91580	151800	107100	61880	47340	64640	61830	90100	65900	74170	62150	67680
Com_13_neg	9(S)-HOTrE	C18H30O3	294.429	12.07	Fatty Acyls	"89886-42-0"	41450	32580	47840	19000	15550	16720	65670	52110	66410	14240	26380	16280	57390	42080	56160	25420	16930	15340	78860	61450	88700	23520	30970	24500	26160	27140	30780
Com_17_neg	(9Z,11E)-Octadecadienoic acid	C18H32O2	280.24	4.33	Fatty Acyls	"2540-56-9"	31890	24940	32450	25560	24290	35020	33520	37380	24120	41390	33470	23810	34640	43760	53270	26380	43090	35730	24920	60160	30380	46800	79330	54240	28250	27670	27190
Com_20_neg	9,10,13-Trihydroxyoctadec-11-enoic acid	C18H34O5	330.241	9.12	Fatty Acyls	"29907-57-1"	33050000	35990000	29430000	7867000	8506000	8733000	71050000	43730000	66440000	13450000	17120000	22560000	53300000	44250000	65560000	13220000	8049000	12560000	59130000	48680000	65310000	16710000	20470000	9925000	27830000	27870000	27640000
Com_34_neg	Palmitaldehyde	C16H32O	240.425	10.22	Fatty Acyls	"629-80-1"	131600	126900	123200	125400	134800	141200	109800	110100	112000	120600	107500	166900	130100	115100	123400	134100	135400	152700	114700	152700	141000	118400	108800	109200	162900	313400	481600
Com_40_neg	Trans,Trans-Muconic Acid	C6H6O4	142.109	0.99	Fatty Acyls	"3588-17-8"	22860	19130	27860	27300	22030	29710	19200	19010	15980	19530	25100	18720	8282	21290	21980	20190	22560	18600	12300	20340	16880	15680	20840	11700	14980	14560	13680
Com_67_neg	trans-9-Octadecenoic acid	C18H34O2	282.461	12.86	Fatty Acyls	"112-79-8"	13340	11580	11810	12840	12420	14070	13660	13820	16270	11470	15780	13880	15630	16010	35220	11970	23180	25160	15370	24550	18820	17900	28890	12570	10630	11040	16640
Com_91_neg	Myristoleic acid	C14H26O2	226	8.46	Fatty Acyls	"544-64-9"	14710	7419	13630	17010	8695	14470	23370	10930	51090	19480	13000	9167	11460	31740	11070	20360	14820	11600	16460	12820	10960	11420	14540	7888	10550	12970	14040
Com_121_neg	Capric acid	C10H20O2	172.265	2.16	Fatty Acyls	"334-48-5"	566300	524000	648400	406400	242400	339200	369500	241800	131400	247800	343500	654900	440300	730100	688900	545900	489700	411900	626500	541600	398740	879700	271100	486300	712000	312200	255100
Com_127_neg	cis-Vaccenic acid	C18H34O2	282.256	15.78	Fatty Acyls	"506-17-2"	1091000	896700	1127000	984800	1216000	1181000	1464000	1219000	1603000	1169000	1433000	1473000	1117000	1564000	1889000	1426000	1890000	1606000	1264000	1449000	1145000	1028000	1736000	1161000	1563000	1794000	1676000
Com_132_neg	3-Hydroxyoctadecanoic Acid	C18H36O3	300.267	13.6	Fatty Acyls	"45261-96-9"	760600	702400	940400	242500	338700	455800	1008000	1022000	1291000	767000	789800	570900	853200	515000	578700	218400	599200	339600	18040	2644000	33580	652900	857600	686400	538900	568100	557500
Com_148_neg	Citraconic acid	C5H6O4	130.099	1.56	Fatty Acyls	"498-23-7"	525300	578080	913900	573090	800130	655910	629800	744700	585600	620800	823940	583400	332800	441100	489100	788700	1067000	618000	1017000	651100	905200	349200	813700	454500	457000	470500	514600
Com_163_neg	13(S)-HOTrE	C18H30O3	294.2	12.07	Fatty Acyls	"87984-82-5"	42580	35410	34480	20270	16920	20010	74180	48080	64590	14630	24270	21480	61230	42950	58490	20140	22610	17130	77430	57460	93650	25700	38880	20340	34070	31920	32240
Com_177_neg	Tiglic acid	C5H8O2	100.12	18.476	Fatty Acyls	"80-59-1"	366100	396600	357700	426100	389200	396800	388900	381200	390900	407100	400600	390400	406300	401500	401400	402700	410000	446800	400100	434200	424400	410100	453600	391800	366400	411800	426300
Com_233_neg	Hexadecanedioic acid	C16H30O4	286.41	11.908	Fatty Acyls	"505-54-4"	129500	113900	147400	109800	136600	149800	226500	123400	139400	132200	129300	102600	129100	144100	164300	145000	157600	143300	157800	175300	122500	115000	188600	115500	114400	110500	113300
Com_241_neg	9,10-EODE	C18H32O3	296	1.69	Fatty Acyls		11050	3756	16880	6281	12200	5973	17920	13620	18990	5796	27820	10800	8923	10330	11930	4115	7065	6846	4775	30610	10890	19300	23560	15040	12570	5442	4851
Com_262_neg	13(S)-HODE;13(S)-Hydroxyoctadeca-9Z,11E-dienoic acid	C18H32O3	296.235	12.61	Fatty Acyls	"10219-69-9"	3165000	2512000	3287000	1548000	1880000	1670000	5526000	13950000	15240000	2555000	4757000	5271000	2769000	4373000	4145000	2499000	1697000	2364000	16650000	9490000	13560000	4070000	6627000	3044000	4446000	4304000	4239000
Com_263_neg	Sodium Valproate	C8H15NaO2	166.097	5.01	Fatty Acyls	"1069-66-5"	8981	8582	14050	14280	11100	14830	10340	16040	18750	18470	11090	11220	14170	19900	9552	19630	21580	13770	24630	26250	23140	20840	18330	19020	13130	11390	15880
Com_273_neg	9-KODE	C18H30O3	294.2	12.07	Fatty Acyls	"54232-59-6"	48330	38680	37770	21380	16230	15250	70180	49020	59790	16990	22920	22340	52280	46630	56120	19750	22490	14090	72800	61380	85640	24400	24550	21950	28840	25910	27200
Com_282_neg	Manninotriose	C18H32O16	504.437	0.9	Fatty Acyls	"13382-86-0"	76770	53490	45600	21790	32300	25840	184600	214800	231200	49380	68800	49280	85170	58590	82180	34350	36040	31680	203600	196000	236800	55450	84930	33430	84900	73060	86870
Com_290_neg	Methylenesuccinic acid	C5H6O4	130.099	4.25	Fatty Acyls	"97-65-4"	91760	91110	127900	120000	188900	151800	89980	99930	66630	109000	102100	79210	77830	112200	164600	105900	174000	138100	75260	83450	89620	73170	131500	95300	99400	90280	73140
Com_308_neg	Eicosadienoic acid	C20H36O2	308.272	6.32	Fatty Acyls	"5598-38-9"	4187000	4514000	5363000	4658000	4663000	5178000	4276000	3694000	3759000	4613000	4400000	3706000	4609000	6037000	6672000	5467000	7912000	6564000	4295000	4825000	4380000	4775000	5808000	5129000	3618000	3620000	3465000
Com_355_neg	Linolelaidic Acid (C18:2N6T)	C18H32O2	280.445	15.16	Fatty Acyls	"506-21-8"	4947000	5172000	5476000	5697000	5482000	6346000	6808000	5048000	5975000	6097000	6238000	5974000	4962000	7592000	7432000	6820000	9310000	8322000	6398000	5451000	5290000	5447000	7609000	5794000	6831000	7236000	6384000
Com_359_neg	10-Heptadecenoic Acid	C17H32O2	268.24	16.61	Fatty Acyls	"29743-97-3"	31600	35030	50140	46920	32520	48720	47200	59700	61130	99130	39680	38190	53970	45460	52450	33730	58020	65700	31690	46280	63270	27300	41860	26210	47830	75590	45650
Com_369_neg	12,13-EODE	C18H32O3	296	12.67	Fatty Acyls		3764000	3100000	4014000	1860000	2270000	2038000	6560000	15550000	17060000	3115000	5504000	6145000	3419000	5118000	4654000	3035000	2041000	2754000	18450000	11300000	14860000	4833000	7614000	3614000	5143000	5184000	5196000
Com_370_neg	13-HPODE	C18H32O4	312.1	11.45	Fatty Acyls	"33964-75-9"	285900	258200	317100	91090	141800	100400	615900	469100	825500	142200	198100	162000	344400	529300	488700	139300	136000	146100	750600	494400	713200	165500	249500	119700	236000	244100	236400
Com_371_neg	Lauric Acid	C12H24O2	200.32	7.28	Fatty Acyls	"143-07-7"	22010	27200	47640	41360	36360	25780	29090	30100	28830	39200	144200	29280	19650	29340	39390	24110	21920	30450	55350	22190	22040	30930	22390	30960	33910	38680	31300
Com_385_neg	9S-Hydroxy-10E,12Z-octadecadienoic acid	C18H32O3	296.235	12.61	Fatty Acyls	"15514-85-9"	3757000	3020000	3975000	1862000	2265000	2047000	6584000	15290000	17310000	3075000	5497000	6167000	3304000	5151000	4663000	3061000	2032000	2793000	18390000	11200000	15090000	4849000	7543000	3594000	5135000	5257000	5223000
Com_387_neg	(7S,8S)-DiHODE	C18H32O4	312.23	1.3	Fatty Acyls	"143288-65-7"	131000	125300	130400	176900	112600	159400	90110	107200	107900	95350	128000	115000	63550	71610	92700	114300	182500	97370	192700	91940	143800	81200	100900	103200	98890	78420	87210
Com_410_neg	Erucic acid	C22H42O2	338.568	2.37	Fatty Acyls	"112-86-7"	16590	22740	19560	10320	24670	18731	52700	59670	49160	44560	39180	41980	11280	22292	10330	23151	15580	8846	43780	42990	42060	29920	42850	24230	34750	22430	28880
Com_453_neg	12(13)-EpOME	C18H32O3	296.235	12.61	Fatty Acyls	"6799-85-5"	3714000	2990000	3757000	1819000	2197000	1968000	6362000	14960000	16020000	2984000	5306000	5985000	3276000	4885000	4569000	2942000	1974000	2705000	17330000	10520000	14580000	4592000	7251000	3491000	4989000	5020000	4859000
Com_510_pos	Geranyl acetate	C12H20O2	196.29	1.2	Fatty Acyls	"105-87-3"	565200	603300	631800	574000	812900	753500	570700	872800	1042000	556100	888000	623900	706200	911600	1093000	688300	1040000	430900	785400	373200	654800	1193000	1019000	494100	324900	717200	683700
Com_549_pos	2-Ethylbutyric Acid	C6H12O2	116.16	11.142	Fatty Acyls	"88-09-5"	492300	246600	170800	192000	189900	162200	74050	142400	73210	328500	339300	225100	156600	265400	116100	246900	415200	276100	356000	242900	349900	123500	67670	151500	279200	297300	189700
Com_569_pos	9,17-Octadecadiene-12,14-diyne-1,11,16-triol	C18H26O3	290.397	13.78	Fatty Acyls	"211238-60-7"	45590	51140	39920	41710	45930	38480	33970	22560	37390	30840	42580	40190	9051	19130	14150	18860	17960	25240	15260	19550	5992	19740	10640	6054	19160	33950	20080
Com_572_pos	Oleic Acid	C18H34O2	282.46	11.53	Fatty Acyls	"112-80-1"	80400	91723	66750	70799	276700	13580	155200	68109	98451	87556	86577	89412	74327	176800	339100	116000	83880	40316	99968	105200	78371	56950	416500	58457	56810	85570	79930
Com_585_pos	delta-Tridecalactone	C13H24O2	212.3	9.2	Fatty Acyls	"7370-92-5"	629700	680000	501500	153200	145400	123800	1380000	818100	1271000	192000	300200	386200	1130000	841600	1070000	188600	90170	163700	1153000	981600	1277000	299700	302300	126400	533900	554600	590300
Com_664_pos	14,15-Dehydrocrepenynic acid	C18H28O2	276.414	12.15	Fatty Acyls	"4154-44-3"	1366000	1339000	1122000	426800	437700	362300	2618000	3358000	3459000	470100	676400	687600	2365000	1551000	2309000	530500	201800	444300	6106000	2837000	6424000	883800	907300	503300	1554000	1473000	1483000
Com_666_pos	16-Hydroxy-hexadecanoic acid	C32H62O5	526.832	8.57	Fatty Acyls	"871333-53-8"	96510	73590	53160	69680	65400	104100	69330	61970	91390	87810	63520	65600	83470	94390	84960	77630	50840	78270	105200	63510	78640	85520	60020	72810	55100	59790	63750
Com_730_pos	Punicic acid	C18H30O2	278.3	12.65	Fatty Acyls	"544-72-9"	19980000	21250000	17590000	7262000	8796000	6741000	46860000	51040000	66740000	10010000	17970000	23740000	25720000	28080000	27400000	10510000	5437000	8575000	67680000	48510000	59500000	16140000	21750000	10740000	24500000	22820000	22700000
Com_773_pos	Octadecadien-6-ynoic acid	C18H28O2	276.2	12.1	Fatty Acyls		1288000	1194000	1042000	413300	405800	349900	2401000	2699000	2947000	401400	573900	605800	2024000	1402000	1916000	459600	240000	373600	4747000	2308000	4685000	757500	848100	448700	1298000	1240000	1227000
Com_804_pos	Erucamide	C22H43NO	337.583	15.77	Fatty Acyls	"112-84-5"	1591000	1295000	1530000	1436000	1430000	1464000	1415000	1317000	1513000	1342000	1440000	1382000	1454000	1315000	1389000	1281000	1313000	1400000	1348000	1499000	1327000	1439000	1508000	1229000	1425000	1477000	1452000
Com_805_pos	1-Monopalmitin	C19H38O4	330.503	11.26	Fatty Acyls	"19670-51-0"	89600	115100	89750	87890	84170	69310	79400	76630	85080	98760	96710	88570	104200	80160	82980	86440	106000	89650	64100	65110	95610	90750	106000	61690	99280	93730	95880
Com_817_pos	Sorbic acid	C6H8O2	112.127	6.72	Fatty Acyls	"110-44-1"	211100	274400	227500	178900	270600	382300	132600	129200	179000	216100	215500	215900	184200	180200	110000	184500	173000	207700	119200	81870	174800	156800	195900	204900	109100	191300	221000
Com_831_pos	Octadeca-11E,13E,15Z-trienoic acid	C18H30O2	278.2	13.5	Fatty Acyls	"25575-00-2"	11570000	7393000	9234000	8253000	8253000	7314000	9558000	9776000	9942000	9144000	8707000	9033000	7938000	8576000	9248000	8300000	6686000	8351000	9254000	10400000	9649000	9071000	10120000	9272000	11570000	10250000	10300000
Com_872_pos	6-Aminocaproic acid	C6H13NO2	131.095	2.07	Fatty Acyls	"60-32-2"	4379000	4705000	5914000	2362000	12710000	2333000	15650000	26130000	23960000	14740000	15290000	16560000	5965000	5514000	4036000	2698000	4421000	2445000	16030000	27050000	19110000	15460000	17950000	12290000	10810000	11160000	10570000
Com_893_pos	Linoleic acid	C18H32O2	280.445	14.46	Fatty Acyls	"60-33-3"	1624000	1203000	1182000	1168000	933300	1174000	956400	1467000	1605000	1972000	1078000	1157000	1473000	1288000	1438000	787900	2157000	909800	1823000	1665000	1924000	1327000	1568000	1987000	753100	733000	741500
Com_916_pos	Diethyl glutarate	C9H16O4	188.105	0.67	Fatty Acyls	"818-38-2"	53460000	63490000	80500000	61860000	67940000	50710000	56280000	87320000	65460000	47060000	64990000	59230000	29710000	48070000	31000000	45370000	47480000	32240000	92530000	67980000	88400000	36450000	40390000	47590000	60940000	60030000	58010000
Com_918_pos	Methyl linolenate	C19H32O2	292.46	16.057	Fatty Acyls	"301-00-8"	341000	373000	461200	418400	339900	456800	303700	358500	584300	539600	353600	396600	362200	434400	426100	271200	680600	303200	432700	576200	506600	334500	428700	551100	166100	173700	175800
Com_919_pos	Methyl linoleate	C19H34O2	294.47	13.221	Fatty Acyls	"112-63-0"	271300	237400	204100	116200	115900	92960	447700	479900	1098000	136000	161600	211700	390700	525200	437100	109000	99590	136900	779300	545000	708200	128600	220100	115100	297700	337800	281000
Com_979_pos	Docosanoic acid	C22H44O2	340.584	1.08	Fatty Acyls	"112-85-6"	170800	118300	135600	158600	147100	135700	79230	113900	87660	125700	104700	141400	156200	151400	119600	180300	161200	222600	95350	99250	124000	139900	119800	107700	122900	140900	145000
Com_1008_pos	Oleamide	C18H35NO	281.477	15.12	Fatty Acyls	"301-02-0"	352900000	318200000	293300000	311200000	247600000	337400000	272200000	277200000	372500000	387100000	277000000	307600000	312000000	333100000	350000000	256200000	417800000	265600000	367300000	376800000	378500000	313300000	343800000	396500000	151800000	162800000	150900000
Com_1036_pos	Roseoside	C19H30O8	386.437	1.09	Fatty Acyls	"54835-70-0"	98390	156200	152000	148200	116600	80840	59560	47650	66090	92840	60830	100300	128200	104500	97610	109000	112000	133300	82940	76750	67130	72380	67750	81110	97970	90980	80370
Com_1043_pos	2-Methoxyhexadecanoate	C17H34O2	270.451	0.97	Fatty Acyls	"112-39-0"	3949000	3887000	3827000	4556000	3424000	4703000	2951000	3313000	3255000	2571000	2987000	2928000	3579000	3612000	2969000	4212000	3456000	3826000	3331000	3307000	3689000	2765000	2319000	2426000	3162000	2673000	2827000
Com_1044_pos	Methyl heptadecanoate	C18H36O2	284.477	15.09	Fatty Acyls	"1731-92-6"	24260	21830	22800	23610	19070	28660	20000	19990	29120	31080	22080	21580	24240	25260	25080	19380	31300	18130	28810	32360	30430	24980	26690	31660	8007	9621	11270
Com_1053_pos	1-Linoleoyl-Rac-Glycerol	C21H38O4	354.524	12.05	Fatty Acyls	"2277-28-3"	1570000	2257000	2181000	1886000	998200	968700	864500	814600	765000	703700	900000	920800	806000	2159000	1322000	2653000	2595000	2457000	1396000	944400	1289000	1333000	592600	897100	1188000	1266000	1187000
Com_1065_pos	Alpha-Linolenic acid	C18H30O2	278.435	12.64	Fatty Acyls	"463-40-1"	21920000	21740000	19400000	7468000	9568000	7139000	47550000	48690000	64770000	10410000	17070000	23760000	25680000	28810000	28620000	10900000	5373000	9522000	66420000	48300000	60410000	17220000	21990000	11120000	24230000	23030000	24650000
Com_1082_pos	Maltitol	C12H24O11	344.31	0.914	Fatty Acyls	"585-88-6"	195400	125100	129200	116100	254700	135600	90000	88270	107900	103500	114800	131200	154500	124900	84730	163400	118800	130100	179400	150400	128900	176500	123400	143800	124000	123200	98240
Com_78_neg	GIBBERELLIN A15	C20H26O4	330.183	9.18	Phytohormones	"13744-18-8"	8349	10700	8280	5947	5937	5110	18810	10690	18320	4422	6317	5829	9032	11550	15120	6068	6923	4006	17210	13140	22700	9106	6531	9376	7699	6653	8271
Com_141_neg	Jasmonic acid	C12H18O3	210.27	8.98	Phytohormones	"3572-66-5"	59240	47970	97030	57530	114500	73310	56590	46400	47340	51820	64480	52550	66280	57250	54910	66110	61830	72530	38110	31870	54140	49200	53310	41960	46580	48900	46250
Com_222_neg	Salicylic acid O-glucoside	C13H16O8	300.1	4.14	Phytohormones	"10366-91-3"	32520	38400	42610	27050	43830	36840	45520	36000	30810	44020	49590	29930	37240	51840	42710	32360	61470	36310	27620	56060	36650	47720	78800	45590	29330	28160	32610
Com_240_neg	(-)-Jasmonoyl-L-isoleucine	C18H29NO4	323.21	9.94	Phytohormones	"120330-93-0"	46120	35800	93170	77330	63270	83590	60180	42330	64640	59790	89780	98280	46510	69310	44440	101100	142000	89470	21610	38990	25080	65480	57800	58650	65480	64930	56980
Com_253_neg	GA7-1			9.22	Phytohormones		46100000	50900000	41330000	11270000	12000000	12530000	95060000	62810000	88080000	19020000	24640000	31180000	72100000	61610000	89280000	18200000	11310000	17100000	81650000	67310000	86490000	23980000	29580000	14320000	39330000	38790000	38450000
Com_268_neg	12OHJA-Ile-1			7.8	Phytohormones		19150	23320	32270	24060	18120	23460	21120	26130	21250	24600	29840	20690	13450	17770	14430	21610	42170	23650	15980	21000	12510	12110	13940	10630	19170	18710	16740
Com_291_neg	Gibberellin A20	C19H24O5	332.162	6.69	Phytohormones	"19143-87-4"	35340	34970	55140	38330	47330	42230	40300	49140	42070	32670	37660	35620	2337	34037	23860	26245	33494	26205	25274	22824	16642	25851	28306	3105	14340	15820	15420
Com_320_neg	Salicylic acid	C7H6O3	138.12	7.67	Phytohormones	"69-72-7"	64350	65130	76050	98230	150200	52090	198400	78480	116200	54320	89010	82500	87800	73520	50570	86520	164800	161600	79240	236600	98770	83120	126900	65540	67190	75040	70460
Com_330_neg	(+)-Dihydrojasmonic acid	C12H20O3	212.285	9.596	Phytohormones	"76968-33-7"	3521	4605	6893	4658	8090	5684	6223	8590	6722	4921	4006	4717	7169	8307	6652	8202	8668	7412	6255	7931	7432	8751	4362	8625	5499	6830	6106
Com_361_neg	Abscisic Acid	C15H20O4	264.32	8.13	Phytohormones	"21293-29-8"	19520	17640	22260	15830	23630	23050	15560	12420	9946	16800	17740	13180	12570	15610	20770	21130	24820	22840	4789	9555	10440	11680	14980	9731	10090	11090	15930
Com_429_neg	N-[(-)-Jasmonoyl]-(L)-Isoleucine	C18H29NO4	323.401	9.96	Phytohormones		22640	20880	50910	36130	32480	38410	31570	20100	30510	28100	45910	49810	25610	34780	22430	41520	55670	40160	9545	21350	9283	26860	30420	32810	28220	26030	32120
Com_571_pos	Indole-3-acetic acid	C10H9NO2	175.18	7.567	Phytohormones	"87-51-4"	1546000	2472000	2193000	1704000	1365000	1456000	1328000	1455000	974100	1439000	1533000	1667000	773600	1068000	1109000	975500	680000	776700	439600	380300	718400	899700	1085000	550500	1137000	1173000	1208000
Com_591_pos	Dihydrozeatin	C10H15N5O	221.259	4.673	Phytohormones	"23599-75-9"	57110	29500	110000	14160	109900	21360	57830	27360	78320	26720	22120	31680	44010	103800	35420	26210	54060	27220	53100	88640	19660	37040	64500	40530	44820	50290	49630
Com_731_pos	trans-zeatin N-glucoside	C16H23N5O6	381.2	4.62	Phytohormones		267000	245500	199000	242200	350600	327200	138100	153100	119900	240800	208200	176300	253700	230400	289700	374700	245100	221200	212800	215400	223600	227300	231100	232100	198100	201700	181300
Com_768_pos	iP9G	C16H23N5O5	365.384	1	Phytohormones	"83087-94-9"	3090000	4886000	3047000	5722000	3253000	5026000	2633000	2166000	2431000	3704000	2687000	2630000	3905000	3589000	4857000	4980000	5254000	5054000	1666000	1708000	2173000	2623000	1746000	2432000	2629000	2780000	3797000
Com_774_pos	iP7G		365.2	1	Phytohormones		14620000	15240000	12900000	17920000	10010000	18820000	8753000	8607000	7218000	12210000	11810000	12240000	12320000	12520000	12300000	18090000	20760000	18490000	7011000	7176000	7722000	7902000	6976000	7547000	13350000	12220000	12310000
Com_778_pos	trans-zeatin 9-O-glucoside	C16H23N5O6	381.1	4.49	Phytohormones		7068	8968	8781	7768	13106	8672	5576	23670	14750	6128	17410	11650	7704	5745	12210	5740	15304	9364	43360	11430	39120	11130	16810	9378	10380	6617	8695
Com_834_pos	Isopentenyl adenosine	C15H21N5O4	335.358	6.814	Phytohormones	"7724-76-7"	19640	11490	22700	29550	6665	4580	11800	11520	21700	15653	21470	7741	26920	20690	15770	17270	9914	16090	14464	8971	5895	19960	16130	6462	19550	13560	20300
Com_859_pos	tZROG	C21H31N5O10	513.498	5.2	Phytohormones	"62512-97-4"	28420	29140	25370	41590	41290	20370	26830	9176	10080	16860	39810	28180	37090	35900	26050	17870	32980	26630	22130	22620	18190	35700	13820	26810	29700	21490	21490
Com_921_pos	IAA-Asp	C14H14N2O5	290.271	6.78	Phytohormones		42010	49470	94500	23770	72900	35670	463500	521400	280100	109000	230500	125900	38780	32500	30200	21670	20340	13330	16830	264700	21340	108100	155300	65020	122600	103000	107200
Com_922_pos	IAA-Glu	C15H16N2O5	304.298	0.72	Phytohormones		44950	39250	82710	51130	45090	39390	36450	106700	30550	25960	35640	40440	27620	54640	29970	30660	42210	24510	94410	57410	74310	34100	54830	44200	64750	53920	38540
Com_1060_pos	1-Aminocyclopropanecarboxylic acid	C4H7NO2	101.1	0.894	Phytohormones	"22059-21-8"	2143000	2182000	2115000	1846000	3692000	1750000	4452000	6104000	5370000	3741000	4366000	4343000	2305000	1966000	2014000	1955000	2214000	1650000	4262000	5939000	4716000	3705000	4150000	3653000	3266000	2918000	3078000
