# Supplementary material for: Physiological Responses and Metabolic Characteristics of Proso Millet Under Drought Stress During Germination Period
Source: Food Sci Nutr. 2025 Jan 31;13(2):e70001. doi: 10.1002/fsn3.70001 (PMC11782973; doi:10.1002/fsn3.70001)
Supplement: Supplementary file 3 — Table S2. [file FSN3-13-e70001-s001.xls]

## Sheet: L1C2.vs.L1C1_all_Diff
Table S2:Response of differential metabolites to drought stress during germination of broomcorn millet
Compound_ID	Name	RT [min]	Formula	Molecular Weight	Class(English)	CAS	all_L1C2_1	all_L1C2_2	all_L1C2_3	all_L1C1_1	all_L1C1_2	all_L1C1_3	FC	log2FC	Pvalue	ROC	VIP	Up.Down
Com_643_pos	N-p-hydroxybenxoylputrescine	4.12			Cinnamic acids and derivatives		69100	81150	97810	5984	9832	13660	8.41566	3.07308	0.00540399	1	2.05756	up
Com_987_pos	Hordenine	2.834	C10H15NO	165.23	Benzene and substituted derivatives	"539-15-1"	2783000	40110000	20960000	72170	66050	126400	241.301	7.91469	0.0191996	1	2.00645	up
Com_156_neg	O-Phosphorylethanolamine	0.86	C2H8NO4P	141.063	Organic Acid And Its Derivatives	"1071-23-4"	1422000	1664000	1333000	807000	584900	721900	2.09055	1.06388	0.00435147	1	2.0021	up
Com_351_neg	D-Ribose 5-phophate	0.89	C5H11O8P	230.11	Organic Acid And Its Derivatives	"207671-46-3"	779200	959700	926600	268700	292300	317600	3.0338	1.60113	0.000255795	1	1.94454	up
Com_123_neg	s7p	0.87	C7H13BaO10P	425.473	Carbohydrates And Its Derivatives	"2646-35-7"	365100	506600	417400	85500	97280	70380	5.09204	2.34824	0.000262109	1	1.88621	up
Com_875_pos	5-O-Methylvisammioside	7.037	C22H28O10	452.45	Flavonoids	"84272-85-5"	34460	74140	56660	15280	20104	13220	3.40013	1.76559	0.0173716	1	1.87443	up
Com_131_neg	Ribose 5-phosphate	0.84	C5H11O8P	230.02	Carbohydrates And Its Derivatives	"4300-28-1"	1228000	1433000	1485000	367800	394200	472600	3.35817	1.74768	0.000300209	1	1.86558	up
Com_25_neg	N-Acetylglucosamine 1-phosphate	0.91	C8H16NO9P	301.1	Carbohydrates And Its Derivatives	"6866-69-9"	317500	529900	319300	137100	100400	126900	3.2017	1.67884	0.00879605	1	1.85954	up
Com_559_pos	N1-Acetylspermine	0.88	C12H28N4O	244.377	Amines	"25593-72-0"	76300	109700	94710	47290	31120	43040	2.31132	1.20872	0.00756836	1	1.82688	up
Com_1036_pos	Roseoside	1.09	C19H30O8	386.437	Fatty Acyls	"54835-70-0"	59560	47650	66090	98390	156200	152000	0.426228	-1.2303	0.0133704	1	1.81777	down
Com_224_neg	Raffinose	1.009	C18H32O16	504.437	Carbohydrates And Its Derivatives	"512-69-6"	4236000	4286000	4730000	24020000	14550000	30620000	0.191531	-2.38435	0.0161331	1	1.81695	down
Com_720_pos	Selgin O-hexosyl-O-hexoside	0.97			Flavonoids		293300	231400	195900	716900	456100	771900	0.370507	-1.43243	0.010667	1	1.81316	down
Com_1053_pos	1-Linoleoyl-Rac-Glycerol	12.05	C21H38O4	354.524	Fatty Acyls	"2277-28-3"	864500	814600	765000	1570000	2257000	2181000	0.406808	-1.29758	0.0111102	1	1.80724	down
Com_23_neg	2-deoxyglucose-6-phosphate	0.98	C6H13O8P	244.136	Nucleotide And Its Derivates	"3573-50-0"	109800	151100	116000	50920	51450	62710	2.28314	1.19102	0.00363543	1	1.77865	up
Com_418_neg	Ribulose-5-phosphate	0.93	C5H11O8P	230.02	Carbohydrates And Its Derivatives		744200	939200	840600	299700	311600	337200	2.66104	1.41199	0.00101491	1	1.77076	up
Com_77_neg	2-(Formylamino)benzoic acid	5.47	C8H7NO3	165.043	Benzoic acids and derivatives	"3342-77-6"	17020	32470	39000	5815	14190	5194	3.51165	1.81215	0.0346875	1	1.77026	up
Com_404_neg	6-Phosphogluconic acid	0.91	C6H13O10P	276.135	Carbohydrates And Its Derivatives	"921-62-0"	85350	181700	98280	46110	34750	40940	2.99943	1.58469	0.0340291	1	1.76976	up
Com_161_neg	2-Amino-3-hydroxypropionic acid	0.83	C3H7NO3	105.09	Amino Acid And Derivatives	"302-84-1"	6251000	6631000	6825000	2700000	2981000	2228000	2.49172	1.31714	0.00512762	1	1.75548	up
Com_38_neg	Sucralose	1.1	C12H19Cl3O8	397.634	Carbohydrates And Its Derivatives	"56038-13-2"	7476	6149	7065	28200	22150	30000	0.257498	-1.95736	0.000639068	1	1.74806	down
Com_41_neg	Ajugol	0.93	C15H24O9	348.346	Terpenoids	"52949-83-4"	46720	43170	40010	19790	14460	21180	2.3435	1.22866	0.0102522	1	1.7356	up
Com_1060_pos	1-Aminocyclopropanecarboxylic acid	0.894	C4H7NO2	101.1	Phytohormones	"22059-21-8"	4452000	6104000	5370000	2143000	2182000	2115000	2.47298	1.30625	0.00973114	1	1.73466	up
Com_708_pos	(S)-2-Phenyloxirane	2.01	C8H8O	120.058	Benzene and substituted derivatives	"20780-54-5"	2968000	33000000	31750000	216200	154200	370600	91.3873	6.51392	0.0260219	1	1.73414	up
Com_352_neg	D-Xylulose 5-phosphate	0.9	C5H11O8P	230.11	Pentose phosphates	"4212-65-1"	2662000	4559000	4187000	925800	1128000	1432000	3.27271	1.71048	0.00610895	1	1.71998	up
Com_79_neg	Anthranilate O-hexosyl-O-hexoside	0.98		461.1	Benzoic acids and derivatives		21360	22130	16560	80830	117500	41670	0.250208	-1.9988	0.0403027	1	1.71265	down
Com_122_neg	Ribose 1-phosphate	0.9	C5H11O8P	230.11	Carbohydrates And Its Derivatives	"14075-00-4"	2685000	4236000	4019000	1054000	1098000	1380000	3.0974	1.63106	0.00540926	1	1.66937	up
Com_405_neg	D-Arabinose 5-phosphate	0.9	C5H11O8P	230.11	Pentose phosphates	"13137-52-5"	2806000	4424000	4445000	1085000	1085000	1493000	3.18728	1.67232	0.00501986	1	1.66682	up
Com_921_pos	IAA-Asp	6.78	C14H14N2O5	290.271	Phytohormones		463500	521400	280100	42010	49470	94500	6.80181	2.76592	0.00415292	1	1.65498	up
Com_293_neg	Deoxycytidine	1.81	C9H13N3O4	227.091	Nucleotide And Its Derivates	"951-77-9"	56490	83410	67290	11040	13700	15400	5.16168	2.36784	0.000434363	1	1.64835	up
Com_1064_pos	L-Methionine	1.38	C5H11NO2S	149.212	Amino Acid And Derivatives	"63-68-3"	6614000	10210000	10720000	2166000	2078000	2596000	4.0269	2.00967	0.00513525	1	1.64407	up
Com_881_pos	VitaMin U	0.75	C6H14ClNO2S	199.7	Vitamins	"3493-12-7"	5544000	8490000	6452000	1174000	1326000	1045000	5.77884	2.53078	0.000980166	1	1.63601	up
Com_207_neg	Aspartate	0.85	C4H7NO4	133.103	Amino Acid And Derivatives	"617-45-8"	24570000	31370000	25160000	11010000	13840000	13380000	2.12137	1.085	0.00212073	1	1.62424	up
Com_744_pos	D-Threonine	0.86	C4H9NO3	119.119	Amino Acid And Derivatives	"632-20-2"	2518000	2922000	2863000	1233000	1232000	1270000	2.22303	1.15252	0.00239842	1	1.62047	up
Com_750_pos	DL-Norvaline	1.068	C5H11NO2	117.15	Amino Acid And Derivatives	"760-78-1"	69680000	109200000	92040000	22440000	22040000	20500000	4.16928	2.0598	0.00656276	1	1.61696	up
Com_508_pos	Homoserine	0.9	C4H9NO3	119.119	Amino Acid And Derivatives	"1927-25-9"	15250000	18520000	18900000	7615000	8289000	8173000	2.18756	1.12933	0.00338754	1	1.61239	up
Com_28_neg	Polyphyllin V	11.85	C39H62O12	722.914	Saponin	"19057-67-1"	53250	32220	31840	13570	8187	9436	3.76078	1.91103	0.00454618	1	1.61161	up
Com_1042_pos	Methyl Benzoate	1.84	C8H8O2	136.148	Benzoic acids and derivatives	"93-58-3"	318500	503600	478700	97270	84430	223500	3.21027	1.68269	0.0370327	1	1.60788	up
Com_548_pos	2-Pyrrolidinone	2.369	C4H7NO	85.1	Organoheterocyclic compounds	"616-45-5"	225000	372200	322200	41940	51380	46350	6.58266	2.71867	0.00260731	1	1.6058	up
Com_347_neg	L-Threonine	0.888	C4H9NO3	119.119	Amino Acid And Derivatives	"72-19-5"	5646000	5104000	5641000	2063000	2711000	2628000	2.2144	1.14692	0.00560206	1	1.60374	up
Com_215_neg	Aminomalonic acid	0.88	C3H5NO4	119.022	Amino Acid And Derivatives	"1068-84-4"	4314000	4401000	4800000	1837000	2142000	2060000	2.23795	1.16218	0.000264091	1	1.59932	up
Com_242_neg	Nystose	1.03	C24H42O21	666.578	Carbohydrates And Its Derivatives	"13133-07-8"	244300	231500	339300	1109000	646300	998100	0.296034	-1.75617	0.00546846	1	1.59045	down
Com_258_neg	Stachyose	0.93	C24H42O21	666.578	Carbohydrates And Its Derivatives	"470-55-3"	816100	652600	995700	4294000	2351000	3929000	0.233062	-2.10121	0.00501531	1	1.58992	down
Com_920_pos	SDMA	0.913	C8H18N4O2	202.25	Amino Acid And Derivatives	"30344-00-4"	2057000	1994000	2413000	1032000	1008000	1106000	2.05467	1.03891	0.00204064	1	1.58763	up
Com_246_neg	L-Cycloserine	0.8	C3H6N2O2	102.09	Amino Acid And Derivatives	"339-72-0"	25320	33940	39030	14930	13840	13150	2.3447	1.22941	0.0163402	1	1.57929	up
Com_555_pos	N-Acetylputrescine	0.75	C6H14N2O	130.188	Amino Acid And Derivatives	"18233-70-0"	69380	122500	122500	26970	64620	38180	2.42259	1.27655	0.0488085	1	1.57827	up
Com_410_neg	Erucic acid	2.37	C22H42O2	338.568	Fatty Acyls	"112-86-7"	52700	59670	49160	16590	22740	19560	2.74291	1.45571	0.00157865	1	1.57528	up
Com_713_pos	4-Hydroxymandelonitrile	1.44	C8H7NO2	149.048	Phenols And Its Derivatives	"13093-65-7"	5520000	10780000	7674000	1330000	1416000	2638000	4.45282	2.15472	0.00694947	1	1.56319	up
Com_145_neg	Ala-trp	0.9	C14H17N3O3	275.303	Amino Acid And Derivatives	"16305-75-2"	343700	426700	454200	170900	141600	170000	2.53803	1.34371	0.00131996	1	1.56265	up
Com_228_neg	Vanillic acid	5.901	C8H8O4	168.15	Organic Acid And Its Derivatives	"121-34-6"	229400	227300	228800	388900	408900	592600	0.493024	-1.02027	0.0351766	1	1.55839	down
Com_716_pos	Benzamidine	4.09	C7H8N2	120.152	Benzene and substituted derivatives	"618-39-3"	5388000	9952000	9314000	1297000	1656000	2170000	4.81241	2.26676	0.00390164	1	1.55717	up
Com_506_pos	Histidine	0.81	C6H9N3O2	155.15	Amino Acid And Derivatives	"4998-57-6"	60710000	91250000	78060000	29370000	29670000	28770000	2.61952	1.3893	0.0148573	1	1.55617	up
Com_766_pos	L-Valine	1.2	C5H11NO2	117.146	Amino Acid And Derivatives	"72-18-4"	2314000	3355000	3060000	753800	761900	744800	3.86154	1.94917	0.00673658	1	1.5548	up
Com_204_neg	D-Histidine	0.81	C6H9N3O2	155.155	Amino Acid And Derivatives	"351-50-8"	3560000	5198000	4567000	1676000	1556000	1872000	2.6107	1.38444	0.0051984	1	1.55344	up
Com_197_neg	N-Acetyl-D-glucosamine 6-phosphate	1.81	C8H16NO9P	301.188	Carbohydrates And Its Derivatives		150400	190400	190000	40880	38010	57600	3.88893	1.95937	0.00186327	1	1.5488	up
Com_7_neg	L-Histidine	0.76	C6H9N3O2	155.15	Amino Acid And Derivatives	"71-00-1"	7697000	9997000	9128000	3517000	3469000	3838000	2.47801	1.30918	0.00278077	1	1.5488	up
Com_211_neg	DL-o-Tyrosine	1.81	C9H11NO3	181.189	Amino Acid And Derivatives	"2370-61-8"	8567000	11900000	11230000	2224000	2262000	3512000	3.96312	1.98664	0.00254622	1	1.54502	up
Com_751_pos	2-Amino-4-(methylthio)butyric acid	1.46	C5H11NO2S	149.211	Amino Acid And Derivatives	"59-51-8"	21160000	31850000	19370000	3732000	5342000	6812000	4.55621	2.18784	0.00298316	1	1.54452	up
Com_32_neg	Phenprobamate	4.09	C10H13NO2	179.216	Amino Acid And Derivatives	"673-31-4"	243000	412000	398600	57090	70280	105900	4.51665	2.17525	0.00375243	1	1.54353	up
Com_937_pos	1,2-Benzenedicarboxylic acid	4.11	C8H6O4	166.131	Benzoic acids and derivatives	"88-99-3"	2380000	4329000	3960000	568700	724300	974200	4.7058	2.23444	0.0035103	1	1.54205	up
Com_925_pos	Tryptamine	5.205	C10H12N2	160.22	Indoles and derivatives	"61-54-1"	3978000	3483000	3080000	8962000	5720000	6687000	0.493285	-1.01951	0.0173705	1	1.54153	down
Com_709_pos	Zarzissine	1.83	C5H5N5	135.054	Organoheterocyclic compounds	"160568-14-9"	8582000	13390000	11530000	2283000	2523000	3450000	4.0579	2.02073	0.00150128	1	1.54072	up
Com_561_pos	6-Aminohexanoic acid	2.1	C6H13NO2	131.173	Amino Acid And Derivatives	"1319-82-0"	284500	406400	442200	72950	85300	96120	4.45453	2.15527	0.00181106	1	1.5403	up
Com_1085_pos	Levodopa	1.019	C9H11NO4	197.19	Amino Acid And Derivatives	"59-92-7"	455300	541400	632100	204000	169300	176100	2.96469	1.56788	0.00156276	1	1.53787	up
Com_844_pos	Paeonol	4.08	C9H10O3	166.177	Ketones	"552-41-0"	1211000	2101000	1980000	277800	363300	463600	4.79044	2.26016	0.00266715	1	1.53781	up
Com_518_pos	N-Methyl-a-aminoisobutyric acid	1.22	C5H11NO2	117.146	Amino Acid And Derivatives	"2566-34-9"	74710000	114200000	102600000	26360000	25140000	24890000	3.81608	1.93209	0.00817578	1	1.53773	up
Com_487_pos	Purine	4.1	C5H4N4	120.112	Purines and purine derivatives	"120-73-0"	282100	518500	488600	77510	107000	126500	4.1452	2.05144	0.00551363	1	1.53631	up
Com_595_pos	Proline	0.96	C5H9NO2	115.131	Amino Acid And Derivatives	"609-36-9"	108600000	145300000	120900000	50320000	52660000	45040000	2.53209	1.34033	0.00214537	1	1.53531	up
Com_35_neg	Allantoin	0.94	C4H6N4O3	158.115	Organoheterocyclic compounds	"97-59-6"	709000	488000	477100	1297000	1273000	1339000	0.428268	-1.22341	0.0202162	1	1.53144	down
Com_530_pos	Melezitose	0.998	C18H32O16	504.44	Carbohydrates And Its Derivatives	"597-12-6"	60110000	73490000	50840000	163400000	114800000	161300000	0.419659	-1.25271	0.00537696	1	1.52792	down
Com_545_pos	D-Homocysteine	1.86	C4H9NO2S	135.185	Amino Acid And Derivatives	"454-28-4"	748600	1101000	919600	225100	205000	295600	3.8159	1.93202	0.00102342	1	1.52446	up
Com_198_neg	D-Ribose 5-phosphate	0.89	C5H11O8P	230.11	Pentose phosphates	"3615-55-2"	2028000	3936000	3445000	913400	945800	1196000	3.07967	1.62277	0.0202389	1	1.52276	up
Com_652_pos	D-Proline	0.967	C5H9NO2	115.13	Amino Acid And Derivatives	"344-25-2"	180900000	234400000	226600000	82390000	96700000	89380000	2.39096	1.25759	0.00211394	1	1.51758	up
Com_596_pos	Valine	1.09	C5H11NO2	117.146	Amino Acid And Derivatives	"516-06-3"	82340000	126600000	117700000	29080000	28800000	29960000	3.71858	1.89475	0.00989776	1	1.5174	up
Com_538_pos	7-methylguanine	4.11	C6H7N5O	165.065	Purines and purine derivatives	"578-76-7"	71500000	121200000	121300000	17530000	23270000	29710000	4.45327	2.15486	0.00330177	1	1.51649	up
Com_815_pos	alpha-Ionone	1.86	C13H20O	192.297	Terpenoids	"127-41-3"	2192000	3682000	3578000	643200	726600	1057000	3.89484	1.96156	0.0039985	1	1.5091	up
Com_660_pos	HBOA	4.15	C8H7NO3	165.042	Organoheterocyclic compounds	"23520-34-5"	228800000	351800000	355100000	59580000	82700000	103900000	3.80088	1.92633	0.00361531	1	1.50722	up
Com_637_pos	Aspartic acid di-O-glucoside	0.97		457.1	Amino Acid And Derivatives		2985000	5451000	4430000	1574000	1804000	1125000	2.85721	1.51461	0.0112372	1	1.50677	up
Com_627_pos	Chrysoeriol 6-C-hexoside 8-C-hexoside-O-hexoside	0.95		786.1	Flavonoids		40150	19000	28230	129300	75110	89620	0.297181	-1.75059	0.0122683	1	1.49817	down
Com_747_pos	D-Phenylalanine	4.106	C9H11NO2	165.19	Amino Acid And Derivatives	"673-06-3"	307900000	482100000	489900000	78300000	104000000	133500000	4.05288	2.01895	0.00294526	1	1.49386	up
Com_1016_pos	Methylguanidine	0.84	C2H7N3	73.0971	Amines	"471-29-4"	573300	597200	594100	287200	242200	305100	2.11456	1.08036	0.00679083	1	1.49252	up
Com_463_pos	L-Methionine sulfone	1.84	C5H11NO4S	181.21	Amino Acid And Derivatives	"7314-32-1"	52270000	75250000	74320000	13600000	15860000	22330000	3.89728	1.96247	0.00224919	1	1.4864	up
Com_1086_pos	L-Phenylalanine	4.108	C9H11NO2	165.19	Amino Acid And Derivatives	"63-91-2"	297800000	512100000	513500000	81210000	102900000	137600000	4.11364	2.04042	0.0044037	1	1.4832	up
Com_586_pos	Caffeic aldehyde	1.84	C9H8O3	164.1	Phenylpropanoids and polyketides		7675000	12020000	10800000	2016000	2334000	3217000	4.03	2.01078	0.00195245	1	1.48072	up
Com_678_pos	4-Methyl-5-thiazoleethanol	3.95	C6H9NOS	143.1	Organoheterocyclic compounds	"137-00-8"	24430	17570	14080	78100	64360	69180	0.264978	-1.91605	0.00786111	1	1.48067	down
Com_845_pos	trans-3-Hydroxy-L-proline	2.14	C5H9NO3	131.13	Amino Acid And Derivatives	"4298-08-2"	9729000	15990000	14960000	2721000	3080000	3576000	4.33817	2.11709	0.00381368	1	1.47213	up
Com_1055_pos	Leucine	2.1	C6H13NO2	131.175	Amino Acid And Derivatives	"26782-71-8"	6158000	10320000	9526000	1747000	1933000	2364000	4.30245	2.10516	0.00370456	1	1.46476	up
Com_872_pos	6-Aminocaproic acid	2.07	C6H13NO2	131.095	Fatty Acyls	"60-32-2"	15650000	26130000	23960000	4379000	4705000	5914000	4.38325	2.132	0.00326439	1	1.46092	up
Com_119_neg	Uridine 5'-Diphospho-N-Acetylgalactosamine	1	C17H27N3O17P2	607.354	Nucleotide And Its Derivates	"7277-98-7"	31130	75250	32900	9466	9410	16630	3.92272	1.97185	0.0238346	1	1.4584	up
Com_19_neg	Lirioresinol A	6.96	C22H26O8	418.162	Lignans	"21453-71-4"	19390	10590	12450	33400	25980	30020	0.474609	-1.07519	0.0362129	1	1.45748	down
Com_484_pos	Sarcosine	0.9	C3H7NO2	89.093	Amino Acid And Derivatives	"107-97-1"	66960000	70150000	67960000	24600000	29420000	25300000	2.58535	1.37036	0.00213863	1	1.45595	up
Com_385_neg	9S-Hydroxy-10E,12Z-octadecadienoic acid	12.61	C18H32O3	296.235	Fatty Acyls	"15514-85-9"	6584000	15290000	17310000	3757000	3020000	3975000	3.64435	1.86566	0.0483251	1	1.44511	up
Com_641_pos	N alpha-Acetyl-L-Arginine	1.04	C8H16N4O3	216.238	Amino Acid And Derivatives	"155-84-0"	1675000	1454000	1986000	681900	758100	682800	2.40955	1.26877	0.00501206	1	1.44357	up
Com_702_pos	isoleucine	2.11	C6H13NO2	131.17	Amino Acid And Derivatives	"73-32-5"	197500000	331000000	292600000	58660000	61480000	72880000	4.25396	2.08881	0.00515371	1	1.44146	up
Com_453_neg	12(13)-EpOME	12.61	C18H32O3	296.235	Fatty Acyls	"6799-85-5"	6362000	14960000	16020000	3714000	2990000	3757000	3.56964	1.83578	0.048964	1	1.43804	up
Com_707_pos	6-Deoxyfagomine	2.06	C6H13NO2	131.095	Alkaloids and derivatives	"197449-09-5"	1804000	2948000	2838000	510900	552600	691500	4.32479	2.11263	0.00328779	1	1.43639	up
Com_647_pos	L-Alanine	0.86	C3H7NO2	89.09	Amino Acid And Derivatives	"56-41-7"	36270000	36210000	35600000	13990000	15810000	13150000	2.51641	1.33137	0.00309688	1	1.43538	up
Com_478_pos	Maleic acid	0.96	C4H4O4	116.011	Organic Acid And Its Derivatives	"110-16-7"	9593000	11540000	13680000	3938000	5264000	4797000	2.48682	1.3143	0.00273612	1	1.42152	up
Com_507_pos	Homocysteic acid	1.83	C4H9NO5S	183.18	Amino Acid And Derivatives	"1001-13-4"	309800	428600	472800	79920	100000	145400	3.7231	1.89651	0.00470997	1	1.41665	up
Com_143_neg	cis-4-Hydroxy-D-proline	2.26	C5H9NO3	131.13	Organic Acid And Its Derivatives	"2584-71-6"	649300	923200	902200	117900	145600	194100	5.408	2.43509	0.000984539	1	1.41505	up
Com_781_pos	Alanine	0.86	C3H7NO2	89.094	Amino Acid And Derivatives	"338-69-2"	9408000	9082000	9683000	3725000	4103000	3721000	2.43943	1.28655	0.000106403	1	1.40892	up
Com_593_pos	DL-Leucine	2.3	C6H13NO2	131.173	Amino Acid And Derivatives	"328-39-2"	8062000	13380000	12940000	1593000	2250000	2368000	5.53566	2.46876	0.00155789	1	1.40763	up
Com_259_neg	D-Glutamic acid	2.31	C5H9NO4	147.129	Amino Acid And Derivatives	"6893-26-1"	379600	536200	525500	76560	84050	116000	5.21059	2.38145	0.000643181	1	1.40152	up
Com_282_neg	Manninotriose	0.9	C18H32O16	504.437	Fatty Acyls	"13382-86-0"	184600	214800	231200	76770	53490	45600	3.58581	1.8423	0.00633989	1	1.399	up
Com_822_pos	N-p-Coumaroylputrescine	4.91	C13H18N2O2	234.29	Cinnamic acids and derivatives		29530000	18090000	17930000	42510000	49960000	42850000	0.484407	-1.04571	0.0350953	1	1.3943	down
Com_705_pos	L-Leucine	2.32	C6H13NO2	131.17	Amino Acid And Derivatives	"61-90-5"	306000000	481500000	468000000	57070000	84450000	94140000	5.32759	2.41348	0.00137648	1	1.3907	up
Com_502_pos	Allopurinol	2.69	C5H4N4O	136.111	Nucleotide And Its Derivates	"315-30-0"	710600	1021000	801800	329000	409600	500400	2.04471	1.0319	0.0116354	1	1.36375	up
Com_624_pos	4-Pyridoxic acid O-hexoside	1.66			Vitamins		31250	58420	23050	7757	12510	11730	3.52283	1.81673	0.029079	1	1.3631	up
Com_76_neg	N-Acetyl-Asp-Glu	2.02	C11H16N2O8	304.253	Amino Acid And Derivatives	"3106-85-2"	186500	336900	232200	12490	13630	38090	11.7676	3.55675	0.00844443	1	1.35538	up
Com_42_neg	Ethyl ferulate	9.8	C12H14O4	222.24	Cinnamic acids and derivatives	"4046-02-0"	39970	25920	38120	14090	8428	19160	2.49556	1.31936	0.0374369	1	1.3172	up
Com_819_pos	Phenylethanolamine	2	C8H11NO	137.084	Amines	"7568-93-6"	419000	5167000	4572000	33420	98740	240300	27.2727	4.76939	0.0402068	1	1.29608	up
Com_231_neg	Lathyrol	11.17	C20H30O4	334.45	Terpenoids	"34420-19-4"	17470	35490	36540	5246	9532	4806	4.57006	2.19221	0.00969106	1	1.29368	up
Com_977_pos	Dodecanedioic acid	9.452	C12H22O4	230.3	Organic Acid And Its Derivatives	"693-23-2"	45600	37120	43610	21320	11590	13270	2.7356	1.45186	0.0212376	1	1.28127	up
Com_155_neg	Gracillin	11.77	C45H72O17	885.056	Terpenoids	"19083-00-2"	29970	26140	23610	8190	6291	12530	2.95139	1.56139	0.0214017	1	1.27618	up
Com_839_pos	Cinobufagin	6.51	C26H34O6	442.552	Steroids and steroid derivatives	"470-37-1"	10160	6205	7105	11970	18060	17330	0.495566	-1.01285	0.0233453	1	1.26806	down
Com_851_pos	N-Methylnicotinamide	1.84	C7H8N2O	136.151	Pyridines and derivatives	"114-33-0"	57710	107200	75060	13130	14990	23750	4.62637	2.20988	0.00379457	1	1.26722	up
Com_764_pos	Maltotriitol	1.07	C18H34O16	506.453	Sugar Alcohols	"32860-62-1"	1621000	2078000	1306000	4893000	3014000	3766000	0.428767	-1.22173	0.0121271	1	1.26227	down
Com_861_pos	Tyramine	2	C8H11NO	137.179	Benzene and substituted derivatives	"51-67-2"	89230	1142000	1030000	6168	25880	50420	27.4195	4.77713	0.0425215	1	1.21649	up
Com_609_pos	N1,N10-Dicoumaroyl spermidine	6.24	C25H31N3O4	437.53	Cinnamic acids and derivatives		3018000	1873000	2232000	837400	1038000	1144000	2.35908	1.23822	0.0103281	1	1.21139	up
Com_526_pos	Feruloylcholine	12.63		280	Cinnamic acids and derivatives		68640	80960	97710	27110	29230	30840	2.83677	1.50425	0.00481667	1	1.19992	up
Com_984_pos	Curcumol	12.847	C15H24O2	236.35	Terpenoids	"4871-97-0"	36900	32870	55830	13370	15130	21340	2.52006	1.33346	0.0131234	1	1.19799	up
Com_849_pos	Gentiobiose	1	C12H22O11	342.297	Carbohydrates And Its Derivatives	"554-91-6"	1971000	2733000	4418000	953200	1145000	918200	3.02413	1.59652	0.0372328	1	1.16729	up
Com_730_pos	Punicic acid	12.65	C18H30O2	278.3	Fatty Acyls	"544-72-9"	46860000	51040000	66740000	19980000	21250000	17590000	2.79905	1.48494	0.00336003	1	1.14684	up
Com_690_pos	Ruscogenin	11.62	C27H42O4	430.628	Terpenoids	"472-11-7"	875700	594500	654100	285900	188900	250300	2.92966	1.55074	0.00313625	1	1.13909	up
Com_511_pos	6-Paradol	12.85	C17H26O3	278.39	Benzene and substituted derivatives	"27113-22-0"	4032000	4400000	5446000	1647000	1921000	1526000	2.72438	1.44593	0.00120205	1	1.11679	up
Com_654_pos	L-cysteine	0.88	C3H7NO2S	121.16	Amino Acid And Derivatives	"52-90-4"	393800	553500	672900	147700	333500	168000	2.49569	1.31944	0.0416857	1	1.11402	up
Com_1065_pos	Alpha-Linolenic acid	12.64	C18H30O2	278.435	Fatty Acyls	"463-40-1"	47550000	48690000	64770000	21920000	21740000	19400000	2.55328	1.35235	0.0053404	1	1.08316	up
Com_642_pos	N-p-Cinnamoylagmatine	12.67			Cinnamic acids and derivatives		212400	286200	346600	117400	110200	107800	2.51998	1.33341	0.0211113	1	1.05893	up
Com_912_pos	Arabidopyl shikimic acid	13.8	C16H16O9	352.29	Alcohols and polyols		57400	67190	95910	26050	32050	29350	2.52144	1.33425	0.0165635	1	1.0497	up
Com_693_pos	N-Feruloylcadaverine	12.68			Phenolamides		1548000	1480000	1974000	694200	742100	645100	2.40319	1.26495	0.00402711	1	1.04803	up

## Sheet: L1D2.vs.L1D1_all_Diff
Compound_ID	Name	RT [min]	Formula	Molecular Weight	Class	CAS	all_L1D2_1	all_L1D2_2	all_L1D2_3	all_L1D1_1	all_L1D1_2	all_L1D1_3	FC	log2FC	Pvalue	ROC	VIP	Up.Down
Com_992_pos	Sinapine	5.75	C16H24NO5	310.37	Cinnamic acids and derivatives	"18696-26-9"	63070	68630	56240	131900	107800	141900	0.492505	-1.02179	0.00322975	1	2.41192	down
Com_654_pos	L-cysteine	0.88	C3H7NO2S	121.16	Amino Acid And Derivatives	"52-90-4"	725200	589000	546300	95590	196400	111200	4.61445	2.20616	0.0107068	1	2.07334	up
Com_49_neg	N-Acetyl-Dl-serine	1.03	C5H9NO4	147.129	Amino Acid And Derivatives	"97-14-3"	449900	367900	365400	163100	255700	146800	2.09194	1.06484	0.0324957	1	2.06989	up
Com_625_pos	Syringetin 3-O-hexoside	0.98		508.1	Flavonoids		62210	145500	92950	715700	228500	776500	0.174731	-2.51679	0.0308116	1	2.03379	down
Com_269_neg	N-lactoyl-phenylalanine	6.97	C12H15NO4	237.25	Organic Acid And Its Derivatives		126400	78760	105600	23140	16350	33400	4.26341	2.09201	0.00613464	1	2.03046	up
Com_929_pos	Stigmasterol	8.06	C29H48O	412.7	Steroids and steroid derivatives	"83-48-7"	13960	12510	18640	26680	24710	40290	0.492038	-1.02316	0.0244092	1	1.96744	down
Com_678_pos	4-Methyl-5-thiazoleethanol	3.95	C6H9NOS	143.1	Organoheterocyclic compounds	"137-00-8"	19900	17640	12830	66700	88770	84790	0.209648	-2.25396	0.00107311	1	1.95467	down
Com_609_pos	N1,N10-Dicoumaroyl spermidine	6.24	C25H31N3O4	437.53	Cinnamic acids and derivatives		2514000	2164000	1766000	513300	993900	490300	3.22603	1.68976	0.0199085	1	1.95116	up
Com_325_neg	D-Xylulose	1.01	C5H10O5	150.13	Carbohydrates And Its Derivatives	"551-84-8"	53610	63130	33880	124700	119700	115100	0.418971	-1.25508	0.03829	1	1.94936	down
Com_719_pos	Syringetin 5-O-hexoside	0.97			Flavones and Flavonols		159100	96460	194500	424400	319500	1055000	0.250186	-1.99893	0.0488619	1	1.93027	down
Com_364_neg	3-Methyl-2-Oxobutanoic Acid	1.05	C5H8O3	116.115	Organic Acid And Its Derivatives	"759-05-7"	3865	5280	6002	13014	10491	10920	0.44	-1.18442	0.0111542	1	1.91601	down
Com_764_pos	Maltotriitol	1.07	C18H34O16	506.453	Sugar Alcohols	"32860-62-1"	1073000	1350000	1015000	4690000	2326000	3948000	0.313572	-1.67313	0.0210092	1	1.90341	down
Com_781_pos	Alanine	0.86	C3H7NO2	89.094	Amino Acid And Derivatives	"338-69-2"	8042000	8539000	7852000	1984000	4097000	2826000	2.74312	1.45582	0.0357911	1	1.87955	up
Com_861_pos	Tyramine	2	C8H11NO	137.179	Benzene and substituted derivatives	"51-67-2"	75300	1206000	468300	10090	5284	2341	98.7638	6.62591	0.0189085	1	1.84088	up
Com_218_neg	Cellotriose	1.02	C18H32O16	504.437	Carbohydrates And Its Derivatives	"33404-34-1"	696900	788600	645600	1789000	1589000	2382000	0.369983	-1.43447	0.00586659	1	1.83068	down
Com_331_neg	L-Proline	0.94	C5H9NO2	115.131	Amino Acid And Derivatives	"147-85-3"	3552000	3702000	4350000	1362000	2161000	1698000	2.22256	1.15222	0.0136649	1	1.81951	up
Com_595_pos	Proline	0.96	C5H9NO2	115.131	Amino Acid And Derivatives	"609-36-9"	124500000	141100000	142100000	40200000	78500000	46830000	2.463	1.30042	0.0382257	1	1.7774	up
Com_258_neg	Stachyose	0.93	C24H42O21	666.578	Carbohydrates And Its Derivatives	"470-55-3"	568900	819100	799400	2284000	2714000	4065000	0.241355	-2.05077	0.00377958	1	1.75963	down
Com_530_pos	Melezitose	0.998	C18H32O16	504.44	Carbohydrates And Its Derivatives	"597-12-6"	54100000	61960000	48590000	156400000	95650000	150300000	0.409221	-1.28905	0.018017	1	1.74472	down
Com_478_pos	Maleic acid	0.96	C4H4O4	116.011	Organic Acid And Its Derivatives	"110-16-7"	10460000	15640000	15330000	4542000	8266000	3546000	2.53333	1.34103	0.040566	1	1.74297	up
Com_819_pos	Phenylethanolamine	2	C8H11NO	137.084	Amines	"7568-93-6"	341300	5066000	2317000	83980	48240	13150	53.1354	5.7316	0.0229063	1	1.7376	up
Com_145_neg	Ala-trp	0.9	C14H17N3O3	275.303	Amino Acid And Derivatives	"16305-75-2"	290000	330400	300500	122300	144900	106700	2.46296	1.30039	0.00364165	1	1.73387	up
Com_652_pos	D-Proline	0.967	C5H9NO2	115.13	Amino Acid And Derivatives	"344-25-2"	194700000	266500000	259500000	91500000	148500000	74130000	2.29427	1.19804	0.0344371	1	1.71872	up
Com_739_pos	L-Leucyl-L-alanine	3	C9H18N2O3	202.25	Amino Acid And Derivatives	"7298-84-2"	696700	1908000	2859000	234700	474700	121600	6.57485	2.71696	0.0310832	1	1.70653	up
Com_715_pos	Acetaminophen	2.76	C8H9NO2	151.163	Phenols And Its Derivatives	"103-90-2"	6496000	10650000	9194000	4833000	4726000	3556000	2.00839	1.00604	0.0228011	1	1.69379	up
Com_332_neg	Ala-Gln	0.85	C8H15N3O4	217.22	Amino Acid And Derivatives	"39537-23-0"	186400	446100	423600	97830	163000	86660	3.03922	1.6037	0.0408606	1	1.6864	up
Com_42_neg	Ethyl ferulate	9.8	C12H14O4	222.24	Cinnamic acids and derivatives	"4046-02-0"	23460	20600	49230	10542	12780	7191	3.05739	1.6123	0.0377575	1	1.66979	up
Com_242_neg	Nystose	1.03	C24H42O21	666.578	Carbohydrates And Its Derivatives	"13133-07-8"	203200	252500	344500	546400	810900	1125000	0.322362	-1.63324	0.0152381	1	1.66239	down
Com_960_pos	2-Phenylglycine	2.78	C8H9NO2	151.163	Amino Acid And Derivatives	"2835-06-5"	9547000	14860000	11060000	6962000	5208000	5286000	2.03179	1.02275	0.0147427	1	1.62926	up
Com_627_pos	Chrysoeriol 6-C-hexoside 8-C-hexoside-O-hexoside	0.95		786.1	Flavonoids		21920	41540	36000	75670	82660	179800	0.294147	-1.76539	0.0295256	1	1.62361	down
Com_818_pos	Kukoamine A	0.68	C28H42N4O6	530.31	Phenolamine	"75288-96-9"	42520	76870	80280	32060	12370	27882	2.76123	1.46531	0.0497244	1	1.61022	up
Com_384_neg	Guanosine	2.772	C10H13N5O5	283.24	Nucleotide And Its Derivates	"118-00-3"	11720	27830	19170	6174	4944	4843	3.67897	1.8793	0.0291022	1	1.59292	up
Com_669_pos	O-Feruloyl coumarin	5.6			Cinnamic acids and derivatives		2308000	2879000	1313000	4877000	4659000	5920000	0.420549	-1.24966	0.0492206	1	1.5441	down
Com_579_pos	N', N''-di-p-coumaroylspermine	5.31		494.297	Cinnamic acids and derivatives		87560	131300	59580	246400	274600	269300	0.352322	-1.50503	0.0383999	1	1.5367	down
Com_881_pos	VitaMin U	0.75	C6H14ClNO2S	199.7	Vitamins	"3493-12-7"	3136000	2877000	2802000	822500	769800	540300	4.13345	2.04735	0.00552743	1	1.52684	up
Com_472_pos	N', N''-Caffeoyl, feruloylputrescine	0.98			Amines		2495000	2781000	1980000	729200	1216000	539200	2.92062	1.54628	0.0280309	1	1.52055	up
Com_132_neg	3-Hydroxyoctadecanoic Acid	13.6	C18H36O3	300.267	Fatty Acyls	"45261-96-9"	767000	789800	570900	242500	338700	455800	2.05178	1.03688	0.0352488	1	1.48296	up
Com_224_neg	Raffinose	1.009	C18H32O16	504.437	Carbohydrates And Its Derivatives	"512-69-6"	5515000	5492000	5555000	19800000	11520000	23050000	0.304617	-1.71493	0.0320204	1	1.4655	down
Com_191_neg	Cytosine	0.875	C4H5N3O	111.1	Nucleotide And Its Derivates	"71-30-7"	16310	16870	14610	6637	6603	5726	2.51977	1.33329	0.000152679	1	1.46008	up
Com_465_pos	L-Cysteine-glutathione gisulfide	0.96	C13H22N4O8S2	426.466	Amino Acid And Derivatives	"13081-14-6"	1469000	2253000	1804000	685700	965300	397700	2.69732	1.43153	0.0385774	1	1.41167	up
Com_674_pos	4,6-Dihydroxyquinoline O-hexoside	1.09			Quinolines and derivatives		579200	768600	825800	293700	257400	346400	2.42184	1.2761	0.00368792	1	1.35973	up
Com_470_pos	7-Ethylcamptothecin	9.44	C22H20N2O4	376.41	Alkaloids and derivatives	"78287-27-1"	430500	255400	293800	154400	87750	127900	2.64748	1.40462	0.0129687	1	1.31157	up
Com_286_neg	Cyclic AMP	1.75	C10H12N5O6P	329.206	Nucleotide And Its Derivates	"60-92-4"	2694000	3897000	2140000	1073000	1007000	1200000	2.66189	1.41245	0.0245742	1	1.30101	up
Com_921_pos	IAA-Asp	6.78	C14H14N2O5	290.271	Phytohormones		109000	230500	125900	23770	72900	35670	3.5167	1.81422	0.0358799	1	1.26303	up
Com_140_neg	2-Hydroxyisocaproic Acid	6.39	C6H12O3	132.158	Organic Acid And Its Derivatives	"498-36-2"	16760	31230	16110	12969	8245	7141	2.26062	1.17672	0.0475032	1	1.21585	up
Com_624_pos	4-Pyridoxic acid O-hexoside	1.66			Vitamins		80560	83480	50560	27330	33840	24960	2.49158	1.31706	0.0151125	1	1.15346	up
Com_369_neg	12,13-EODE	12.67	C18H32O3	296	Fatty Acyls		3115000	5504000	6145000	1860000	2270000	2038000	2.39364	1.25921	0.0495898	1	1.12349	up

## Sheet: L1D1.vs.L1C1_all_Diff
Compound_ID	Name	RT [min]	Formula	Molecular Weight	Class	CAS	all_L1D1_1	all_L1D1_2	all_L1D1_3	all_L1C1_1	all_L1C1_2	all_L1C1_3	FC	log2FC	Pvalue	ROC	VIP	Up.Down
Com_894_pos	Viscumamide	6.83	C30H55N5O5	565.79	Amino Acid And Derivatives		56440	78860	79170	17780	5438	5747	7.40445	2.88839	0.0234889	1	2.483	up
Com_1023_pos	Neotuberostemonine	11.1	C22H33NO4	375.508	Alkaloids and derivatives	"143120-46-1"	30530000	43370000	23820000	85690000	80050000	56820000	0.439073	-1.18747	0.0208478	1	2.40679	down
Com_842_pos	Angelol K	11.12	C20H24O7	376.406	Coumarins and derivatives	"169736-93-0"	1523000	2146000	1121000	4265000	4439000	2918000	0.412149	-1.27876	0.020795	1	2.3992	down
Com_801_pos	Demissidine	11.06	C27H45NO	399.35	Alkaloids and derivatives	"474-08-8"	1488000	2136000	1221000	3768000	3969000	2707000	0.463903	-1.10811	0.0214932	1	2.39684	down
Com_843_pos	Angelol A	11.11	C20H24O7	376.406	Coumarins and derivatives	"19625-17-3"	392000	593900	333700	1091000	1146000	763200	0.439837	-1.18496	0.0202944	1	2.35355	down
Com_324_neg	Guanidinoethyl Sulfonate	1.03	C3H9N3O3S	167.187	Organic Acid And Its Derivatives	"543-18-0"	71010	59830	78560	31260	31320	41310	2.01559	1.0112	0.00481711	1	2.25315	up
Com_554_pos	Histamine	1.04	C5H9N3	111.145	Amines	"51-45-6"	1063000	882500	793600	1756000	2247000	2023000	0.454547	-1.1375	0.00233103	1	2.25072	down
Com_120_neg	UDP-galactose	0.92	C15H22N2Na2O17P2	610.265	Nucleotide And Its Derivates	"2956-16-3"	1030000	1078000	1147000	157000	230200	333900	4.51394	2.17439	0.0174955	1	2.2502	up
Com_421_neg	D-Glucose 1-phosphate	0.86	C6H13O9P	260.136	Carbohydrates And Its Derivatives		487000	1010000	653900	2740000	2129000	2360000	0.297538	-1.74886	0.0186174	1	2.24011	down
Com_191_neg	Cytosine	0.875	C4H5N3O	111.1	Nucleotide And Its Derivates	"71-30-7"	6637	6603	5726	20390	26420	22330	0.274313	-1.86611	0.000371798	1	2.21753	down
Com_299_neg	UDP-D-glucose	0.95	C15H24N2O17P2	566.1	Nucleotide And Its Derivates	"133-89-1"	503800	555700	590700	92840	117900	167800	4.35938	2.12412	0.0090519	1	2.19076	up
Com_1002_pos	dCMP	1.06	C9H14N3O7P	307.197	Nucleotide And Its Derivates	"1032-65-1"	20240	15050	11330	45270	77620	45580	0.276726	-1.85347	0.00648237	1	2.1834	down
Com_945_pos	Azoxystrobin acid	10.49			Ethers		10110	4348	6919	28640	21040	21120	0.301935	-1.72769	0.0232686	1	2.1824	down
Com_923_pos	Inosine-5'-monophosphate	1.05	C10H13N4O8P	348.206	Nucleotide And Its Derivates	"21214-07-3"	78320	57100	97930	20390	36760	32110	2.61427	1.38641	0.0156489	1	2.07155	up
Com_470_pos	7-Ethylcamptothecin	9.44	C22H20N2O4	376.41	Alkaloids and derivatives	"78287-27-1"	154400	87750	127900	488000	561000	403800	0.254715	-1.97304	0.00443369	1	2.01954	down
Com_286_neg	Cyclic AMP	1.75	C10H12N5O6P	329.206	Nucleotide And Its Derivates	"60-92-4"	1073000	1007000	1200000	3762000	4576000	4208000	0.261438	-1.93546	6.67638e-05	1	1.99383	down
Com_166_neg	Crocetin	8.79	C20H24O4	328.408	Terpenoids	"27876-94-4"	13520	8165	11610	36450	44370	45270	0.264057	-1.92108	0.0047655	1	1.9922	down
Com_438_neg	p-Coumaric acid-4-O-glucoside	5.55	C15H18O8	326.1	Phenolic acids	"117405-48-8"	21800	17880	15560	10000	5922	9101	2.20757	1.14246	0.0193511	1	1.95649	up
Com_253_neg	GA7-1	9.22			Phytohormones		11270000	12000000	12530000	46100000	50900000	41330000	0.258801	-1.95008	0.000286509	1	1.88627	down
Com_132_neg	3-Hydroxyoctadecanoic Acid	13.6	C18H36O3	300.267	Fatty Acyls	"45261-96-9"	242500	338700	455800	760600	702400	940400	0.431472	-1.21266	0.0255657	1	1.88514	down
Com_960_pos	2-Phenylglycine	2.78	C8H9NO2	151.163	Amino Acid And Derivatives	"2835-06-5"	6962000	5208000	5286000	10190000	12860000	13550000	0.47694	-1.06812	0.00457482	1	1.87723	down
Com_182_neg	D-Mannose 6-phosphate	0.87	C6H13O9P	260.136	Carbohydrates And Its Derivatives	"723729-16-6"	3470000	5745000	4622000	17640000	16210000	16400000	0.275363	-1.86059	0.010306	1	1.87233	down
Com_20_neg	9,10,13-Trihydroxyoctadec-11-enoic acid	9.12	C18H34O5	330.241	Fatty Acyls	"29907-57-1"	7867000	8506000	8733000	33050000	35990000	29430000	0.254961	-1.97165	0.000216808	1	1.86292	down
Com_146_neg	D-Fructose 6-Phosphate	0.86	C6H13O9P	260.136	Carbohydrates And Its Derivatives	"643-13-0"	8296000	13520000	8538000	35960000	32390000	31150000	0.305065	-1.71281	0.0120724	1	1.84891	down
Com_523_pos	Xanthosine	3.928	C10H12N4O6	284.225	Nucleotide And Its Derivates	"146-80-5"	157500	167100	114600	54960	65250	71250	2.29395	1.19784	0.00660596	1	1.84554	up
Com_89_neg	N-Acetyl-L-aspartate	1.65	C6H9NO5	175.139	Amino Acid And Derivatives	"997-55-7"	94090	51110	76240	17490	25680	24080	3.29279	1.71931	0.00810127	1	1.83816	up
Com_274_neg	D-Glucose 6-phosphate	0.86	C6H13O9P	260.03	Carbohydrates And Its Derivatives	"56-73-5"	11340000	19620000	14590000	54770000	49690000	45500000	0.303748	-1.71905	0.0102897	1	1.83757	down
Com_674_pos	4,6-Dihydroxyquinoline O-hexoside	1.09			Quinolines and derivatives		293700	257400	346400	926600	948400	788200	0.337001	-1.56918	0.000881033	1	1.83516	down
Com_221_neg	Di-O-methylquercetin	9.19	C17H14O7	330.1	Flavonoids		7024000	7614000	7794000	28890000	30460000	25280000	0.26506	-1.91561	0.000170264	1	1.83178	down
Com_858_pos	Vanillactic acid	9.2	C10H12O5	212.199	Phenylpropanoids and polyketides	"2475-56-1"	77290	82630	74390	362800	434100	266800	0.220278	-2.1826	0.00685139	1	1.82595	down
Com_585_pos	delta-Tridecalactone	9.2	C13H24O2	212.3	Fatty Acyls	"7370-92-5"	153200	145400	123800	629700	680000	501500	0.233216	-2.10026	0.000382181	1	1.82393	down
Com_138_neg	dGDP	1.08	C10H15N5O10P2	427.201	Nucleotide And Its Derivates	"3493-09-2"	37330	27210	42560	16470	16630	14490	2.25047	1.17023	0.0184064	1	1.82345	up
Com_639_pos	Isoalantolactone	12.49	C15H20O2	232.32	Terpenoids	"470-17-7"	40590	31860	25700	83100	60470	69100	0.461513	-1.11556	0.0109635	1	1.81312	down
Com_384_neg	Guanosine	2.772	C10H13N5O5	283.24	Nucleotide And Its Derivates	"118-00-3"	6174	4944	4843	15410	15740	30090	0.26063	-1.93992	0.0182668	1	1.80777	down
Com_494_pos	Astragaloside IV	9.419	C41H68O14	784.97	Terpenoids	"84687-43-4"	1108	2041	1314	8604	7678	4680	0.212909	-2.23169	0.00404995	1	1.80604	down
Com_908_pos	Apo-13-zeaxanthinone	8.84	C18H26O2	274.4	Ketones		53030	29820	28720	105100	120100	84530	0.360217	-1.47306	0.0181765	1	1.79743	down
Com_82_neg	Anthraquinone-2-carboxylic Acid	9.72	C15H8O4	252.222	Anthracenes	"117-78-2"	448200	584300	615200	279800	245800	276600	2.05398	1.03842	0.00951795	1	1.79487	up
Com_119_neg	Uridine 5'-Diphospho-N-Acetylgalactosamine	1	C17H27N3O17P2	607.354	Nucleotide And Its Derivates	"7277-98-7"	52440	56220	25610	9466	9410	16630	3.78161	1.919	0.0163874	1	1.79171	up
Com_192_neg	cis-Aconitic acid	1.766	C6H6O6	174.11	Tca Cycle	"585-84-2"	5186000	3546000	3818000	1356000	1284000	1656000	2.92132	1.54662	0.00274763	1	1.7497	up
Com_159_neg	alpha-D-Galactose 1-phosphate	0.87	C6H13O9P	260.136	Carbohydrates And Its Derivatives	"2255-14-3"	9854000	13690000	11200000	29950000	25860000	24940000	0.430266	-1.2167	0.00356439	1	1.74844	down
Com_1014_pos	N-Feruloylserotonin	12.14	C20H20N2O4	352.384	Phenolamides	"68573-23-9"	26080	17990	29110	105900	99520	99580	0.239934	-2.05929	0.00891705	1	1.74359	down
Com_273_neg	9-KODE	12.07	C18H30O3	294.2	Fatty Acyls	"54232-59-6"	21380	16230	15250	48330	38680	37770	0.423626	-1.23914	0.00343512	1	1.69773	down
Com_879_pos	Hydroxytomatidine	0.99	C27H45NO3	431.65	Alkaloids and derivatives		21380	44920	16400	10110	5306	9793	3.28057	1.71395	0.0427798	1	1.65953	up
Com_499_pos	Adenosine 5'-Diphosphate	1.05	C10H15N5O10P2	427.201	Nucleotide And Its Derivates	"58-64-0"	138000	142900	129600	66720	61970	67300	2.09449	1.0666	4.71613e-05	1	1.65382	up
Com_811_pos	(-)-Carvone	9.22	C10H14O	150.218	Terpenoids	"6485-40-1"	118900	237200	255500	485600	588300	495000	0.389827	-1.35909	0.0480515	1	1.60349	down
Com_659_pos	Isomangiferin	1.51	C19H18O11	422.085	Xanthone	"24699-16-9"	942100	804100	538000	410400	284400	400000	2.08641	1.06102	0.0286512	1	1.59338	up
Com_13_neg	9(S)-HOTrE	12.07	C18H30O3	294.429	Fatty Acyls	"89886-42-0"	19000	15550	16720	41450	32580	47840	0.420694	-1.24916	0.0064533	1	1.54868	down
Com_825_pos	MAG (18:3)	12.12	C21H36O4	352.2	Glycerolipids		902200	721900	1021000	2714000	2878000	2638000	0.321397	-1.63757	0.00533434	1	1.54012	down
Com_400_neg	D-Erythrose 4-phosphate	1.08	C4H9O7P	200.084	Carbohydrates And Its Derivatives	"585-18-2"	334800	533300	375300	1177000	952000	737700	0.433739	-1.2051	0.0126424	1	1.50563	down
Com_773_pos	Octadecadien-6-ynoic acid	12.1	C18H28O2	276.2	Fatty Acyls		413300	405800	349900	1288000	1194000	1042000	0.331725	-1.59194	0.000201063	1	1.47334	down
Com_664_pos	14,15-Dehydrocrepenynic acid	12.15	C18H28O2	276.414	Fatty Acyls	"4154-44-3"	426800	437700	362300	1366000	1339000	1122000	0.320564	-1.64131	0.000193587	1	1.4699	down
Com_370_neg	13-HPODE	11.45	C18H32O4	312.1	Fatty Acyls	"33964-75-9"	91090	141800	100400	285900	258200	317100	0.387007	-1.36957	0.00931735	1	1.46121	down
Com_693_pos	N-Feruloylcadaverine	12.68			Phenolamides		275600	285800	221600	694200	742100	645100	0.376189	-1.41047	0.00167152	1	1.45942	down
Com_686_pos	Tanshinone II B	10.795	C19H18O4	310.347	Quinones	"17397-93-2"	303400	374200	286800	1421000	1022000	848500	0.292997	-1.77104	0.00540581	1	1.45836	down
Com_624_pos	4-Pyridoxic acid O-hexoside	1.66			Vitamins		27330	33840	24960	7757	12510	11730	2.69181	1.42858	0.00817388	1	1.4043	up
Com_642_pos	N-p-Cinnamoylagmatine	12.67			Cinnamic acids and derivatives		40710	39540	47080	117400	110200	107800	0.379636	-1.39731	0.000668316	1	1.40379	down
Com_1065_pos	Alpha-Linolenic acid	12.64	C18H30O2	278.435	Fatty Acyls	"463-40-1"	7468000	9568000	7139000	21920000	21740000	19400000	0.383365	-1.38321	0.00340876	1	1.39062	down
Com_511_pos	6-Paradol	12.85	C17H26O3	278.39	Benzene and substituted derivatives	"27113-22-0"	619600	727200	561900	1647000	1921000	1526000	0.374696	-1.41621	0.000662749	1	1.35699	down
Com_730_pos	Punicic acid	12.65	C18H30O2	278.3	Fatty Acyls	"544-72-9"	7262000	8796000	6741000	19980000	21250000	17590000	0.387606	-1.36734	0.00101769	1	1.31975	down
Com_526_pos	Feruloylcholine	12.63		280	Cinnamic acids and derivatives		13720	9519	13750	27110	29230	30840	0.424283	-1.2369	0.0131593	1	1.24835	down
Com_785_pos	Atractylenolide II	12.22	C15H20O2	232.318	Terpenoids	"73069-14-4"	10530	21340	17050	35741	78870	34040	0.329093	-1.60343	0.0384863	1	1.19789	down
Com_919_pos	Methyl linoleate	13.221	C19H34O2	294.47	Fatty Acyls	"112-63-0"	116200	115900	92960	271300	237400	204100	0.456033	-1.13279	0.00218078	1	1.16361	down
Com_84_neg	Kinetin 9-riboside	1.03	C15H17N5O5	347.326	Anthocyanins	"4338-47-0"	65850	63310	71890	25190	39190	31820	2.08992	1.06345	0.0206464	1	1.07989	up
Com_282_neg	Manninotriose	0.9	C18H32O16	504.437	Fatty Acyls	"13382-86-0"	21790	32300	25840	76770	53490	45600	0.454509	-1.13762	0.0181486	1	1.03437	down

## Sheet: L1D2.vs.L1C2_all_Diff
Compound_ID	Name	RT [min]	Formula	Molecular Weight	Class	CAS	all_L1D2_1	all_L1D2_2	all_L1D2_3	all_L1C2_1	all_L1C2_2	all_L1C2_3	FC	log2FC	Pvalue	ROC	VIP	Up.Down
Com_1025_pos	D-Asparagine	0.96	C4H8N2O3	132.118	Amino Acid And Derivatives	"2058-58-4"	867400	896300	785900	1598000	1658000	1867000	0.497677	-1.00672	0.000400038	1	2.48225	down
Com_965_pos	Quinone	0.93	C6H4O2	108.021	Carbonyl compounds	"106-51-4"	3342000	3501000	3501000	6385000	6959000	7565000	0.494715	-1.01533	0.00248978	1	2.48017	down
Com_977_pos	Dodecanedioic acid	9.452	C12H22O4	230.3	Organic Acid And Its Derivatives	"693-23-2"	11820	6055	6348	45600	37120	43610	0.191744	-2.38275	0.0108618	1	2.41191	down
Com_502_pos	Allopurinol	2.69	C5H4N4O	136.111	Nucleotide And Its Derivates	"315-30-0"	310900	317400	232100	710600	1021000	801800	0.339623	-1.558	0.00185199	1	2.37027	down
Com_1089_pos	1-Methylnicotinamide	2.68	C7H9N2O+	137.159	Pyridines and derivatives	"3106-60-3"	129800	120800	98170	281400	433300	324900	0.335485	-1.57568	0.00348295	1	2.35629	down
Com_61_neg	Maltotetraose	0.996	C24H42O21	666.578	Carbohydrates And Its Derivatives	"34612-38-9"	132500	135700	186300	416300	381900	481600	0.355134	-1.49357	0.00267752	1	2.29457	down
Com_364_neg	3-Methyl-2-Oxobutanoic Acid	1.05	C5H8O3	116.115	Organic Acid And Its Derivatives	"759-05-7"	3865	5280	6002	12270	17640	10350	0.37623	-1.41032	0.00980574	1	2.27136	down
Com_158_neg	Azetidine-2-carboxylic acid	0.86	C4H7NO2	101.1	Amino Acid And Derivatives	"2517-04-6"	9270	8410	7674	16600	21940	22160	0.417694	-1.25948	0.00330584	1	2.24697	down
Com_56_neg	Maltopentaose	0.99	C30H52O26	828.726	Carbohydrates And Its Derivatives	"34620-76-3"	24410	27320	29480	70290	78330	94770	0.333662	-1.58354	0.00106282	1	2.2451	down
Com_189_neg	Lactobionic acid	0.91	C12H22O12	358.3	Carbohydrates And Its Derivatives	"96-82-2"	449500	507800	488400	982100	1151000	1124000	0.443861	-1.17182	0.000318151	1	2.23995	down
Com_231_neg	Lathyrol	11.17	C20H30O4	334.45	Terpenoids	"34420-19-4"	2010	1620	7809	17470	35490	36540	0.12781	-2.96793	0.0273381	1	2.23935	down
Com_131_neg	Ribose 5-phosphate	0.84	C5H11O8P	230.02	Carbohydrates And Its Derivatives	"4300-28-1"	388500	457100	338400	1228000	1433000	1485000	0.285576	-1.80805	0.000573783	1	2.23802	down
Com_418_neg	Ribulose-5-phosphate	0.93	C5H11O8P	230.02	Carbohydrates And Its Derivatives		297600	366500	230100	744200	939200	840600	0.354279	-1.49704	0.00643952	1	2.21	down
Com_235_neg	Maltotriose	0.94	C18H32O16	504.44	Carbohydrates And Its Derivatives	"1109-28-0"	120000	125200	110000	286400	415000	314800	0.349537	-1.51648	0.00632896	1	2.19577	down
Com_78_neg	GIBBERELLIN A15	9.18	C20H26O4	330.183	Phytohormones	"13744-18-8"	4422	6317	5829	18810	10690	18320	0.346466	-1.52921	0.0138931	1	2.1841	down
Com_246_neg	L-Cycloserine	0.8	C3H6N2O2	102.09	Amino Acid And Derivatives	"339-72-0"	11020	12020	13300	25320	33940	39030	0.369722	-1.43549	0.00807627	1	2.14535	down
Com_163_neg	13(S)-HOTrE	12.07	C18H30O3	294.2	Fatty Acyls	"87984-82-5"	14630	24270	21480	74180	48080	64590	0.323147	-1.62974	0.00509862	1	2.12594	down
Com_351_neg	D-Ribose 5-phophate	0.89	C5H11O8P	230.11	Organic Acid And Its Derivatives	"207671-46-3"	308400	385600	276100	779200	959700	926600	0.363947	-1.4582	0.00185504	1	2.06566	down
Com_38_neg	Sucralose	1.1	C12H19Cl3O8	397.634	Carbohydrates And Its Derivatives	"56038-13-2"	36120	30270	18630	7476	6149	7065	4.10923	2.03887	0.0141937	1	2.06378	up
Com_773_pos	Octadecadien-6-ynoic acid	12.1	C18H28O2	276.2	Fatty Acyls		401400	573900	605800	2401000	2699000	2947000	0.196483	-2.34752	0.00188919	1	2.05398	down
Com_13_neg	9(S)-HOTrE	12.07	C18H30O3	294.429	Fatty Acyls	"89886-42-0"	14240	26380	16280	65670	52110	66410	0.30892	-1.69469	0.0129369	1	2.0407	down
Com_549_pos	2-Ethylbutyric Acid	11.142	C6H12O2	116.16	Fatty Acyls	"88-09-5"	328500	339300	225100	74050	142400	73210	3.08258	1.62414	0.0167002	1	2.0325	up
Com_49_neg	N-Acetyl-Dl-serine	1.03	C5H9NO4	147.129	Amino Acid And Derivatives	"97-14-3"	449900	367900	365400	234800	158200	180900	2.06168	1.04382	0.00995234	1	2.02775	up
Com_123_neg	s7p	0.87	C7H13BaO10P	425.473	Carbohydrates And Its Derivatives	"2646-35-7"	105900	105600	76720	365100	506600	417400	0.223582	-2.16112	0.000502967	1	2.01216	down
Com_664_pos	14,15-Dehydrocrepenynic acid	12.15	C18H28O2	276.414	Fatty Acyls	"4154-44-3"	470100	676400	687600	2618000	3358000	3459000	0.194393	-2.36295	0.000704875	1	1.99284	down
Com_153_neg	L-Sorbose	0.89	C6H12O6	180.16	Carbohydrates And Its Derivatives	"87-79-6"	193300	250300	196900	354100	559000	412500	0.483177	-1.04938	0.0158662	1	1.95927	down
Com_122_neg	Ribose 1-phosphate	0.9	C5H11O8P	230.11	Carbohydrates And Its Derivatives	"14075-00-4"	1120000	1402000	992100	2685000	4236000	4019000	0.321216	-1.63839	0.00440121	1	1.94759	down
Com_273_neg	9-KODE	12.07	C18H30O3	294.2	Fatty Acyls	"54232-59-6"	16990	22920	22340	70180	49020	59790	0.347785	-1.52373	0.00176483	1	1.9434	down
Com_352_neg	D-Xylulose 5-phosphate	0.9	C5H11O8P	230.11	Pentose phosphates	"4212-65-1"	1129000	1375000	1067000	2662000	4559000	4187000	0.313026	-1.67565	0.0101672	1	1.93347	down
Com_82_neg	Anthraquinone-2-carboxylic Acid	9.72	C15H8O4	252.222	Anthracenes	"117-78-2"	682600	475000	656000	274600	224800	297600	2.27553	1.1862	0.00596037	1	1.92874	up
Com_405_neg	D-Arabinose 5-phosphate	0.9	C5H11O8P	230.11	Pentose phosphates	"13137-52-5"	1161000	1567000	985700	2806000	4424000	4445000	0.31809	-1.65249	0.00521687	1	1.91887	down
Com_822_pos	N-p-Coumaroylputrescine	4.91	C13H18N2O2	234.29	Cinnamic acids and derivatives		61550000	42470000	53370000	29530000	18090000	17930000	2.40107	1.26368	0.0148089	1	1.91844	up
Com_638_pos	Glucosamine sulfate	0.79	C6H15NO9S	277.25	Carbohydrates And Its Derivatives	"29031-19-4"	204600	207800	213100	380700	514100	549100	0.433202	-1.20689	0.0173134	1	1.91315	down
Com_296_neg	1-O-beta-D-Glucopyranosyl sinapate	5.88	C17H22O10	386.1	Phenols And Its Derivatives		15200	11960	13340	5970	7473	4218	2.29319	1.19735	0.0231202	1	1.91234	up
Com_198_neg	D-Ribose 5-phosphate	0.89	C5H11O8P	230.11	Pentose phosphates	"3615-55-2"	882200	1204000	774400	2028000	3936000	3445000	0.304028	-1.71772	0.0122415	1	1.88354	down
Com_336_neg	Deoxyinosine	3.33	C10H12N4O4	252.23	Nucleotide And Its Derivates	"890-38-0"	5700	16920	4775	130800	68010	45050	0.112339	-3.15407	0.0123814	1	1.88164	down
Com_370_neg	13-HPODE	11.45	C18H32O4	312.1	Fatty Acyls	"33964-75-9"	142200	198100	162000	615900	469100	825500	0.262915	-1.92733	0.00469921	1	1.87119	down
Com_1085_pos	Levodopa	1.019	C9H11NO4	197.19	Amino Acid And Derivatives	"59-92-7"	155100	174000	192300	455300	541400	632100	0.320113	-1.64335	0.00114097	1	1.86783	down
Com_400_neg	D-Erythrose 4-phosphate	1.08	C4H9O7P	200.084	Carbohydrates And Its Derivatives	"585-18-2"	592400	617600	507100	2151000	1549000	1489000	0.330912	-1.59548	0.00364231	1	1.84889	down
Com_919_pos	Methyl linoleate	13.221	C19H34O2	294.47	Fatty Acyls	"112-63-0"	136000	161600	211700	447700	479900	1098000	0.251432	-1.99176	0.029743	1	1.82256	down
Com_811_pos	(-)-Carvone	9.22	C10H14O	150.218	Terpenoids	"6485-40-1"	256200	265700	306800	988900	722500	1075000	0.297409	-1.74948	0.00376954	1	1.81894	down
Com_35_neg	Allantoin	0.94	C4H6N4O3	158.115	Organoheterocyclic compounds	"97-59-6"	1657000	1164000	1219000	709000	488000	477100	2.41324	1.27097	0.00681613	1	1.81682	up
Com_416_neg	Fructose	0.92	C6H12O6	180.16	Carbohydrates And Its Derivatives	"57-48-7"	282600	213300	226900	375700	674500	561600	0.448443	-1.157	0.0284941	1	1.80763	down
Com_840_pos	Petunidin 3-O-glucoside	0.98	C22H23O12	479	Anthocyanins	"71991-88-3"	1714000	2391000	2361000	978700	999500	907100	2.24101	1.16415	0.0133849	1	1.8043	up
Com_912_pos	Arabidopyl shikimic acid	13.8	C16H16O9	352.29	Alcohols and polyols		13390	17710	31470	57400	67190	95910	0.283764	-1.81724	0.0176279	1	1.74981	down
Com_109_neg	Sorbitol 6-phosphate	0.86	C6H15O9P	262.045	Carbohydrates And Its Derivatives	"20479-58-7"	442900	571800	523800	1152000	1022000	944000	0.493425	-1.0191	0.00217155	1	1.7456	down
Com_523_pos	Xanthosine	3.928	C10H12N4O6	284.225	Nucleotide And Its Derivates	"146-80-5"	132300	204300	139400	47960	82120	80710	2.25817	1.17516	0.0233415	1	1.73875	up
Com_555_pos	N-Acetylputrescine	0.75	C6H14N2O	130.188	Amino Acid And Derivatives	"18233-70-0"	41820	42330	43490	69380	122500	122500	0.406005	-1.30043	0.0440283	1	1.72837	down
Com_182_neg	D-Mannose 6-phosphate	0.87	C6H13O9P	260.136	Carbohydrates And Its Derivatives	"723729-16-6"	7812000	9039000	7251000	36120000	25280000	24230000	0.281467	-1.82896	0.00314912	1	1.6835	down
Com_159_neg	alpha-D-Galactose 1-phosphate	0.87	C6H13O9P	260.136	Carbohydrates And Its Derivatives	"2255-14-3"	17820000	19990000	15240000	46920000	42680000	36900000	0.419368	-1.25371	0.00123516	1	1.68087	down
Com_858_pos	Vanillactic acid	9.2	C10H12O5	212.199	Phenylpropanoids and polyketides	"2475-56-1"	122300	143700	208400	833300	486100	725300	0.232014	-2.10771	0.0029433	1	1.67452	down
Com_987_pos	Hordenine	2.834	C10H15NO	165.23	Benzene and substituted derivatives	"539-15-1"	221800	197300	1031732	2783000	40110000	20960000	0.0227214	-5.4598	0.0255692	1	1.6645	down
Com_282_neg	Manninotriose	0.9	C18H32O16	504.437	Fatty Acyls	"13382-86-0"	49380	68800	49280	184600	214800	231200	0.265557	-1.91291	0.00132387	1	1.66429	down
Com_192_neg	cis-Aconitic acid	1.766	C6H6O6	174.11	Tca Cycle	"585-84-2"	2407000	4478000	2003000	664400	1230000	1045000	3.02375	1.59634	0.0273031	1	1.6617	up
Com_1039_pos	Selgin 5-O-hexoside	0.94	C22H22O12	478.4	Flavonoids		618100	854200	677500	341400	339200	303400	2.18476	1.12747	0.00782245	1	1.65849	up
Com_908_pos	Apo-13-zeaxanthinone	8.84	C18H26O2	274.4	Ketones		51930	58030	58470	167000	124800	188900	0.350385	-1.51299	0.00880083	1	1.65729	down
Com_274_neg	D-Glucose 6-phosphate	0.86	C6H13O9P	260.03	Carbohydrates And Its Derivatives	"56-73-5"	27080000	29870000	22020000	104100000	75590000	74630000	0.310514	-1.68727	0.00136647	1	1.65547	down
Com_166_neg	Crocetin	8.79	C20H24O4	328.408	Terpenoids	"27876-94-4"	14470	21650	16770	51930	48260	75250	0.301471	-1.72991	0.00297398	1	1.65283	down
Com_585_pos	delta-Tridecalactone	9.2	C13H24O2	212.3	Fatty Acyls	"7370-92-5"	192000	300200	386200	1380000	818100	1271000	0.253207	-1.98161	0.00689651	1	1.63551	down
Com_686_pos	Tanshinone II B	10.795	C19H18O4	310.347	Quinones	"17397-93-2"	465500	954600	716900	1578000	4344000	3429000	0.228532	-2.12953	0.0226693	1	1.61994	down
Com_221_neg	Di-O-methylquercetin	9.19	C17H14O7	330.1	Flavonoids		11740000	14660000	19380000	62110000	39170000	57140000	0.288979	-1.79097	0.00359493	1	1.61036	down
Com_642_pos	N-p-Cinnamoylagmatine	12.67			Cinnamic acids and derivatives		58030	77300	134300	212400	286200	346600	0.319013	-1.64831	0.0221253	1	1.60742	down
Com_1065_pos	Alpha-Linolenic acid	12.64	C18H30O2	278.435	Fatty Acyls	"463-40-1"	10410000	17070000	23760000	47550000	48690000	64770000	0.318241	-1.65181	0.0250588	1	1.60664	down
Com_526_pos	Feruloylcholine	12.63		280	Cinnamic acids and derivatives		15950	34910	27800	68640	80960	97710	0.318062	-1.65262	0.0225946	1	1.59488	down
Com_146_neg	D-Fructose 6-Phosphate	0.86	C6H13O9P	260.136	Carbohydrates And Its Derivatives	"643-13-0"	19430000	20120000	15960000	69760000	54660000	46130000	0.325476	-1.61938	0.00299706	1	1.59451	down
Com_511_pos	6-Paradol	12.85	C17H26O3	278.39	Benzene and substituted derivatives	"27113-22-0"	837600	1456000	2002000	4032000	4400000	5446000	0.309526	-1.69187	0.0295881	1	1.58755	down
Com_20_neg	9,10,13-Trihydroxyoctadec-11-enoic acid	9.12	C18H34O5	330.241	Fatty Acyls	"29907-57-1"	13450000	17120000	22560000	71050000	43730000	66440000	0.29318	-1.77014	0.00450509	1	1.57117	down
Com_730_pos	Punicic acid	12.65	C18H30O2	278.3	Fatty Acyls	"544-72-9"	10010000	17970000	23740000	46860000	51040000	66740000	0.31414	-1.67052	0.0277802	1	1.57075	down
Com_253_neg	GA7-1	9.22			Phytohormones		19020000	24640000	31180000	95060000	62810000	88080000	0.304289	-1.71648	0.00349928	1	1.56552	down
Com_849_pos	Gentiobiose	1	C12H22O11	342.297	Carbohydrates And Its Derivatives	"554-91-6"	571300	1034000	1074000	1971000	2733000	4418000	0.293718	-1.76749	0.0183928	1	1.54888	down
Com_693_pos	N-Feruloylcadaverine	12.68			Phenolamides		361900	596700	755600	1548000	1480000	1974000	0.342703	-1.54497	0.0234893	1	1.54265	down
Com_821_pos	N-Feruloyl-3-methoxytyramine	5.72	C19H21NO5	343.142	Phenolamine	"78510-19-7"	87970	93880	99680	31660	27490	35330	2.97978	1.57521	0.000986863	1	1.49736	up
Com_96_neg	Methyl furan-2-carboxylate	1.25	C6H6O3	126.11	Organoheterocyclic compounds	"611-13-2"	352600	427900	241200	938600	684400	1043000	0.383233	-1.38371	0.0118591	1	1.47381	down
Com_954_pos	Piperlongumine	9.89	C17H19NO5	317.34	Cinnamic acids and derivatives	"20069-09-4"	717600	846600	750300	105800	165900	158600	5.37881	2.42729	0.00350741	1	1.28043	up
Com_1028_pos	6-hydroxy-7,8-dimethoxycoumarin	10.21	C11H10O5	222.197	Coumarins and derivatives		1030000	1225000	1592000	3083000	2955000	2271000	0.462992	-1.11094	0.00964556	1	1.24961	down
Com_674_pos	4,6-Dihydroxyquinoline O-hexoside	1.09			Quinolines and derivatives		579200	768600	825800	1428000	1502000	1734000	0.466038	-1.10148	0.00765704	1	1.21557	down
Com_945_pos	Azoxystrobin acid	10.49			Ethers		9153	5182	7156	10470	15900	18580	0.478109	-1.06459	0.0362955	1	1.21096	down
Com_286_neg	Cyclic AMP	1.75	C10H12N5O6P	329.206	Nucleotide And Its Derivates	"60-92-4"	2694000	3897000	2140000	6518000	8034000	5731000	0.430459	-1.21605	0.0207312	1	1.20487	down
Com_1002_pos	dCMP	1.06	C9H14N3O7P	307.197	Nucleotide And Its Derivates	"1032-65-1"	20330	34080	33330	45840	63290	70520	0.488394	-1.03388	0.0296091	1	1.16534	down
Com_470_pos	7-Ethylcamptothecin	9.44	C22H20N2O4	376.41	Alkaloids and derivatives	"78287-27-1"	430500	255400	293800	819300	571800	837900	0.439524	-1.18598	0.0154597	1	1.13902	down
Com_421_neg	D-Glucose 1-phosphate	0.86	C6H13O9P	260.136	Carbohydrates And Its Derivatives		1292000	1428000	1224000	3539000	2192000	2183000	0.498357	-1.00475	0.0439212	1	1.13008	down
Com_771_pos	p-Aminobenzoate	4.45	C7H7NO2	137.136	Benzoic acids and derivatives	"150-13-0"	18030	21160	17630	34880	37210	43370	0.492118	-1.02292	0.00128179	1	1.05916	down
Com_921_pos	IAA-Asp	6.78	C14H14N2O5	290.271	Phytohormones		109000	230500	125900	463500	521400	280100	0.367905	-1.44259	0.0281101	1	1.00413	down

## Sheet: L2C2.vs.L2C1_all_Diff
Compound_ID	Name	RT [min]	Formula	Molecular Weight	Class	CAS	all_L2C2_1	all_L2C2_2	all_L2C2_3	all_L2C1_1	all_L2C1_2	all_L2C1_3	FC	log2FC	Pvalue	ROC	VIP	Up.Down
Com_47_neg	Ureidoisobutyric acid	0.86	C5H10N2O3	146.069	Organic Acid And Its Derivatives	"2905-86-4"	66190	56330	75210	20520	27300	17680	3.01878	1.59396	0.00323273	1	2.04762	up
Com_363_neg	alpha-Ketoglutaric acid	0.87	C5H6O5	146.098	Tca Cycle	"328-50-7"	2580000	1803000	2847000	877800	971400	927100	2.60419	1.38083	0.0176654	1	2.03439	up
Com_987_pos	Hordenine	2.834	C10H15NO	165.23	Benzene and substituted derivatives	"539-15-1"	10620000	6808000	7572000	13260	23360	11030	524.659	9.03524	8.97623e-05	1	2.0089	up
Com_350_neg	L-Glutamine	0.868	C5H10N2O3	146.14	Amino Acid And Derivatives	"56-85-9"	18610000	12030000	21190000	5986000	6537000	5646000	2.85266	1.51231	0.0216671	1	2.00471	up
Com_107_neg	Adipic acid	0.86	C6H10O4	146.058	Organic Acid And Its Derivatives	"124-04-9"	2391000	1592000	2633000	761100	894400	858500	2.63166	1.39597	0.0180943	1	1.99011	up
Com_305_neg	2,2-Dimethylsuccinic acid	0.84	C6H10O4	146.058	Organic Acid And Its Derivatives	"597-43-3"	11750000	7660000	13330000	3856000	4229000	3948000	2.72085	1.44406	0.0256962	1	1.97495	up
Com_547_pos	Cycloleucine	0.84	C6H11NO2	129.157	Amino Acid And Derivatives	"52-52-8"	105100000	63070000	113400000	32310000	31710000	27080000	3.09078	1.62797	0.0196795	1	1.9735	up
Com_618_pos	Pipecolic acid	1.042	C6H11NO2	129.16	Amino Acid And Derivatives	"535-75-1"	75070000	52480000	99200000	25620000	27760000	24170000	2.92392	1.5479	0.0254905	1	1.95428	up
Com_969_pos	Methionine sulfoxide	0.75	C5H11NO3S	165.046	Amino Acid And Derivatives	"62697-73-8"	342800	336500	363600	132200	148600	127800	2.55237	1.35184	0.000372107	1	1.94311	up
Com_880_pos	DL-Glutamine	0.84	C5H10N2O3	146.14	Amino Acid And Derivatives	"6899-04-3"	132600000	72720000	145100000	35930000	39590000	32170000	3.25397	1.7022	0.0272486	1	1.93251	up
Com_738_pos	D-Serine	0.851	C3H7NO3	105.09	Amino Acid And Derivatives	"312-84-5"	20150000	19500000	22240000	9100000	8774000	7380000	2.4507	1.29319	0.000792158	1	1.9289	up
Com_79_neg	Anthranilate O-hexosyl-O-hexoside	0.98		461.1	Benzoic acids and derivatives		12520	11750	9206	119800	60530	179500	0.0930328	-3.42612	0.0130593	1	1.92612	down
Com_398_neg	5-O-p-Coumaroylquinic acid	5.4	C16H18O8	338	Cinnamic acids and derivatives		68960	67210	78610	7743	20700	12300	5.27158	2.39824	0.0229891	1	1.92368	up
Com_162_neg	3-O-Feruloylquinic acid	5.55	C17H20O9	368.335	Alcohols and polyols	"1899-29-2"	141100	61870	145600	12820	24150	9688	7.47074	2.90125	0.00662771	1	1.90996	up
Com_598_pos	Glutamine	0.81	C5H10N2O3	146.145	Amino Acid And Derivatives	"585-21-7"	205300000	151100000	236000000	81540000	90320000	73240000	2.41697	1.2732	0.0111703	1	1.90194	up
Com_703_pos	D-glutamine	0.86	C5H10N2O3	146.14	Amino Acid And Derivatives	"5959-95-5"	87250000	48900000	101000000	23190000	28090000	22140000	3.23005	1.69155	0.0267133	1	1.90155	up
Com_472_pos	N', N''-Caffeoyl, feruloylputrescine	0.98			Amines		3293000	3026000	5303000	621300	484200	500300	7.23751	2.85549	0.0027965	1	1.8975	up
Com_1033_pos	Lysine	0.85	C6H14N2O2	146.188	Amino Acid And Derivatives	"70-54-2"	84310000	50480000	98840000	25080000	28220000	23100000	3.05798	1.61258	0.0259504	1	1.896	up
Com_882_pos	L-lysine	0.74	C6H14N2O2	146.19	Amino Acid And Derivatives	"56-87-1"	162100000	85950000	178400000	46090000	46620000	40480000	3.20182	1.67889	0.0353206	1	1.89449	up
Com_1054_pos	1-Decanoyl-2-hydroxy-sn-glycero-3-phosphocholine	6.35			Cholines		46320	35110	50230	3023	8297	9274	6.39312	2.67652	0.0238289	1	1.89214	up
Com_295_neg	sesamolin	5.64	C20H18O7	370.105	Organoheterocyclic compounds	"526-07-8"	77020	31280	99870	3953	13770	3291	9.90625	3.30834	0.0153459	1	1.88578	up
Com_852_pos	Orotic acid	1.44	C5H4N2O4	156.096	Vitamins	"65-86-1"	612200	503600	569900	97930	263400	100600	3.64925	1.8676	0.0459617	1	1.88047	up
Com_183_neg	2–furanoic acid	1.49	C5H4O3	112.084	Organic Acid And Its Derivatives	"88-14-2"	1334000	889700	1313000	223000	355800	373600	3.71346	1.89276	0.0038615	1	1.87631	up
Com_334_neg	Chlorogenic acid methyl ester	5.7	C17H20O9	368.111	Alcohols and polyols	"29708-87-0"	165000	74030	182800	7225	31760	8826	8.82287	3.14125	0.0188822	1	1.86506	up
Com_85_neg	Isocitrate	1.49	C6H8O7	192.124	Organic Acid And Its Derivatives	"320-77-4"	61460000	41280000	64080000	10950000	18940000	14270000	3.77763	1.91748	0.00336983	1	1.8646	up
Com_752_pos	L-serine	0.846	C3H7NO3	105.093	Amino Acid And Derivatives	"56-45-1"	3636000	3414000	3686000	1668000	1499000	1410000	2.34564	1.22998	0.000707773	1	1.86381	up
Com_339_neg	4-Methylvaleric Acid	0.89	C6H12O2	116.158	Organic Acid And Its Derivatives	"646-07-1"	169300	199800	237500	94450	95900	102600	2.07066	1.05009	0.0134877	1	1.86315	up
Com_267_neg	D-Galacturonic acid	1.56	C6H10O7	194.139	Carbohydrates And Its Derivatives	"685-73-4"	1290000	846800	1174000	216200	409800	318800	3.50423	1.8091	0.0069636	1	1.85368	up
Com_190_neg	Citric acid	1.516	C6H8O7	192.12	Tca Cycle	"77-92-9"	65580000	43140000	64550000	10690000	21970000	15030000	3.63326	1.86126	0.00915302	1	1.8497	up
Com_708_pos	(S)-2-Phenyloxirane	2.01	C8H8O	120.058	Benzene and substituted derivatives	"20780-54-5"	13990000	10120000	15700000	82620	260734	144800	81.5521	6.34965	0.00207244	1	1.84442	up
Com_590_pos	Dl-Alanyl-glycine	0.84	C5H10N2O3	146.144	Amino Acid And Derivatives	"1188-01-8"	101900000	57410000	114300000	33080000	33340000	27550000	2.91167	1.54185	0.0318649	1	1.83755	up
Com_452_neg	L-Citramalic acid	1.46	C5H8O5	148.037	Organic Acid And Its Derivatives	"6236-09-5"	445600	284400	384100	56460	111800	102800	4.11016	2.03919	0.00807357	1	1.83633	up
Com_936_pos	p-Nitroaniline	2.02	C6H6N2O2	138.124	Benzene and substituted derivatives	"100-01-6"	164300	77760	114500	28230	26160	31010	4.17518	2.06184	0.0192444	1	1.8282	up
Com_501_pos	Ala-gly	0.84	C5H10N2O3	146.144	Amino Acid And Derivatives	"687-69-4"	12010000	6917000	15210000	3945000	3950000	3282000	3.05422	1.6108	0.0372163	1	1.82697	up
Com_659_pos	Isomangiferin	1.51	C19H18O11	422.085	Xanthone	"24699-16-9"	611000	390500	754300	117000	166600	79460	4.83612	2.27385	0.00551184	1	1.81673	up
Com_258_neg	Stachyose	0.93	C24H42O21	666.578	Carbohydrates And Its Derivatives	"470-55-3"	235100	770700	265700	4140000	3992000	4107000	0.103889	-3.26688	0.0233971	1	1.80932	down
Com_465_pos	L-Cysteine-glutathione gisulfide	0.96	C13H22N4O8S2	426.466	Amino Acid And Derivatives	"13081-14-6"	2463000	2668000	4038000	487700	387000	367600	7.38066	2.88375	0.00116857	1	1.80335	up
Com_657_pos	L-Alanyl-L-Phenylalanine	4.65	C12H16N2O3	236.116	Amino acids and derivatives	"3061-90-3"	389100	161700	222400	37870	49550	51540	5.56419	2.47617	0.0141201	1	1.79816	up
Com_916_pos	Diethyl glutarate	0.67	C9H16O4	188.105	Fatty Acyls	"818-38-2"	92530000	67980000	88400000	29710000	48070000	31000000	2.2882	1.19421	0.0145763	1	1.79356	up
Com_25_neg	N-Acetylglucosamine 1-phosphate	0.91	C8H16NO9P	301.1	Carbohydrates And Its Derivatives	"6866-69-9"	262000	359300	402700	95820	96260	68620	3.92789	1.97375	0.00143081	1	1.77966	up
Com_665_pos	Diethanolamine	0.84	C4H11NO2	105.136	Amines	"111-42-2"	825500	704100	711500	370400	363700	292600	2.18282	1.12619	0.00177287	1	1.77703	up
Com_643_pos	N-p-hydroxybenxoylputrescine	4.12			Cinnamic acids and derivatives		122600	154100	106200	17780	22400	29790	5.47235	2.45216	0.00114844	1	1.77369	up
Com_21_neg	D-Arabinono-1,4-lactone	1.48	C5H8O5	148.037	Carbohydrates And Its Derivatives	"2782-09-4"	237100	141000	229200	70550	69660	70820	2.87779	1.52496	0.025437	1	1.76865	up
Com_180_neg	D-2-Hydroxypentanedioic acid	1.49	C5H6Na2O5	192.078	Amino Acid And Derivatives	"103404-90-6"	1379000	697600	1328000	264800	326300	260300	3.99883	1.99958	0.0179678	1	1.76774	up
Com_272_neg	D-threo-Isocitric acid	1.41	C6H8O7	192.124	Organic Acid And Its Derivatives	"6061-97-8"	22220000	15240000	22600000	4237000	8615000	5629000	3.24982	1.70036	0.0120325	1	1.7626	up
Com_332_neg	Ala-Gln	0.85	C8H15N3O4	217.22	Amino Acid And Derivatives	"39537-23-0"	797800	584700	732400	149400	131100	162400	4.77512	2.25554	0.000340825	1	1.7574	up
Com_426_neg	L(-)-Malic acid	1.08	C4H6O5	134.022	Tca Cycle	"636-61-3"	22430000	16550000	25840000	8613000	11340000	10230000	2.14757	1.1027	0.0129211	1	1.75202	up
Com_832_pos	LysoPC 10:0	6.25	C18H38NO7P	411.3	Phospholipid		46040	30070	46330	15130	5827	4843	4.74574	2.24663	0.0284506	1	1.74893	up
Com_758_pos	L-Leucyl-L-phenylalanine	6.25	C15H22N2O3	278.163	Amino acids and derivatives	"56217-82-4"	652200	505600	393500	69110	106500	66880	6.39738	2.67748	0.000890122	1	1.74046	up
Com_523_pos	Xanthosine	3.928	C10H12N4O6	284.225	Nucleotide And Its Derivates	"146-80-5"	183200	124600	246500	46280	71240	55560	3.20257	1.67923	0.012356	1	1.73625	up
Com_1035_pos	Gly-Tyr-Ala	4.16	C14H19N3O5	309.318	Amino Acid And Derivatives	"112898-27-8"	53030	23290	46400	4956	9000	6544	5.98634	2.58167	0.00680814	1	1.72847	up
Com_626_pos	Luteolin 3',7-di-O-glucoside	4.66		610.1	Flavonoids		19980	31420	38120	13090	6942	13740	2.65072	1.40638	0.0287093	1	1.72305	up
Com_980_pos	DL-threo-beta-Methylaspartic acid	0.89	C5H9NO4	147.129	Amino Acid And Derivatives		21080	21800	20130	9192	8018	9999	2.31578	1.2115	0.0026157	1	1.71707	up
Com_729_pos	Phellodenol H	1.02	C17H20O9	368.335	Coumarins and derivatives		57560	43980	46570	121500	119800	91740	0.444721	-1.16903	0.00285684	1	1.70596	down
Com_461_pos	Lysopc 20:0	15.1	C28H58NO7P	551.73	Phospholipid		48070	75610	69920	165100	140900	195700	0.385888	-1.37375	0.00686117	1	1.68955	down
Com_887_pos	Phe-Phe	6.51	C18H20N2O3	312.363	Amino Acid And Derivatives	"2577-40-4"	102300	67940	69210	15130	30360	18880	3.7199	1.89526	0.00839836	1	1.67877	up
Com_819_pos	Phenylethanolamine	2	C8H11NO	137.084	Amines	"7568-93-6"	2729000	1084000	2156000	6957	30710	19380	104.633	6.70919	0.00169325	1	1.66556	up
Com_895_pos	Vitamin D2	1.05	C28H44O	396.648	Vitamins	"50-14-6"	6952	12060	7488	22610	27200	17780	0.39207	-1.35082	0.0136735	1	1.65802	down
Com_492_pos	LysoPC 20:0 (2n isomer)	9.09	C28H58NO7P	551.39	Phospholipid		294500	169300	272000	46970	30490	42610	6.12809	2.61544	0.00154977	1	1.65636	up
Com_678_pos	4-Methyl-5-thiazoleethanol	3.95	C6H9NOS	143.1	Organoheterocyclic compounds	"137-00-8"	13220	20140	17810	47800	88560	66320	0.252467	-1.98583	0.00477375	1	1.64281	down
Com_469_pos	Thymine	2.5	C5H6N2O2	126.113	Nucleotide And Its Derivates	"65-71-4"	81400	95970	47360	169500	317000	241200	0.308822	-1.69515	0.0140682	1	1.64093	down
Com_123_neg	s7p	0.87	C7H13BaO10P	425.473	Carbohydrates And Its Derivatives	"2646-35-7"	172600	497500	254600	66830	82010	83700	3.97652	1.99151	0.0467789	1	1.63464	up
Com_1060_pos	1-Aminocyclopropanecarboxylic acid	0.894	C4H7NO2	101.1	Phytohormones	"22059-21-8"	4262000	5939000	4716000	2305000	1966000	2014000	2.37343	1.24697	0.00463657	1	1.6279	up
Com_946_pos	Rotenone	11.91	C23H22O6	394.42	Organoheterocyclic compounds	"83-79-4"	820600	626000	884900	445200	231800	288800	2.41406	1.27146	0.023748	1	1.61383	up
Com_920_pos	SDMA	0.913	C8H18N4O2	202.25	Amino Acid And Derivatives	"30344-00-4"	2206000	3246000	2006000	1097000	1025000	1100000	2.31471	1.21083	0.0284359	1	1.61349	up
Com_224_neg	Raffinose	1.009	C18H32O16	504.437	Carbohydrates And Its Derivatives	"512-69-6"	4974000	3984000	6429000	20240000	23960000	28370000	0.21203	-2.23766	0.00125249	1	1.6125	down
Com_460_pos	L-Alanyl-L-leucine	4.45	C9H18N2O3	202.251	Amino Acid And Derivatives	"3303-34-2"	1229000	1275000	1057000	237700	250100	217100	5.05178	2.33679	4.59561e-05	1	1.60249	up
Com_7_neg	L-Histidine	0.76	C6H9N3O2	155.15	Amino Acid And Derivatives	"71-00-1"	7565000	9617000	9647000	3375000	3821000	3299000	2.55636	1.35409	0.00164014	1	1.58147	up
Com_122_neg	Ribose 1-phosphate	0.9	C5H11O8P	230.11	Carbohydrates And Its Derivatives	"14075-00-4"	2922000	4174000	3728000	1047000	1046000	1452000	3.05331	1.61038	0.00181394	1	1.58133	up
Com_242_neg	Nystose	1.03	C24H42O21	666.578	Carbohydrates And Its Derivatives	"13133-07-8"	183700	280100	163400	1000000	651600	1095000	0.228355	-2.13065	0.00295063	1	1.58107	down
Com_410_neg	Erucic acid	2.37	C22H42O2	338.568	Fatty Acyls	"112-86-7"	43780	42990	42060	11280	22292	10330	2.93449	1.55311	0.0423681	1	1.5667	up
Com_937_pos	1,2-Benzenedicarboxylic acid	4.11	C8H6O4	166.131	Benzoic acids and derivatives	"88-99-3"	3512000	4615000	4313000	946300	831500	634600	5.15669	2.36645	0.000601176	1	1.5651	up
Com_192_neg	cis-Aconitic acid	1.766	C6H6O6	174.11	Tca Cycle	"585-84-2"	1019000	811000	996800	190900	324200	253600	3.67738	1.87868	0.00520597	1	1.56121	up
Com_844_pos	Paeonol	4.08	C9H10O3	166.177	Ketones	"552-41-0"	1772000	2314000	2057000	455500	460900	340200	4.88859	2.28942	0.000317142	1	1.55454	up
Com_32_neg	Phenprobamate	4.09	C10H13NO2	179.216	Amino Acid And Derivatives	"673-31-4"	319400	398000	404900	79400	89400	75890	4.58662	2.19743	0.00021683	1	1.55241	up
Com_716_pos	Benzamidine	4.09	C7H8N2	120.152	Benzene and substituted derivatives	"618-39-3"	7448000	9996000	9477000	1913000	1842000	1360000	5.26315	2.39593	0.000348047	1	1.53821	up
Com_614_pos	gamma-Glutamylglutamic acid	1.05	C10H16N2O7	276.243	Amino Acid And Derivatives	"1116-22-9"	234500	387300	198000	96870	115600	122300	2.44885	1.2921	0.0390982	1	1.53346	up
Com_506_pos	Histidine	0.81	C6H9N3O2	155.15	Amino Acid And Derivatives	"4998-57-6"	61890000	78460000	83910000	28030000	31310000	23480000	2.7078	1.43712	0.00139084	1	1.52666	up
Com_652_pos	D-Proline	0.967	C5H9NO2	115.13	Amino Acid And Derivatives	"344-25-2"	182500000	261700000	203100000	102500000	98720000	80340000	2.29898	1.20099	0.0045531	1	1.52185	up
Com_352_neg	D-Xylulose 5-phosphate	0.9	C5H11O8P	230.11	Pentose phosphates	"4212-65-1"	2733000	4611000	4104000	1056000	1031000	1764000	2.97273	1.57179	0.009918	1	1.52095	up
Com_204_neg	D-Histidine	0.81	C6H9N3O2	155.155	Amino Acid And Derivatives	"351-50-8"	3419000	4675000	4410000	1560000	1768000	1736000	2.46919	1.30404	0.00520971	1	1.5202	up
Com_161_neg	2-Amino-3-hydroxypropionic acid	0.83	C3H7NO3	105.09	Amino Acid And Derivatives	"302-84-1"	4030000	5431000	4658000	1972000	2053000	1608000	2.50648	1.32566	0.001419	1	1.51762	up
Com_1085_pos	Levodopa	1.019	C9H11NO4	197.19	Amino Acid And Derivatives	"59-92-7"	1770000	1810000	2175000	382400	289700	249400	6.24525	2.64276	0.000950595	1	1.51395	up
Com_595_pos	Proline	0.96	C5H9NO2	115.131	Amino Acid And Derivatives	"609-36-9"	94030000	151700000	110600000	55000000	61620000	37970000	2.305	1.20477	0.0146433	1	1.49996	up
Com_538_pos	7-methylguanine	4.11	C6H7N5O	165.065	Purines and purine derivatives	"578-76-7"	103600000	130800000	124100000	28670000	27460000	20470000	4.68016	2.22656	0.000558526	1	1.49624	up
Com_26_neg	5-Phosphoribosyl 1-pyrophosphate	1.01	C5H13O14P3	196.25	Pentose phosphates	"97-55-2"	23400	21220	19990	7347	8125	13710	2.21404	1.14668	0.0436144	1	1.49586	up
Com_112_neg	Caffeic acid	5.801	C9H8O4	180.16	Cinnamic acids and derivatives	"331-39-5"	694900	509600	700400	239100	415900	275600	2.04696	1.03348	0.0271763	1	1.4897	up
Com_405_neg	D-Arabinose 5-phosphate	0.9	C5H11O8P	230.11	Pentose phosphates	"13137-52-5"	2939000	5002000	4056000	1138000	1106000	1721000	3.02573	1.59728	0.00641254	1	1.48651	up
Com_19_neg	Lirioresinol A	6.96	C22H26O8	418.162	Lignans	"21453-71-4"	9993	16610	10850	24480	30780	64290	0.313283	-1.67446	0.0436064	1	1.48417	down
Com_1086_pos	L-Phenylalanine	4.108	C9H11NO2	165.19	Amino Acid And Derivatives	"63-91-2"	469800000	496300000	525700000	128300000	128300000	93680000	4.25888	2.09047	0.00274112	1	1.48194	up
Com_747_pos	D-Phenylalanine	4.106	C9H11NO2	165.19	Amino Acid And Derivatives	"673-06-3"	443600000	498400000	483800000	126600000	124400000	88200000	4.20342	2.07156	0.00382063	1	1.47434	up
Com_487_pos	Purine	4.1	C5H4N4	120.112	Purines and purine derivatives	"120-73-0"	372200	484900	461400	104300	103300	72750	4.70305	2.2336	0.000774717	1	1.47293	up
Com_713_pos	4-Hydroxymandelonitrile	1.44	C8H7NO2	149.048	Phenols And Its Derivatives	"13093-65-7"	6413000	11650000	5685000	1678000	2581000	1722000	3.97057	1.98935	0.0106675	1	1.46959	up
Com_211_neg	DL-o-Tyrosine	1.81	C9H11NO3	181.189	Amino Acid And Derivatives	"2370-61-8"	6561000	11830000	8502000	2282000	2549000	1799000	4.05626	2.02015	0.00455973	1	1.4609	up
Com_771_pos	p-Aminobenzoate	4.45	C7H7NO2	137.136	Benzoic acids and derivatives	"150-13-0"	73500	82030	86180	16590	28090	31170	3.18668	1.67206	0.0208981	1	1.45631	up
Com_16_neg	UDP-D-xylose	0.9	C14H22N2O16P2	536.044	Nucleotide And Its Derivates	"3616-06-6"	182700	214500	259600	23720	44220	86820	4.24399	2.08542	0.0442668	1	1.45592	up
Com_119_neg	Uridine 5'-Diphospho-N-Acetylgalactosamine	1	C17H27N3O17P2	607.354	Nucleotide And Its Derivates	"7277-98-7"	44980	42310	68140	8544	8973	24340	3.71336	1.89272	0.0374812	1	1.45484	up
Com_478_pos	Maleic acid	0.96	C4H4O4	116.011	Organic Acid And Its Derivatives	"110-16-7"	9459000	15400000	11420000	5532000	4938000	4612000	2.40545	1.26631	0.0165944	1	1.45243	up
Com_508_pos	Homoserine	0.9	C4H9NO3	119.119	Amino Acid And Derivatives	"1927-25-9"	14930000	20670000	16400000	8843000	8633000	8119000	2.03165	1.02265	0.0138862	1	1.45139	up
Com_660_pos	HBOA	4.15	C8H7NO3	165.042	Organoheterocyclic compounds	"23520-34-5"	318300000	353600000	344300000	98730000	97530000	69290000	3.82677	1.93613	0.00467697	1	1.4496	up
Com_409_neg	Licoagroside D	11.44	C22H24O10	448.426	Alcohols and polyols	"464196-55-2"	416400	572100	948800	121500	38620	163600	5.98449	2.58123	0.0307692	1	1.44771	up
Com_38_neg	Sucralose	1.1	C12H19Cl3O8	397.634	Carbohydrates And Its Derivatives	"56038-13-2"	4152	6416	8427	17100	18170	22370	0.329545	-1.60145	0.019722	1	1.44236	down
Com_1016_pos	Methylguanidine	0.84	C2H7N3	73.0971	Amines	"471-29-4"	420000	651400	519900	261800	251700	234100	2.12854	1.08987	0.0223252	1	1.44186	up
Com_1089_pos	1-Methylnicotinamide	2.68	C7H9N2O+	137.159	Pyridines and derivatives	"3106-60-3"	657700	502500	781900	155900	222300	182400	3.46432	1.79257	0.00202636	1	1.4416	up
Com_1064_pos	L-Methionine	1.38	C5H11NO2S	149.212	Amino Acid And Derivatives	"63-68-3"	6415000	8954000	5940000	2332000	2303000	1862000	3.27982	1.71362	0.00308355	1	1.44097	up
Com_145_neg	Ala-trp	0.9	C14H17N3O3	275.303	Amino Acid And Derivatives	"16305-75-2"	328900	667900	453600	222200	155700	208500	2.4734	1.30649	0.0316379	1	1.43899	up
Com_197_neg	N-Acetyl-D-glucosamine 6-phosphate	1.81	C8H16NO9P	301.188	Carbohydrates And Its Derivatives		104300	178600	130000	41810	46260	32550	3.42315	1.77532	0.0046239	1	1.43808	up
Com_198_neg	D-Ribose 5-phosphate	0.89	C5H11O8P	230.11	Pentose phosphates	"3615-55-2"	2576000	3420000	3177000	876600	920500	1396000	2.87276	1.52244	0.00673502	1	1.43404	up
Com_545_pos	D-Homocysteine	1.86	C4H9NO2S	135.185	Amino Acid And Derivatives	"454-28-4"	450700	1121000	628500	197600	213700	153900	3.89278	1.9608	0.0279561	1	1.42671	up
Com_385_neg	9S-Hydroxy-10E,12Z-octadecadienoic acid	12.61	C18H32O3	296.235	Fatty Acyls	"15514-85-9"	18390000	11200000	15090000	3304000	5151000	4663000	3.40601	1.76808	0.00349374	1	1.4245	up
Com_739_pos	L-Leucyl-L-alanine	3	C9H18N2O3	202.25	Amino Acid And Derivatives	"7298-84-2"	2802000	4184000	1610000	279600	254000	401500	9.1926	3.20047	0.00634275	1	1.42408	up
Com_768_pos	iP9G	1	C16H23N5O5	365.384	Phytohormones	"83087-94-9"	1666000	1708000	2173000	3905000	3589000	4857000	0.449113	-1.15485	0.00298994	1	1.42292	down
Com_148_neg	Citraconic acid	1.56	C5H6O4	130.099	Fatty Acyls	"498-23-7"	1017000	651100	905200	332800	441100	489100	2.03745	1.02677	0.0166553	1	1.42121	up
Com_369_neg	12,13-EODE	12.67	C18H32O3	296	Fatty Acyls		18450000	11300000	14860000	3419000	5118000	4654000	3.38185	1.75781	0.00314659	1	1.4157	up
Com_453_neg	12(13)-EpOME	12.61	C18H32O3	296.235	Fatty Acyls	"6799-85-5"	17330000	10520000	14580000	3276000	4885000	4569000	3.33307	1.73685	0.00365602	1	1.41408	up
Com_262_neg	13(S)-HODE;13(S)-Hydroxyoctadeca-9Z,11E-dienoic acid	12.61	C18H32O3	296.235	Fatty Acyls	"10219-69-9"	16650000	9490000	13560000	2769000	4373000	4145000	3.51732	1.81448	0.00484615	1	1.40739	up
Com_646_pos	Glycyl-L-leucine	4.466	C8H16N2O3	188.22	Amino Acid And Derivatives	"869-19-2"	863500	471700	764600	275800	343200	263800	2.37857	1.25009	0.0297617	1	1.40552	up
Com_463_pos	L-Methionine sulfone	1.84	C5H11NO4S	181.21	Amino Acid And Derivatives	"7314-32-1"	38870000	89870000	48480000	14670000	16460000	11660000	4.14162	2.0502	0.0203267	1	1.39486	up
Com_507_pos	Homocysteic acid	1.83	C4H9NO5S	183.18	Amino Acid And Derivatives	"1001-13-4"	254600	621900	314700	99220	116700	68890	4.18244	2.06434	0.0186205	1	1.38572	up
Com_815_pos	alpha-Ionone	1.86	C13H20O	192.297	Terpenoids	"127-41-3"	1837000	4161000	2316000	585600	839600	497500	4.32413	2.11241	0.0117845	1	1.3795	up
Com_690_pos	Ruscogenin	11.62	C27H42O4	430.628	Terpenoids	"472-11-7"	1326000	465700	1088000	211100	234700	209900	4.3918	2.13481	0.047815	1	1.37406	up
Com_502_pos	Allopurinol	2.69	C5H4N4O	136.111	Nucleotide And Its Derivates	"315-30-0"	1629000	1260000	1905000	430200	510000	501800	3.32455	1.73316	0.00389307	1	1.37382	up
Com_764_pos	Maltotriitol	1.07	C18H34O16	506.453	Sugar Alcohols	"32860-62-1"	1457000	1774000	1602000	4654000	4678000	4494000	0.349559	-1.51639	0.00196493	1	1.37048	down
Com_586_pos	Caffeic aldehyde	1.84	C9H8O3	164.1	Phenylpropanoids and polyketides		5652000	12640000	6938000	1958000	2498000	1538000	4.20921	2.07355	0.013082	1	1.36697	up
Com_709_pos	Zarzissine	1.83	C5H5N5	135.054	Organoheterocyclic compounds	"160568-14-9"	6003000	13790000	7775000	2096000	2684000	1741000	4.22757	2.07983	0.015223	1	1.35829	up
Com_528_pos	Peonidin O-hexoside	6.8		463.123	Anthocyanins		34410	62510	20090	92150	172200	94250	0.326297	-1.61574	0.047641	1	1.35527	down
Com_548_pos	2-Pyrrolidinone	2.369	C4H7NO	85.1	Organoheterocyclic compounds	"616-45-5"	206500	373400	296600	58340	60650	30450	5.86523	2.55219	0.00393252	1	1.3542	up
Com_872_pos	6-Aminocaproic acid	2.07	C6H13NO2	131.095	Fatty Acyls	"60-32-2"	16030000	27050000	19110000	5965000	5514000	4036000	4.00838	2.00302	0.00262147	1	1.34772	up
Com_459_neg	Quinic acid	0.998	C7H12O6	192.17	Alcohols and polyols	"77-95-2"	2294000	879800	1783000	309800	361400	281200	5.20454	2.37977	0.0255032	1	1.34509	up
Com_707_pos	6-Deoxyfagomine	2.06	C6H13NO2	131.095	Alkaloids and derivatives	"197449-09-5"	1854000	2962000	2197000	697800	614400	445400	3.9901	1.99642	0.00195252	1	1.33757	up
Com_751_pos	2-Amino-4-(methylthio)butyric acid	1.46	C5H11NO2S	149.211	Amino Acid And Derivatives	"59-51-8"	14670000	33050000	19430000	5442000	5652000	6014000	3.92506	1.97272	0.0299252	1	1.33566	up
Com_1055_pos	Leucine	2.1	C6H13NO2	131.175	Amino Acid And Derivatives	"26782-71-8"	6115000	10210000	7390000	2406000	2167000	1602000	3.84049	1.94129	0.00263869	1	1.33488	up
Com_259_neg	D-Glutamic acid	2.31	C5H9NO4	147.129	Amino Acid And Derivatives	"6893-26-1"	354400	540900	451200	103000	89080	68970	5.15802	2.36682	0.000646136	1	1.33063	up
Com_845_pos	trans-3-Hydroxy-L-proline	2.14	C5H9NO3	131.13	Amino Acid And Derivatives	"4298-08-2"	9635000	16040000	11390000	3830000	3482000	2468000	3.78988	1.92215	0.00285221	1	1.32843	up
Com_702_pos	isoleucine	2.11	C6H13NO2	131.17	Amino Acid And Derivatives	"73-32-5"	193200000	324600000	238800000	76550000	68950000	51850000	3.8338	1.93877	0.0027377	1	1.32606	up
Com_293_neg	Deoxycytidine	1.81	C9H13N3O4	227.091	Nucleotide And Its Derivates	"951-77-9"	35610	79620	36020	13670	18010	11340	3.51581	1.81386	0.0283754	1	1.32551	up
Com_380_neg	Isomaltulose	0.97	C12H22O11	342.116	Carbohydrates And Its Derivatives	"13718-94-0"	29870000	31460000	42910000	74290000	76270000	74850000	0.462446	-1.11264	0.0197577	1	1.32545	down
Com_87_neg	Melibiose	0.96	C12H22O11	342.3	Carbohydrates And Its Derivatives	"585-99-9"	33880000	33280000	43960000	78150000	83400000	83720000	0.453052	-1.14225	0.00913926	1	1.31971	down
Com_143_neg	cis-4-Hydroxy-D-proline	2.26	C5H9NO3	131.13	Organic Acid And Its Derivatives	"2584-71-6"	644300	952600	816800	187000	161800	132800	5.01184	2.32534	0.000482563	1	1.31846	up
Com_503_pos	Gly-Phe	4.88	C11H14N2O3	222.24	Amino Acid And Derivatives	"3321-03-7"	665000	391400	586200	216600	243600	211600	2.44507	1.28988	0.0253501	1	1.31571	up
Com_561_pos	6-Aminohexanoic acid	2.1	C6H13NO2	131.173	Amino Acid And Derivatives	"1319-82-0"	293100	469300	348000	121700	99750	82450	3.65383	1.86941	0.00221972	1	1.30172	up
Com_850_pos	alpha-Nicotinamide adenine dinucleotide	1.04	C21H27N7O14P2	663.425	Nucleotide And Its Derivates	"7298-93-3"	229700	346800	231500	93550	139200	163700	2.03809	1.02722	0.0303264	1	1.29716	up
Com_417_neg	Galactinol	0.99	C12H22O11	342.116	Carbohydrates And Its Derivatives		41530000	41330000	51340000	93930000	97660000	90410000	0.475887	-1.07131	0.00533519	1	1.29426	down
Com_35_neg	Allantoin	0.94	C4H6N4O3	158.115	Organoheterocyclic compounds	"97-59-6"	467400	674500	464400	1322000	1530000	1355000	0.381816	-1.38905	0.00884556	1	1.2939	down
Com_248_neg	Coniferin	0.97	C16H22O8	342.132	Carbohydrates And Its Derivatives	"531-29-3"	40820000	43600000	54150000	93710000	100100000	94490000	0.480645	-1.05696	0.0097852	1	1.28961	down
Com_759_pos	Beta 2-Solanine	13.8	C39H63NO11	721.44	Alkaloids and derivatives	"61877-94-9"	5852000	6536000	4673000	1333000	1035000	1454000	4.46389	2.1583	0.000459885	1	1.28892	up
Com_420_neg	Sucrose	0.98	C12H22O11	342.116	Carbohydrates And Its Derivatives	"57-50-1"	20730000	22010000	26560000	46160000	51390000	52760000	0.461047	-1.11701	0.002421	1	1.28471	down
Com_750_pos	DL-Norvaline	1.068	C5H11NO2	117.15	Amino Acid And Derivatives	"760-78-1"	50000000	81480000	71080000	27220000	26830000	16480000	2.87197	1.52204	0.0088513	1	1.28356	up
Com_593_pos	DL-Leucine	2.3	C6H13NO2	131.173	Amino Acid And Derivatives	"328-39-2"	8460000	13990000	10340000	2745000	2188000	1573000	5.03996	2.33341	0.00181367	1	1.28312	up
Com_170_neg	alpha,alpha-Trehalose	0.962	C12H22O11	342.296	Carbohydrates And Its Derivatives	"99-20-7"	30170000	33010000	42490000	68630000	73890000	80700000	0.473389	-1.0789	0.00835447	1	1.27687	down
Com_231_neg	Lathyrol	11.17	C20H30O4	334.45	Terpenoids	"34420-19-4"	79680	34820	87970	12710	7492	17730	5.33771	2.41622	0.0134173	1	1.27637	up
Com_705_pos	L-Leucine	2.32	C6H13NO2	131.17	Amino Acid And Derivatives	"61-90-5"	317800000	505500000	372300000	102400000	81740000	58870000	4.91996	2.29865	0.00179385	1	1.27398	up
Com_871_pos	Asp-phe	5.12	C13H16N2O5	280.106	Amino Acid And Derivatives	"13433-09-5"	111800	44650	65320	17380	25750	18530	3.59666	1.84666	0.0284834	1	1.26042	up
Com_76_neg	N-Acetyl-Asp-Glu	2.02	C11H16N2O8	304.253	Amino Acid And Derivatives	"3106-85-2"	184300	270600	229800	26130	22990	13480	10.9377	3.45124	0.00160147	1	1.23949	up
Com_530_pos	Melezitose	0.998	C18H32O16	504.44	Carbohydrates And Its Derivatives	"597-12-6"	76820000	66420000	58400000	148000000	152300000	161000000	0.437113	-1.19392	0.00524089	1	1.22569	down
Com_600_pos	L-Glycyl-L-phenylalanine	4.97	C11H14N2O3	222.1	Amino acids and derivatives	"721-66-4"	777500	478000	778400	259900	353600	268500	2.30601	1.2054	0.0188821	1	1.20439	up
Com_596_pos	Valine	1.09	C5H11NO2	117.146	Amino Acid And Derivatives	"516-06-3"	64360000	87990000	93740000	36590000	36880000	25360000	2.49003	1.31617	0.0058002	1	1.19431	up
Com_766_pos	L-Valine	1.2	C5H11NO2	117.146	Amino Acid And Derivatives	"72-18-4"	1700000	2522000	2493000	1050000	1031000	692300	2.4213	1.27578	0.00923949	1	1.18884	up
Com_881_pos	VitaMin U	0.75	C6H14ClNO2S	199.7	Vitamins	"3493-12-7"	3894000	6974000	3932000	1725000	1556000	1312000	3.22229	1.68809	0.0163417	1	1.18088	up
Com_246_neg	L-Cycloserine	0.8	C3H6N2O2	102.09	Amino Acid And Derivatives	"339-72-0"	37050	38750	46650	22330	11450	17640	2.38137	1.25179	0.0324201	1	1.1674	up
Com_56_neg	Maltopentaose	0.99	C30H52O26	828.726	Carbohydrates And Its Derivatives	"34620-76-3"	83400	95970	90900	38640	35130	56460	2.07533	1.05334	0.027951	1	1.159	up
Com_637_pos	Aspartic acid di-O-glucoside	0.97		457.1	Amino Acid And Derivatives		2492000	4011000	3785000	1744000	1856000	1227000	2.13134	1.09176	0.0198889	1	1.15869	up
Com_282_neg	Manninotriose	0.9	C18H32O16	504.437	Fatty Acyls	"13382-86-0"	203600	196000	236800	85170	58590	82180	2.81668	1.49399	0.00483494	1	1.1542	up
Com_849_pos	Gentiobiose	1	C12H22O11	342.297	Carbohydrates And Its Derivatives	"554-91-6"	5525000	3320000	4505000	1738000	771800	1413000	3.40318	1.76688	0.0176224	1	1.14963	up
Com_218_neg	Cellotriose	1.02	C18H32O16	504.437	Carbohydrates And Its Derivatives	"33404-34-1"	1059000	970400	1147000	2228000	2131000	2176000	0.48606	-1.04079	0.00270389	1	1.11463	down
Com_518_pos	N-Methyl-a-aminoisobutyric acid	1.22	C5H11NO2	117.146	Amino Acid And Derivatives	"2566-34-9"	52190000	75760000	80340000	34370000	32400000	21440000	2.3613	1.23958	0.0129067	1	1.11342	up
Com_338_neg	Biopterin	2.097	C9H11N5O3	237.215	Organoheterocyclic compounds	"22150-76-1"	28410	29330	31180	12420	12460	9248	2.60549	1.38155	0.00689306	1	1.08812	up
Com_142_neg	Kaempferol7-O-beta-D-glucopyranoside	6.65	C21H20O11	448.377	Flavones and Flavonols	"16290-07-6"	24220	32920	18220	44980	52940	83960	0.414339	-1.27112	0.026346	1	1.0258	down

## Sheet: L2D2.vs.L2C2_all_Diff
Compound_ID	Name	RT [min]	Formula	Molecular Weight	Class	CAS	all_L2D2_1	all_L2D2_2	all_L2D2_3	all_L2C2_1	all_L2C2_2	all_L2C2_3	FC	log2FC	Pvalue	ROC	VIP	Up.Down
Com_53_neg	Shikimic Acid	1.038	C7H10O5	174.15	Alcohols and polyols	"138-59-0"	35080	38750	24900	92710	75100	80800	0.397128	-1.33232	0.00954768	1	2.30058	down
Com_231_neg	Lathyrol	11.17	C20H30O4	334.45	Terpenoids	"34420-19-4"	5835	7229	2337	79680	34820	87970	0.0760656	-3.71661	0.00495513	1	2.27698	down
Com_56_neg	Maltopentaose	0.99	C30H52O26	828.726	Carbohydrates And Its Derivatives	"34620-76-3"	23090	24840	26850	83400	95970	90900	0.276686	-1.85368	2.85055e-05	1	2.26426	down
Com_965_pos	Quinone	0.93	C6H4O2	108.021	Carbonyl compounds	"106-51-4"	3789000	3616000	2676000	8101000	7004000	8237000	0.431882	-1.21129	0.00694818	1	2.19227	down
Com_61_neg	Maltotetraose	0.996	C24H42O21	666.578	Carbohydrates And Its Derivatives	"34612-38-9"	185900	159200	132300	384900	371200	326200	0.441098	-1.18083	0.00508422	1	2.14592	down
Com_502_pos	Allopurinol	2.69	C5H4N4O	136.111	Nucleotide And Its Derivates	"315-30-0"	345500	369600	226900	1629000	1260000	1905000	0.196496	-2.34743	0.00137452	1	2.1432	down
Com_771_pos	p-Aminobenzoate	4.45	C7H7NO2	137.136	Benzoic acids and derivatives	"150-13-0"	26660	13020	15050	73500	82030	86180	0.226428	-2.14287	0.0163088	1	2.13755	down
Com_1089_pos	1-Methylnicotinamide	2.68	C7H9N2O+	137.159	Pyridines and derivatives	"3106-60-3"	148400	188000	73230	657700	502500	781900	0.210921	-2.24522	0.0165961	1	2.13494	down
Com_694_pos	N-Feruloylspermidine	4.52	C17H27N3O3	321.41	Phenolamides		713300	647000	504600	1478000	1391000	1971000	0.38531	-1.37591	0.00308976	1	2.10535	down
Com_360_neg	Fumaric Acid	1.11	C4H4O4	116.072	Tca Cycle	"110-17-8"	106700	145900	106500	274700	244500	316700	0.429597	-1.21894	0.00382042	1	2.09939	down
Com_230_neg	Naringenin	8.683	C15H12O5	272.25	Flavanones	"480-41-1"	1993000	450800	2017000	39110	295400	24570	12.4229	3.63493	0.0405488	1	2.08311	up
Com_416_neg	Fructose	0.92	C6H12O6	180.16	Carbohydrates And Its Derivatives	"57-48-7"	287600	354400	185300	637700	487900	773400	0.43565	-1.19876	0.0266304	1	2.07007	down
Com_65_neg	Butin	8.61	C15H12O5	272.069	Flavanones	"492-14-8"	4543000	991800	4717000	77380	740600	71600	11.5243	3.52661	0.0437875	1	2.06549	up
Com_235_neg	Maltotriose	0.94	C18H32O16	504.44	Carbohydrates And Its Derivatives	"1109-28-0"	159200	171200	104400	396200	319800	434700	0.377857	-1.40409	0.00953863	1	2.06228	down
Com_3_neg	Naringenin chalcone	8.518	C15H12O5	272.253	Chalcones and dihydrochalcones	"73692-50-9"	5574000	1225000	5873000	119000	942200	85580	11.0501	3.46598	0.0444923	1	2.05584	up
Com_697_pos	Naringerin	8.64	C15H12O5	272.253	Flavanones	"67604-48-2"	2700000	503000	2665000	59760	426700	41850	11.1071	3.47341	0.0444742	1	2.01896	up
Com_346_neg	1-Methylguanine	4.09	C6H7N5O	165.153	Purines and purine derivatives	"938-85-2"	3108	3249	2560	5193	5881	8114	0.464718	-1.10557	0.0144095	1	2.01173	down
Com_977_pos	Dodecanedioic acid	9.452	C12H22O4	230.3	Organic Acid And Its Derivatives	"693-23-2"	13570	10430	9180	27770	21270	38600	0.378594	-1.40128	0.0137217	1	1.97451	down
Com_821_pos	N-Feruloyl-3-methoxytyramine	5.72	C19H21NO5	343.142	Phenolamine	"78510-19-7"	141800	143800	109900	13010	17510	33170	6.20977	2.63454	0.0139479	1	1.95232	up
Com_912_pos	Arabidopyl shikimic acid	13.8	C16H16O9	352.29	Alcohols and polyols		15540	33400	13510	89310	62470	67730	0.284497	-1.81351	0.0294365	1	1.93336	down
Com_954_pos	Piperlongumine	9.89	C17H19NO5	317.34	Cinnamic acids and derivatives	"20069-09-4"	480480	899500	759400	16910	66450	15070	21.735	4.44195	0.0115772	1	1.90645	up
Com_611_pos	S-ribosyl-L-homocysteine	0.91	C9H17NO6S	267.3	Amino Acid And Derivatives		1832000	1948000	1377000	4301000	2821000	3344000	0.492738	-1.02111	0.0128698	1	1.89805	down
Com_82_neg	Anthraquinone-2-carboxylic Acid	9.72	C15H8O4	252.222	Anthracenes	"117-78-2"	546600	790200	641300	243000	230500	251300	2.72917	1.44846	0.00851511	1	1.88583	up
Com_490_pos	Pro-Leu	1.72	C11H20N2O3	228.288	Amino Acid And Derivatives	"52899-07-7"	8217000	11010000	12440000	4759000	6654000	3494000	2.1243	1.08699	0.0321939	1	1.87976	up
Com_892_pos	Scopine	0.87	C8H13NO2	155.19	Organoheterocyclic compounds	"498-45-3"	11180	12620	7232	29780	20890	15490	0.469045	-1.0922	0.0425096	1	1.85272	down
Com_874_pos	2-Phenylethylamine	4.584	C8H11N	121.18	Amines	"64-04-0"	24640	25740	23350	405300	101700	434700	0.0782946	-3.67494	0.0372971	1	1.83104	down
Com_1004_pos	2-Deoxy-D-galactose	0.69	C6H12O5	164.156	Carbohydrates And Its Derivatives	"1949-89-9"	1478000	1690000	1820000	4565000	2920000	3794000	0.442238	-1.17711	0.0129347	1	1.82568	down
Com_149_neg	Spiraeoside	6.59	C21H20O12	464.096	Flavonoids	"20229-56-5"	58210	38050	48210	18620	24550	11600	2.63776	1.39931	0.0258313	1	1.81667	up
Com_910_pos	Apigeninidin 5-glucoside	7.31	C21H21O9	417.39	Flavonoids		44990	51670	35390	13260	24460	18240	2.35972	1.23862	0.0195702	1	1.8159	up
Com_549_pos	2-Ethylbutyric Acid	11.142	C6H12O2	116.16	Fatty Acyls	"88-09-5"	123500	67670	151500	356000	242900	349900	0.361161	-1.46928	0.0303097	1	1.79819	down
Com_563_pos	Sibutramine	12.68	C17H26ClN	279.848	Benzene and substituted derivatives	"106650-56-0"	24160	32640	15250	79810	75910	71710	0.316801	-1.65835	0.0305349	1	1.77208	down
Com_686_pos	Tanshinone II B	10.795	C19H18O4	310.347	Quinones	"17397-93-2"	792900	914100	415600	15540000	2956000	11050000	0.0718405	-3.79906	0.0236158	1	1.76469	down
Com_757_pos	Acetylcholine	1.02	C7H16NO2	146.118	Cholines	"60-31-1"	2248000	3635000	1715000	806400	1135000	882800	2.69032	1.42778	0.0327322	1	1.76223	up
Com_894_pos	Viscumamide	6.83	C30H55N5O5	565.79	Amino Acid And Derivatives		58140	98470	46120	15530	24160	14320	3.75356	1.90826	0.0117504	1	1.76138	up
Com_129_neg	alpha-Arbutin	2.33	C12H16O7	272.25	Carbohydrates And Its Derivatives	"84380-01-8"	33410	53110	38290	18180	28180	14380	2.05482	1.03901	0.0428936	1	1.75724	up
Com_370_neg	13-HPODE	11.45	C18H32O4	312.1	Fatty Acyls	"33964-75-9"	165500	249500	119700	750600	494400	713200	0.273057	-1.87273	0.00991542	1	1.75461	down
Com_919_pos	Methyl linoleate	13.221	C19H34O2	294.47	Fatty Acyls	"112-63-0"	128600	220100	115100	779300	545000	708200	0.228192	-2.13168	0.00655696	1	1.75109	down
Com_232_neg	1,7-Dimethylxanthine	9.96	C7H8N4O2	180.164	Purines and purine derivatives	"611-59-6"	159200	211100	159700	80480	71210	82400	2.26409	1.17893	0.00502561	1	1.74211	up
Com_273_neg	9-KODE	12.07	C18H30O3	294.2	Fatty Acyls	"54232-59-6"	24400	24550	21950	72800	61380	85640	0.322537	-1.63247	0.00324261	1	1.73427	down
Com_282_neg	Manninotriose	0.9	C18H32O16	504.437	Fatty Acyls	"13382-86-0"	55450	84930	33430	203600	196000	236800	0.273114	-1.87242	0.0320934	1	1.71006	down
Com_840_pos	Petunidin 3-O-glucoside	0.98	C22H23O12	479	Anthocyanins	"71991-88-3"	1201000	1325000	1393000	652300	501800	726900	2.08347	1.05899	0.0121137	1	1.70099	up
Com_493_pos	Bornyl acetate	9.209	C12H20O2	196.29	Phenols And Its Derivatives	"76-49-3"	35520	21060	26390	81310	63960	73410	0.379413	-1.39816	0.0115296	1	1.69514	down
Com_494_pos	Astragaloside IV	9.419	C41H68O14	784.97	Terpenoids	"84687-43-4"	2216	3173	1119	18860	11890	16300	0.138321	-2.85391	0.011097	1	1.69275	down
Com_987_pos	Hordenine	2.834	C10H15NO	165.23	Benzene and substituted derivatives	"539-15-1"	62220	69390	113800	10620000	6808000	7572000	0.0098164	-6.67059	7.11879e-05	1	1.68805	down
Com_630_pos	Benzamide	4.56	C7H7NO	121	Benzene and substituted derivatives	"55-21-0"	9555	11540	7819	123700	29450	130200	0.102043	-3.29275	0.0435988	1	1.67697	down
Com_565_pos	Narcissoside	6.825	C28H32O16	624.544	Flavonoids	"604-80-8"	8265	7314	6209	2440	2735	4421	2.27053	1.18303	0.0276814	1	1.66878	up
Com_916_pos	Diethyl glutarate	0.67	C9H16O4	188.105	Fatty Acyls	"818-38-2"	36450000	40390000	47590000	92530000	67980000	88400000	0.4999	-1.00029	0.00570509	1	1.6671	down
Com_438_neg	p-Coumaric acid-4-O-glucoside	5.55	C15H18O8	326.1	Phenolic acids	"117405-48-8"	32930	25180	44610	14860	18990	12930	2.19581	1.13475	0.0228801	1	1.66614	up
Com_690_pos	Ruscogenin	11.62	C27H42O4	430.628	Terpenoids	"472-11-7"	202400	241800	165500	1326000	465700	1088000	0.211723	-2.23975	0.0334524	1	1.65528	down
Com_895_pos	Vitamin D2	1.05	C28H44O	396.648	Vitamins	"50-14-6"	27190	15630	17960	6952	12060	7488	2.29358	1.1976	0.0255422	1	1.64805	up
Com_832_pos	LysoPC 10:0	6.25	C18H38NO7P	411.3	Phospholipid		12870	8175	9699	46040	30070	46330	0.251094	-1.9937	0.0021454	1	1.64156	down
Com_13_neg	9(S)-HOTrE	12.07	C18H30O3	294.429	Fatty Acyls	"89886-42-0"	23520	30970	24500	78860	61450	88700	0.344919	-1.53567	0.00189401	1	1.64148	down
Com_773_pos	Octadecadien-6-ynoic acid	12.1	C18H28O2	276.2	Fatty Acyls		757500	848100	448700	4747000	2308000	4685000	0.174983	-2.51471	0.00556238	1	1.61125	down
Com_825_pos	MAG (18:3)	12.12	C21H36O4	352.2	Glycerolipids		2312000	2312000	1578000	15320000	5063000	9081000	0.210494	-2.24815	0.0305622	1	1.61109	down
Com_511_pos	6-Paradol	12.85	C17H26O3	278.39	Benzene and substituted derivatives	"27113-22-0"	1300000	1642000	862900	5841000	4017000	4791000	0.259738	-1.94487	0.00663906	1	1.60478	down
Com_664_pos	14,15-Dehydrocrepenynic acid	12.15	C18H28O2	276.414	Fatty Acyls	"4154-44-3"	883800	907300	503300	6106000	2837000	6424000	0.149307	-2.74365	0.00602989	1	1.5988	down
Com_163_neg	13(S)-HOTrE	12.07	C18H30O3	294.2	Fatty Acyls	"87984-82-5"	25700	38880	20340	77430	57460	93650	0.371576	-1.42827	0.0154185	1	1.59033	down
Com_526_pos	Feruloylcholine	12.63		280	Cinnamic acids and derivatives		25840	28590	11660	83820	70850	69010	0.295467	-1.75893	0.0400763	1	1.57014	down
Com_122_neg	Ribose 1-phosphate	0.9	C5H11O8P	230.11	Carbohydrates And Its Derivatives	"14075-00-4"	1446000	1602000	1076000	2922000	4174000	3728000	0.381005	-1.39212	0.0038789	1	1.55969	down
Com_626_pos	Luteolin 3',7-di-O-glucoside	4.66		610.1	Flavonoids		10680	13860	15780	19980	31420	38120	0.450402	-1.15071	0.0350673	1	1.55348	down
Com_470_pos	7-Ethylcamptothecin	9.44	C22H20N2O4	376.41	Alkaloids and derivatives	"78287-27-1"	107900	319200	170700	738700	735400	789100	0.264139	-1.92063	0.0444361	1	1.55302	down
Com_198_neg	D-Ribose 5-phosphate	0.89	C5H11O8P	230.11	Pentose phosphates	"3615-55-2"	1131000	1367000	857100	2576000	3420000	3177000	0.365758	-1.45104	0.00555643	1	1.54803	down
Com_811_pos	(-)-Carvone	9.22	C10H14O	150.218	Terpenoids	"6485-40-1"	293900	213600	215900	793600	790100	787800	0.305039	-1.71293	0.00751593	1	1.54685	down
Com_1014_pos	N-Feruloylserotonin	12.14	C20H20N2O4	352.384	Phenolamides	"68573-23-9"	91050	64480	37740	491400	170700	327500	0.195301	-2.35623	0.0170477	1	1.5439	down
Com_642_pos	N-p-Cinnamoylagmatine	12.67			Cinnamic acids and derivatives		79370	113900	53380	364000	264600	300900	0.265358	-1.91399	0.0139735	1	1.54039	down
Com_693_pos	N-Feruloylcadaverine	12.68			Phenolamides		551700	661300	371300	2055000	1416000	1743000	0.303855	-1.71855	0.00658788	1	1.53743	down
Com_20_neg	9,10,13-Trihydroxyoctadec-11-enoic acid	9.12	C18H34O5	330.241	Fatty Acyls	"29907-57-1"	16710000	20470000	9925000	59130000	48680000	65310000	0.272095	-1.87782	0.0148405	1	1.53689	down
Com_730_pos	Punicic acid	12.65	C18H30O2	278.3	Fatty Acyls	"544-72-9"	16140000	21750000	10740000	67680000	48510000	59500000	0.276794	-1.85311	0.0115946	1	1.52487	down
Com_849_pos	Gentiobiose	1	C12H22O11	342.297	Carbohydrates And Its Derivatives	"554-91-6"	1183000	1029000	833000	5525000	3320000	4505000	0.22809	-2.13233	0.00201243	1	1.52186	down
Com_352_neg	D-Xylulose 5-phosphate	0.9	C5H11O8P	230.11	Pentose phosphates	"4212-65-1"	1456000	1748000	1135000	2733000	4611000	4104000	0.379018	-1.39966	0.0101197	1	1.51811	down
Com_858_pos	Vanillactic acid	9.2	C10H12O5	212.199	Phenylpropanoids and polyketides	"2475-56-1"	166800	191700	82550	729500	623900	740100	0.210676	-2.2469	0.0212763	1	1.51136	down
Com_1065_pos	Alpha-Linolenic acid	12.64	C18H30O2	278.435	Fatty Acyls	"463-40-1"	17220000	21990000	11120000	66420000	48300000	60410000	0.287387	-1.79894	0.0117754	1	1.50669	down
Com_253_neg	GA7-1	9.22			Phytohormones		23980000	29580000	14320000	81650000	67310000	86490000	0.288299	-1.79436	0.0181302	1	1.50165	down
Com_221_neg	Di-O-methylquercetin	9.19	C17H14O7	330.1	Flavonoids		15290000	18390000	8806000	49830000	43480000	56350000	0.283883	-1.81663	0.0191474	1	1.50082	down
Com_585_pos	delta-Tridecalactone	9.2	C13H24O2	212.3	Fatty Acyls	"7370-92-5"	299700	302300	126400	1153000	981600	1277000	0.213507	-2.22765	0.024454	1	1.49823	down
Com_460_pos	L-Alanyl-L-leucine	4.45	C9H18N2O3	202.251	Amino Acid And Derivatives	"3303-34-2"	247200	462500	270700	1229000	1275000	1057000	0.275316	-1.86084	0.0150577	1	1.49429	down
Com_405_neg	D-Arabinose 5-phosphate	0.9	C5H11O8P	230.11	Pentose phosphates	"13137-52-5"	1562000	1831000	1141000	2939000	5002000	4056000	0.377928	-1.40382	0.00986688	1	1.48539	down
Com_946_pos	Rotenone	11.91	C23H22O6	394.42	Organoheterocyclic compounds	"83-79-4"	272500	430900	426100	820600	626000	884900	0.484452	-1.04557	0.0201361	1	1.48357	down
Com_194_neg	Thymidine 5'-diphosphate	0.69	C10H16N2O11P2	402.19	Nucleotide And Its Derivates		65740	100800	95840	181200	132500	218300	0.493195	-1.01977	0.024164	1	1.43209	down
Com_852_pos	Orotic acid	1.44	C5H4N2O4	156.096	Vitamins	"65-86-1"	157200	267400	250900	612200	503600	569900	0.400724	-1.31932	0.021308	1	1.42623	down
Com_822_pos	N-p-Coumaroylputrescine	4.91	C13H18N2O2	234.29	Cinnamic acids and derivatives		26090000	16360000	34960000	2997000	7845000	2757000	5.69233	2.50902	0.0148888	1	1.4172	up
Com_35_neg	Allantoin	0.94	C4H6N4O3	158.115	Organoheterocyclic compounds	"97-59-6"	1229000	1227000	1635000	467400	674500	464400	2.54685	1.34871	0.00461605	1	1.41608	up
Com_597_pos	Ergothioneine	1.03	C9H15N3O2S	229.299	Amino Acid And Derivatives	"497-30-3"	518400	314600	489200	40520	169500	75130	4.63686	2.21315	0.0420714	1	1.40417	up
Com_453_neg	12(13)-EpOME	12.61	C18H32O3	296.235	Fatty Acyls	"6799-85-5"	4592000	7251000	3491000	17330000	10520000	14580000	0.361395	-1.46835	0.0199209	1	1.40117	down
Com_461_pos	Lysopc 20:0	15.1	C28H58NO7P	551.73	Phospholipid		136700	161700	93460	48070	75610	69920	2.02407	1.01726	0.0319932	1	1.4007	up
Com_385_neg	9S-Hydroxy-10E,12Z-octadecadienoic acid	12.61	C18H32O3	296.235	Fatty Acyls	"15514-85-9"	4849000	7543000	3594000	18390000	11200000	15090000	0.357789	-1.48282	0.0199582	1	1.39723	down
Com_369_neg	12,13-EODE	12.67	C18H32O3	296	Fatty Acyls		4833000	7614000	3614000	18450000	11300000	14860000	0.360031	-1.47381	0.0207702	1	1.39297	down
Com_945_pos	Azoxystrobin acid	10.49			Ethers		3747	7135	11140	24030	14000	27350	0.336831	-1.5699	0.0472113	1	1.39246	down
Com_262_neg	13(S)-HODE;13(S)-Hydroxyoctadeca-9Z,11E-dienoic acid	12.61	C18H32O3	296.235	Fatty Acyls	"10219-69-9"	4070000	6627000	3044000	16650000	9490000	13560000	0.346121	-1.53065	0.0212375	1	1.39184	down
Com_78_neg	GIBBERELLIN A15	9.18	C20H26O4	330.183	Phytohormones	"13744-18-8"	9106	6531	9376	17210	13140	22700	0.471499	-1.08467	0.0227219	1	1.3913	down
Com_829_pos	MAG (18:1)	15.2	C21H40O4	356.2	Glycerolipids		600400	823300	551400	1748000	1071000	1456000	0.462012	-1.114	0.0157945	1	1.33407	down
Com_38_neg	Sucralose	1.1	C12H19Cl3O8	397.634	Carbohydrates And Its Derivatives	"56038-13-2"	19420	13080	14350	4152	6416	8427	2.46644	1.30243	0.0265147	1	1.33276	up
Com_400_neg	D-Erythrose 4-phosphate	1.08	C4H9O7P	200.084	Carbohydrates And Its Derivatives	"585-18-2"	570400	914200	551300	1189000	1734000	1188000	0.495232	-1.01382	0.0284113	1	1.33178	down
Com_240_neg	(-)-Jasmonoyl-L-isoleucine	9.94	C18H29NO4	323.21	Phytohormones	"120330-93-0"	65480	57800	58650	21610	38990	25080	2.12337	1.08635	0.0418755	1	1.32684	up
Com_366_neg	Luteolin 7-O-glucoside	6.664	C21H20O11	448.38	Flavonoids	"5373-11-5"	118000	72460	55990	19210	47690	26720	2.63245	1.39641	0.0470099	1	1.2923	up
Com_871_pos	Asp-phe	5.12	C13H16N2O5	280.106	Amino Acid And Derivatives	"13433-09-5"	29930	29260	13750	111800	44650	65320	0.328899	-1.60428	0.040852	1	1.29088	down
Com_1085_pos	Levodopa	1.019	C9H11NO4	197.19	Amino Acid And Derivatives	"59-92-7"	515300	776600	295600	1770000	1810000	2175000	0.275847	-1.85806	0.0342209	1	1.2668	down
Com_1083_pos	lupinine	1.54	C10H19NO	169.267	Alkaloids and derivatives	"486-70-4"	46570	27720	36110	20060	13950	17230	2.15457	1.1074	0.0180655	1	1.26538	up
Com_758_pos	L-Leucyl-L-phenylalanine	6.25	C15H22N2O3	278.163	Amino acids and derivatives	"56217-82-4"	124100	241000	124300	652200	505600	393500	0.315477	-1.66439	0.015257	1	1.25983	down
Com_503_pos	Gly-Phe	4.88	C11H14N2O3	222.24	Amino Acid And Derivatives	"3321-03-7"	245300	358100	199000	665000	391400	586200	0.488494	-1.03359	0.0373282	1	1.24704	down
Com_659_pos	Isomangiferin	1.51	C19H18O11	422.085	Xanthone	"24699-16-9"	151700	284300	237100	611000	390500	754300	0.383358	-1.38324	0.0238568	1	1.24483	down
Com_200_neg	Trifolin	6.62	C21H20O11	448.101	Flavonoids	"23627-87-4"	86660	55030	40830	15440	36430	20490	2.52239	1.33479	0.0489439	1	1.24282	up
Com_286_neg	Cyclic AMP	1.75	C10H12N5O6P	329.206	Nucleotide And Its Derivates	"60-92-4"	4104000	5800000	2820000	12760000	8884000	16320000	0.33516	-1.57708	0.0163274	1	1.18111	down
Com_19_neg	Lirioresinol A	6.96	C22H26O8	418.162	Lignans	"21453-71-4"	22000	32090	25380	9993	16610	10850	2.12186	1.08533	0.0202633	1	1.17363	up
Com_492_pos	LysoPC 20:0 (2n isomer)	9.09	C28H58NO7P	551.39	Phospholipid		87860	117700	48450	294500	169300	272000	0.345216	-1.53443	0.0310563	1	1.15247	down
Com_1054_pos	1-Decanoyl-2-hydroxy-sn-glycero-3-phosphocholine	6.35			Cholines		22560	19040	9451	46320	35110	50230	0.387749	-1.36681	0.0486354	1	1.10123	down
Com_146_neg	D-Fructose 6-Phosphate	0.86	C6H13O9P	260.136	Carbohydrates And Its Derivatives	"643-13-0"	20200000	26460000	15900000	37210000	53500000	36450000	0.491979	-1.02333	0.0216946	1	1.0914	down
Com_332_neg	Ala-Gln	0.85	C8H15N3O4	217.22	Amino Acid And Derivatives	"39537-23-0"	286300	395000	249200	797800	584700	732400	0.439974	-1.18451	0.0101101	1	1.06506	down
Com_719_pos	Syringetin 5-O-hexoside	0.97			Flavones and Flavonols		98580	60420	88750	204900	198400	214900	0.40076	-1.31919	0.0222272	1	1.04324	down
Com_708_pos	(S)-2-Phenyloxirane	2.01	C8H8O	120.058	Benzene and substituted derivatives	"20780-54-5"	1654000	2580000	760200	13990000	10120000	15700000	0.125451	-2.99481	0.016565	1	1.01455	down
Com_465_pos	L-Cysteine-glutathione gisulfide	0.96	C13H22N4O8S2	426.466	Amino Acid And Derivatives	"13081-14-6"	1394000	1263000	793500	2463000	2668000	4038000	0.376322	-1.40996	0.013745	1	1.01364	down

## Sheet: L2D1.vs.L2C1_all_Diff
Compound_ID	Name	RT [min]	Formula	Molecular Weight	Class	CAS	all_L2D1_1	all_L2D1_2	all_L2D1_3	all_L2C1_1	all_L2C1_2	all_L2C1_3	FC	log2FC	Pvalue	ROC	VIP	Up.Down
Com_915_pos	Prunin	7.02	C21H22O10	434.121	Flavanones	"529-55-5"	124100	88060	94590	31550	11900	21640	4.71271	2.23656	0.01951	1	2.46358	up
Com_459_neg	Quinic acid	0.998	C7H12O6	192.17	Alcohols and polyols	"77-95-2"	2749000	4722000	2115000	309800	361400	281200	10.0651	3.33129	0.00664348	1	2.34767	up
Com_255_neg	Fmoc-Ile-OH	7.71	C21H23NO4	353.418	Amino Acid And Derivatives	"71989-23-6"	7166	9104	8610	4133	3374	3562	2.24772	1.16846	0.00116284	1	2.33199	up
Com_45_neg	Methyl protocatechuate	6.97	C8H8O4	168.15	Benzoic acids and derivatives	"2150-43-8"	24390	43270	23100	6376	6859	6952	4.49596	2.16863	0.0169619	1	2.25577	up
Com_120_neg	UDP-galactose	0.92	C15H22N2Na2O17P2	610.265	Nucleotide And Its Derivates	"2956-16-3"	623700	4858000	662000	52310	116500	152700	19.1089	4.25617	0.0447599	1	2.23195	up
Com_850_pos	alpha-Nicotinamide adenine dinucleotide	1.04	C21H27N7O14P2	663.425	Nucleotide And Its Derivates	"7298-93-3"	293400	431200	350500	93550	139200	163700	2.71182	1.43926	0.0102295	1	2.21894	up
Com_1062_pos	S-Adenosyl-L-homocysteine	1.84	C14H20N6O5S	384.411	Amino Acid And Derivatives	"979-92-0"	39000	50480	38130	13320	25670	14590	2.38167	1.25197	0.0323884	1	2.21184	up
Com_299_neg	UDP-D-glucose	0.95	C15H24N2O17P2	566.1	Nucleotide And Its Derivates	"133-89-1"	295600	2079000	302800	23670	69480	73990	16.0189	4.0017	0.0425238	1	2.20956	up
Com_704_pos	L-Citrulline	0.89	C6H13N3O3	175.19	Amino Acid And Derivatives	"372-75-8"	935200	1088000	790000	2293000	2140000	2009000	0.436697	-1.1953	0.00554039	1	2.17129	down
Com_274_neg	D-Glucose 6-phosphate	0.86	C6H13O9P	260.03	Carbohydrates And Its Derivatives	"56-73-5"	12760000	16510000	11420000	66820000	42860000	65620000	0.232116	-2.10708	0.00179523	1	2.16096	down
Com_421_neg	D-Glucose 1-phosphate	0.86	C6H13O9P	260.136	Carbohydrates And Its Derivatives		564900	680300	589500	2873000	1772000	2173000	0.269097	-1.8938	0.00540823	1	2.14874	down
Com_182_neg	D-Mannose 6-phosphate	0.87	C6H13O9P	260.136	Carbohydrates And Its Derivatives	"723729-16-6"	4038000	4729000	3411000	21560000	13740000	20100000	0.219819	-2.18561	0.00156829	1	2.14842	down
Com_906_pos	Nicotinic acid adenine dinucleotide	1.04	C21H28N7O14P2	663.2	Nucleotide and its derivates		255300	431700	235200	59690	127400	137600	2.84025	1.50602	0.0357293	1	2.11784	up
Com_900_pos	LPC(1-acyl 16:1)	11.54	C24H48NO7P	493.61	Phospholipid		930400	629000	1104000	2396000	1841000	1781000	0.442572	-1.17601	0.0201423	1	2.09493	down
Com_649_pos	DL-Citrulline	0.9	C6H13N3O3	175.19	Amino Acid And Derivatives	"627-77-0"	2909000	3638000	2488000	7732000	6704000	6767000	0.426119	-1.23067	0.00791833	1	2.08905	down
Com_146_neg	D-Fructose 6-Phosphate	0.86	C6H13O9P	260.136	Carbohydrates And Its Derivatives	"643-13-0"	9911000	12010000	8771000	39040000	27460000	42910000	0.280523	-1.83381	0.00256694	1	2.06202	down
Com_696_pos	N-Feruloylagmatine	1.06	C15H21N4O3	305.35	Phenolamides		164900	298300	178700	76490	119200	75160	2.36995	1.24485	0.025355	1	2.05934	up
Com_732_pos	LysoPC 16:2 (2n isomer)	10.88	C24H46NO7P	491.3	Phospholipid		92680	77030	125100	253800	213700	189600	0.448653	-1.15633	0.0128885	1	2.05799	down
Com_811_pos	(-)-Carvone	9.22	C10H14O	150.218	Terpenoids	"6485-40-1"	180100	144500	168700	776100	597900	763100	0.230827	-2.11512	0.000236092	1	2.02446	down
Com_879_pos	Hydroxytomatidine	0.99	C27H45NO3	431.65	Alkaloids and derivatives		12880	17050	22100	5818	8952	8756	2.2116	1.14509	0.020165	1	2.02217	up
Com_278_neg	phosphoribosyl pyrophosphate	0.88	C5H13O14P3	196.25	Pentose phosphates		17550	13140	13490	4485	9583	5253	2.28663	1.19322	0.0483233	1	2.01366	up
Com_159_neg	alpha-D-Galactose 1-phosphate	0.87	C6H13O9P	260.136	Carbohydrates And Its Derivatives	"2255-14-3"	11060000	11990000	10710000	32950000	24020000	33170000	0.374529	-1.41685	0.00723538	1	1.99325	down
Com_221_neg	Di-O-methylquercetin	9.19	C17H14O7	330.1	Flavonoids		11030000	6980000	10870000	46210000	39760000	55360000	0.204344	-2.29093	0.00175421	1	1.98997	down
Com_250_neg	Pinobanksin	7.06	C15H12O5	272.069	Flavonoids	"548-82-3"	33280	36570	26610	7007	8187	2118	5.57186	2.47816	0.0432141	1	1.98903	up
Com_253_neg	GA7-1	9.22			Phytohormones		18200000	11310000	17100000	72100000	61610000	89280000	0.209023	-2.25827	0.00154828	1	1.98628	down
Com_581_pos	LysoPC 16:2	11.06	C24H46NO7P	491.308	Phospholipid		75640	78360	121800	228300	186100	148600	0.489876	-1.02951	0.0231026	1	1.97312	down
Com_585_pos	delta-Tridecalactone	9.2	C13H24O2	212.3	Fatty Acyls	"7370-92-5"	188600	90170	163700	1130000	841600	1070000	0.145473	-2.78118	0.00635132	1	1.96753	down
Com_469_pos	Thymine	2.5	C5H6N2O2	126.113	Nucleotide And Its Derivates	"65-71-4"	63630	100100	65280	169500	317000	241200	0.314704	-1.66793	0.00885748	1	1.96055	down
Com_20_neg	9,10,13-Trihydroxyoctadec-11-enoic acid	9.12	C18H34O5	330.241	Fatty Acyls	"29907-57-1"	13220000	8049000	12560000	53300000	44250000	65560000	0.2074	-2.26951	0.0018316	1	1.95848	down
Com_826_pos	LysoPC 20:4	12.69	C28H50NO7P	543.4	Phospholipid		8341000	5348000	11310000	24290000	16720000	16360000	0.43575	-1.19843	0.0376408	1	1.94723	down
Com_858_pos	Vanillactic acid	9.2	C10H12O5	212.199	Phenylpropanoids and polyketides	"2475-56-1"	124300	51630	99230	644700	483200	671200	0.152943	-2.70893	0.00998397	1	1.94405	down
Com_908_pos	Apo-13-zeaxanthinone	8.84	C18H26O2	274.4	Ketones		37660	42250	38780	167200	138500	170700	0.249139	-2.00498	0.000341256	1	1.94253	down
Com_554_pos	Histamine	1.04	C5H9N3	111.145	Amines	"51-45-6"	1279000	1270000	1372000	2857000	3068000	3366000	0.422021	-1.24461	0.000515219	1	1.91945	down
Com_166_neg	Crocetin	8.79	C20H24O4	328.408	Terpenoids	"27876-94-4"	12410	21000	12930	64620	44160	64740	0.267059	-1.90477	0.00411265	1	1.90532	down
Com_296_neg	1-O-beta-D-Glucopyranosyl sinapate	5.88	C17H22O10	386.1	Phenols And Its Derivatives		23500	27330	20260	5809	7107	12852	2.75885	1.46407	0.0343843	1	1.87309	up
Com_1002_pos	dCMP	1.06	C9H14N3O7P	307.197	Nucleotide And Its Derivates	"1032-65-1"	29560	15390	31010	101000	58990	117500	0.27374	-1.86912	0.0135682	1	1.85302	down
Com_470_pos	7-Ethylcamptothecin	9.44	C22H20N2O4	376.41	Alkaloids and derivatives	"78287-27-1"	186200	190600	79110	691800	569000	765100	0.225041	-2.15174	0.0248932	1	1.83103	down
Com_389_neg	Neochlorogenic acid	4.879	C16H18O9	354.309	Polyphenol	"906-33-2"	45600	89580	61550	12310	20090	10350	4.60187	2.20222	0.00536927	1	1.82262	up
Com_400_neg	D-Erythrose 4-phosphate	1.08	C4H9O7P	200.084	Carbohydrates And Its Derivatives	"585-18-2"	387000	477400	391000	1130000	869900	1136000	0.400332	-1.32073	0.00156194	1	1.82151	down
Com_191_neg	Cytosine	0.875	C4H5N3O	111.1	Nucleotide And Its Derivates	"71-30-7"	13550	10790	18490	45670	36240	76280	0.27075	-1.88496	0.01152	1	1.8078	down
Com_232_neg	1,7-Dimethylxanthine	9.96	C7H8N4O2	180.164	Purines and purine derivatives	"611-59-6"	148600	200900	137400	69400	75650	73490	2.22797	1.15573	0.0172496	1	1.79936	up
Com_109_neg	Sorbitol 6-phosphate	0.86	C6H15O9P	262.045	Carbohydrates And Its Derivatives	"20479-58-7"	359800	397900	331400	853500	618000	928700	0.453754	-1.14002	0.0137084	1	1.78806	down
Com_135_neg	(2S)-2-Isopropylmalate	5.52	C7H12O5	176.068	Organic Acid And Its Derivatives	"49601-06-1"	215200	189900	76590	28460	35640	42260	4.52886	2.17915	0.0363636	1	1.77671	up
Com_288_neg	Caffeic acid O-glucoside	5.38	C15H18O9	342	Cinnamic acids and derivatives		65010	130200	143800	30130	37380	39840	3.15799	1.65901	0.0367642	1	1.77489	up
Com_165_neg	Esculin	5.145	C15H16O9	340.28	Coumarins and derivatives	"531-75-9"	126400	967900	360000	43310	36620	13840	15.5092	3.95505	0.0294929	1	1.75713	up
Com_1015_pos	All-trans-13,14-dihydroretinol	10.13	C20H30O	286.23	Vitamins	"115797-14-3"	284800	91710	54397	430600	1656000	688000	0.155304	-2.68683	0.0383452	1	1.74338	down
Com_286_neg	Cyclic AMP	1.75	C10H12N5O6P	329.206	Nucleotide And Its Derivates	"60-92-4"	1742000	916000	1937000	5734000	5427000	9334000	0.224201	-2.15714	0.00812284	1	1.73745	down
Com_273_neg	9-KODE	12.07	C18H30O3	294.2	Fatty Acyls	"54232-59-6"	19750	22490	14090	52280	46630	56120	0.363349	-1.46057	0.00996055	1	1.71513	down
Com_919_pos	Methyl linoleate	13.221	C19H34O2	294.47	Fatty Acyls	"112-63-0"	109000	99590	136900	390700	525200	437100	0.255351	-1.96945	0.000456768	1	1.70995	down
Com_82_neg	Anthraquinone-2-carboxylic Acid	9.72	C15H8O4	252.222	Anthracenes	"117-78-2"	579800	727900	598400	268200	299600	257300	2.31014	1.20798	0.00127673	1	1.69056	up
Com_163_neg	13(S)-HOTrE	12.07	C18H30O3	294.2	Fatty Acyls	"87984-82-5"	20140	22610	17130	61230	42950	58490	0.368107	-1.4418	0.00275776	1	1.68925	down
Com_13_neg	9(S)-HOTrE	12.07	C18H30O3	294.429	Fatty Acyls	"89886-42-0"	25420	16930	15340	57390	42080	56160	0.370687	-1.43173	0.00840883	1	1.67966	down
Com_636_pos	N-formylmethionine	2.97	C6H11NO3S	177	Amino Acid And Derivatives	"4289-98-9"	255000	172400	276200	89330	127100	64180	2.50739	1.32619	0.0218057	1	1.67555	up
Com_674_pos	4,6-Dihydroxyquinoline O-hexoside	1.09			Quinolines and derivatives		417800	191500	403800	990200	682700	1152000	0.358632	-1.47942	0.0323389	1	1.65655	down
Com_467_pos	L-Canavanine	2.96	C5H12N4O3	176.174	Amino Acid And Derivatives	"543-38-4"	5299000	3593000	5605000	2117000	2897000	1457000	2.2403	1.16369	0.0321613	1	1.65312	up
Com_370_neg	13-HPODE	11.45	C18H32O4	312.1	Fatty Acyls	"33964-75-9"	139300	136000	146100	344400	529300	488700	0.309307	-1.69289	0.0112142	1	1.65246	down
Com_483_pos	Serotonin	2.96	C10H12N2O	176.215	Indoles and derivatives	"50-67-9"	6822000	4593000	7203000	2683000	3840000	1853000	2.22278	1.15236	0.0381169	1	1.64288	up
Com_773_pos	Octadecadien-6-ynoic acid	12.1	C18H28O2	276.2	Fatty Acyls		459600	240000	373600	2024000	1402000	1916000	0.200899	-2.31546	0.00397916	1	1.63352	down
Com_693_pos	N-Feruloylcadaverine	12.68			Phenolamides		381800	211400	290900	893500	987300	931400	0.31438	-1.66942	0.017872	1	1.6248	down
Com_295_neg	sesamolin	5.64	C20H18O7	370.105	Organoheterocyclic compounds	"526-07-8"	33050	40530	19360	3953	13770	3291	4.42277	2.14495	0.0474414	1	1.59294	up
Com_664_pos	14,15-Dehydrocrepenynic acid	12.15	C18H28O2	276.414	Fatty Acyls	"4154-44-3"	530500	201800	444300	2365000	1551000	2309000	0.189012	-2.40345	0.015557	1	1.58726	down
Com_894_pos	Viscumamide	6.83	C30H55N5O5	565.79	Amino Acid And Derivatives		42210	47080	37600	19010	11300	14300	2.84443	1.50814	0.00993213	1	1.55326	up
Com_642_pos	N-p-Cinnamoylagmatine	12.67			Cinnamic acids and derivatives		53170	24630	55060	144100	144500	155500	0.299167	-1.74098	0.039214	1	1.54109	down
Com_1065_pos	Alpha-Linolenic acid	12.64	C18H30O2	278.435	Fatty Acyls	"463-40-1"	10900000	5373000	9522000	25680000	28810000	28620000	0.310372	-1.68793	0.027603	1	1.54061	down
Com_730_pos	Punicic acid	12.65	C18H30O2	278.3	Fatty Acyls	"544-72-9"	10510000	5437000	8575000	25720000	28080000	27400000	0.301995	-1.7274	0.0224522	1	1.53817	down
Com_78_neg	GIBBERELLIN A15	9.18	C20H26O4	330.183	Phytohormones	"13744-18-8"	6068	6923	4006	9032	11550	15120	0.47608	-1.07072	0.0287772	1	1.5325	down
Com_493_pos	Bornyl acetate	9.209	C12H20O2	196.29	Phenols And Its Derivatives	"76-49-3"	19130	33370	20370	76630	40260	50720	0.434759	-1.20171	0.0325462	1	1.52912	down
Com_954_pos	Piperlongumine	9.89	C17H19NO5	317.34	Cinnamic acids and derivatives	"20069-09-4"	738100	787700	803800	76860	94230	43490	10.8566	3.44049	0.00829627	1	1.52012	up
Com_511_pos	6-Paradol	12.85	C17H26O3	278.39	Benzene and substituted derivatives	"27113-22-0"	856400	487800	729800	2070000	2354000	2251000	0.310712	-1.68635	0.0154381	1	1.50597	down
Com_526_pos	Feruloylcholine	12.63		280	Cinnamic acids and derivatives		19150	9920	9588	37420	39410	38100	0.336361	-1.57192	0.036151	1	1.50271	down
Com_821_pos	N-Feruloyl-3-methoxytyramine	5.72	C19H21NO5	343.142	Phenolamine	"78510-19-7"	70300	80930	87530	25100	21520	15400	3.84973	1.94476	0.00444793	1	1.50191	up
Com_398_neg	5-O-p-Coumaroylquinic acid	5.4	C16H18O8	338	Cinnamic acids and derivatives		49320	38900	25030	7743	20700	12300	2.77962	1.47489	0.0431995	1	1.44262	up
Com_42_neg	Ethyl ferulate	9.8	C12H14O4	222.24	Cinnamic acids and derivatives	"4046-02-0"	3338	8001	4838	21510	18330	12340	0.310023	-1.68955	0.0216315	1	1.36901	down
Com_118_neg	L-Lactic acid	1.487	C3H6O3	90.08	Organic Acid And Its Derivatives	"79-33-4"	47480	49580	40850	98560	129200	117100	0.399901	-1.32228	0.00109221	1	1.34746	down
Com_240_neg	(-)-Jasmonoyl-L-isoleucine	9.94	C18H29NO4	323.21	Phytohormones	"120330-93-0"	101100	142000	89470	46510	69310	44440	2.07519	1.05324	0.0208323	1	1.33394	up
Com_786_pos	L-5-Hydroxytryptophan	3.05	C11H12N2O3	220.22	Indoles and derivatives	"4350-09-8"	59450	40930	67010	23750	35940	17010	2.1824	1.12591	0.0437285	1	1.33124	up
Com_1014_pos	N-Feruloylserotonin	12.14	C20H20N2O4	352.384	Phenolamides	"68573-23-9"	44300	19740	25770	104100	98160	91830	0.305383	-1.71131	0.0322281	1	1.28463	down
Com_639_pos	Isoalantolactone	12.49	C15H20O2	232.32	Terpenoids	"470-17-7"	16640	27000	29880	78630	44480	40200	0.450187	-1.1514	0.0482071	1	1.28351	down
Com_49_neg	N-Acetyl-Dl-serine	1.03	C5H9NO4	147.129	Amino Acid And Derivatives	"97-14-3"	58570	99780	123200	290100	243200	182600	0.393281	-1.34637	0.0288196	1	1.18859	down
Com_686_pos	Tanshinone II B	10.795	C19H18O4	310.347	Quinones	"17397-93-2"	349100	302800	399600	1933000	1324000	1636000	0.214899	-2.21827	0.000559485	1	1.17305	down
Com_849_pos	Gentiobiose	1	C12H22O11	342.297	Carbohydrates And Its Derivatives	"554-91-6"	577200	334300	458500	1738000	771800	1413000	0.34924	-1.51771	0.0314267	1	1.14275	down
Com_210_neg	D-Lactic acid	1.44	C3H6O3	90.08	Organic Acid And Its Derivatives	"10326-41-7"	72130	81020	86310	166300	219300	204500	0.405796	-1.30117	0.00169229	1	1.12202	down
Com_912_pos	Arabidopyl shikimic acid	13.8	C16H16O9	352.29	Alcohols and polyols		19930	14300	21120	36370	38100	36440	0.499053	-1.00273	0.0265855	1	1.11034	down
Com_403_neg	Lactic acid	1.48	C3H6O3	90.078	Organic Acid And Its Derivatives	"50-21-5"	1044000	1160000	1116000	2110000	2764000	2738000	0.436153	-1.19709	0.00629241	1	1.09065	down
Com_282_neg	Manninotriose	0.9	C18H32O16	504.437	Fatty Acyls	"13382-86-0"	34350	36040	31680	85170	58590	82180	0.451757	-1.14638	0.0155154	1	1.05581	down

## Sheet: L2D2.vs.L2D1_all_Diff
Compound_ID	Name	RT [min]	Formula	Molecular Weight	Class	CAS	all_L2D2_1	all_L2D2_2	all_L2D2_3	all_L2D1_1	all_L2D1_2	all_L2D1_3	FC	log2FC	Pvalue	ROC	VIP	Up.Down
Com_719_pos	Syringetin 5-O-hexoside	0.97			Flavones and Flavonols		98580	60420	88750	790600	815100	467000	0.11953	-3.06455	0.00098358	1	2.33096	down
Com_1_neg	D-(+)-Cellobiose	0.91	C12H22O11	342.3	Carbohydrates And Its Derivatives	"528-50-7"	1758000	1884000	1317000	4221000	4992000	4375000	0.364954	-1.45421	0.00439676	1	2.29547	down
Com_185_neg	Lactose	0.911	C12H22O11	342.3	Carbohydrates And Its Derivatives	"63-42-3"	2595000	2193000	1903000	5888000	6811000	5901000	0.359731	-1.47501	0.00187975	1	2.27298	down
Com_718_pos	Syringetin 7-O-hexoside	0.97			Flavones and Flavonols		87620	91620	48260	654700	774400	343400	0.12835	-2.96185	0.00359042	1	2.24446	down
Com_625_pos	Syringetin 3-O-hexoside	0.98		508.1	Flavonoids		66650	64620	65090	396200	200000	224200	0.239347	-2.06283	0.0224013	1	2.21023	down
Com_436_neg	Maltose	1.01	C12H22O11	342.3	Carbohydrates And Its Derivatives	"69-79-4"	1976000	2141000	1709000	4389000	4966000	4591000	0.417754	-1.25927	0.00116435	1	2.20396	down
Com_903_pos	Limocitrin O-hexoside	0.97	C23H24O13	508.43	Flavonoids		71740	60600	69960	576700	293500	249700	0.180641	-2.4688	0.0199433	1	2.11256	down
Com_75_neg	N-Acetylalanine	2.15	C5H9NO3	131.13	Amino Acid And Derivatives	"97-69-8"	1387000	1469000	1628000	396600	708700	498200	2.79638	1.48356	0.0186783	1	2.09355	up
Com_774_pos	iP7G	1		365.2	Phytohormones		7902000	6976000	7547000	18090000	20760000	18490000	0.391088	-1.35443	8.90722e-05	1	2.06451	down
Com_1083_pos	lupinine	1.54	C10H19NO	169.267	Alkaloids and derivatives	"486-70-4"	46570	27720	36110	7248	11370	13580	3.42878	1.7777	0.00743405	1	2.05481	up
Com_135_neg	(2S)-2-Isopropylmalate	5.52	C7H12O5	176.068	Organic Acid And Its Derivatives	"49601-06-1"	25720	17800	34370	215200	189900	76590	0.161702	-2.62859	0.0156804	1	2.02643	down
Com_654_pos	L-cysteine	0.88	C3H7NO2S	121.16	Amino Acid And Derivatives	"52-90-4"	309400	249300	151000	24900	33910	25220	8.44579	3.07823	0.00357044	1	2.00779	up
Com_268_neg	12OHJA-Ile-1	7.8			Phytohormones		12110	13940	10630	21610	42170	23650	0.419536	-1.25313	0.0447998	1	2.0013	down
Com_215_neg	Aminomalonic acid	0.88	C3H5NO4	119.022	Amino Acid And Derivatives	"1068-84-4"	3438000	3710000	2982000	1114000	1662000	1384000	2.4351	1.28398	0.00572009	1	1.99313	up
Com_347_neg	L-Threonine	0.888	C4H9NO3	119.119	Amino Acid And Derivatives	"72-19-5"	3689000	4143000	3576000	1305000	1874000	1503000	2.43657	1.28485	0.00617981	1	1.98047	up
Com_218_neg	Cellotriose	1.02	C18H32O16	504.437	Carbohydrates And Its Derivatives	"33404-34-1"	815000	742700	496100	2287000	2069000	1893000	0.328661	-1.60533	0.0105288	1	1.96939	down
Com_518_pos	N-Methyl-a-aminoisobutyric acid	1.22	C5H11NO2	117.146	Amino Acid And Derivatives	"2566-34-9"	70440000	81310000	64750000	19350000	23970000	14020000	3.77572	1.91675	0.00596855	1	1.96666	up
Com_343_neg	beta-D-Lactose	1	C12H22O11	342.297	Carbohydrates And Its Derivatives	"5965-66-2"	7943000	7329000	6683000	19060000	19990000	17580000	0.387692	-1.36702	0.000176841	1	1.96499	down
Com_1053_pos	1-Linoleoyl-Rac-Glycerol	12.05	C21H38O4	354.524	Fatty Acyls	"2277-28-3"	1333000	592600	897100	2653000	2595000	2457000	0.366347	-1.44872	0.0444714	1	1.96281	down
Com_596_pos	Valine	1.09	C5H11NO2	117.146	Amino Acid And Derivatives	"516-06-3"	85220000	93460000	71780000	21070000	29970000	17880000	3.63407	1.86159	0.00481482	1	1.93285	up
Com_766_pos	L-Valine	1.2	C5H11NO2	117.146	Amino Acid And Derivatives	"72-18-4"	2330000	2613000	1823000	611600	766200	526900	3.55227	1.82874	0.00113137	1	1.92455	up
Com_248_neg	Coniferin	0.97	C16H22O8	342.132	Carbohydrates And Its Derivatives	"531-29-3"	45720000	54010000	37870000	116400000	121100000	124000000	0.380636	-1.39352	0.00913108	1	1.92233	down
Com_417_neg	Galactinol	0.99	C12H22O11	342.116	Carbohydrates And Its Derivatives		46620000	51980000	43140000	123600000	126200000	127800000	0.375371	-1.41361	0.00233321	1	1.92196	down
Com_420_neg	Sucrose	0.98	C12H22O11	342.116	Carbohydrates And Its Derivatives	"57-50-1"	24980000	26910000	21240000	67320000	68270000	68300000	0.358674	-1.47926	0.00441806	1	1.92146	down
Com_781_pos	Alanine	0.86	C3H7NO2	89.094	Amino Acid And Derivatives	"338-69-2"	8079000	8366000	8450000	2091000	3083000	2164000	3.39261	1.7624	0.00926174	1	1.92058	up
Com_269_neg	N-lactoyl-phenylalanine	6.97	C12H15NO4	237.25	Organic Acid And Its Derivatives		110900	125200	116700	14930	35420	18730	5.10712	2.35251	0.0207828	1	1.92022	up
Com_791_pos	H-Gly-Pro-OH	1.035	C7H12N2O3	172.18	Amino Acid And Derivatives	"704-15-4"	1239000	1317000	672200	404900	611700	391100	2.29324	1.19739	0.0423272	1	1.90305	up
Com_759_pos	Beta 2-Solanine	13.8	C39H63NO11	721.44	Alkaloids and derivatives	"61877-94-9"	10570000	5132000	11350000	1091000	982000	1656000	7.25449	2.85887	0.0051109	1	1.89644	up
Com_530_pos	Melezitose	0.998	C18H32O16	504.44	Carbohydrates And Its Derivatives	"597-12-6"	78730000	39940000	41460000	163000000	151500000	159700000	0.337685	-1.56625	0.03447	1	1.89026	down
Com_87_neg	Melibiose	0.96	C12H22O11	342.3	Carbohydrates And Its Derivatives	"585-99-9"	43910000	42080000	34100000	104300000	113600000	109200000	0.367135	-1.44562	0.00321012	1	1.87776	down
Com_624_pos	4-Pyridoxic acid O-hexoside	1.66			Vitamins		49980	64870	46100	11250	7321	7819	6.0989	2.60855	0.000584815	1	1.87255	up
Com_647_pos	L-Alanine	0.86	C3H7NO2	89.09	Amino Acid And Derivatives	"56-41-7"	29250000	31320000	27420000	6393000	11910000	7933000	3.35379	1.74579	0.0174392	1	1.86134	up
Com_170_neg	alpha,alpha-Trehalose	0.962	C12H22O11	342.296	Carbohydrates And Its Derivatives	"99-20-7"	42860000	40440000	35540000	100400000	113700000	100600000	0.377629	-1.40496	0.000237616	1	1.85993	down
Com_36_neg	Aminophylline	5.013	C16H24N10O4	420.43	Purines and purine derivatives	"317-34-0"	9445	11310	11960	27310	31510	19770	0.416274	-1.26439	0.0115039	1	1.85868	down
Com_705_pos	L-Leucine	2.32	C6H13NO2	131.17	Amino Acid And Derivatives	"61-90-5"	300000000	330400000	248700000	31310000	57730000	29820000	7.3961	2.88676	0.00505968	1	1.8377	up
Com_338_neg	Biopterin	2.097	C9H11N5O3	237.215	Organoheterocyclic compounds	"22150-76-1"	35470	27570	18750	7164	9746	3463	4.01463	2.00527	0.0231417	1	1.83729	up
Com_640_pos	Trigonelline	1	C7H7NO2	137.136	Alkaloids and derivatives	"535-83-1"	1317000	1482000	1192000	467600	624800	575800	2.3924	1.25846	0.00175196	1	1.83492	up
Com_750_pos	DL-Norvaline	1.068	C5H11NO2	117.15	Amino Acid And Derivatives	"760-78-1"	62930000	78260000	52850000	17170000	21490000	12780000	3.77216	1.91539	0.0027329	1	1.8297	up
Com_745_pos	Nicotinamide	1.539	C6H6N2O	122.12	Vitamins	"98-92-0"	801000	620200	645700	402300	264000	338000	2.05805	1.04128	0.0110099	1	1.82952	up
Com_300_neg	Tanshinlactone	5.2	C17H12O3	264.275	Steroids and steroid derivatives	"105351-70-0"	318600	225300	396100	721200	661900	512800	0.495807	-1.01215	0.0282399	1	1.82818	down
Com_593_pos	DL-Leucine	2.3	C6H13NO2	131.173	Amino Acid And Derivatives	"328-39-2"	7844000	8811000	6727000	858700	1575000	767100	7.30505	2.86889	0.00658254	1	1.82007	up
Com_380_neg	Isomaltulose	0.97	C12H22O11	342.116	Carbohydrates And Its Derivatives	"13718-94-0"	45070000	39910000	33780000	100100000	108300000	97420000	0.388333	-1.36463	0.00343466	1	1.81602	down
Com_561_pos	6-Aminohexanoic acid	2.1	C6H13NO2	131.173	Amino Acid And Derivatives	"1319-82-0"	296600	296700	251200	53360	78620	45030	4.77092	2.25427	0.00600911	1	1.81103	up
Com_809_pos	Salicylamide	0.92	C7H7NO2	137.048	Phenolamine	"65-45-2"	34600	53870	49600	15630	21130	27090	2.16241	1.11264	0.0213379	1	1.80565	up
Com_484_pos	Sarcosine	0.9	C3H7NO2	89.093	Amino Acid And Derivatives	"107-97-1"	51980000	54670000	52570000	11440000	21420000	14300000	3.37617	1.75539	0.0202617	1	1.80411	up
Com_756_pos	Turanose	0.95	C12H21O11Na	364.078	Carbohydrates And Its Derivatives	"547-25-1"	107700000	75290000	106600000	221300000	206000000	227500000	0.442257	-1.17704	0.0151182	1	1.79827	down
Com_288_neg	Caffeic acid O-glucoside	5.38	C15H18O9	342	Cinnamic acids and derivatives		34090	51380	18930	65010	130200	143800	0.307956	-1.69921	0.0359063	1	1.79259	down
Com_702_pos	isoleucine	2.11	C6H13NO2	131.17	Amino Acid And Derivatives	"73-32-5"	187800000	227600000	164100000	34940000	55310000	30670000	4.79242	2.26076	0.00407322	1	1.78702	up
Com_143_neg	cis-4-Hydroxy-D-proline	2.26	C5H9NO3	131.13	Organic Acid And Its Derivatives	"2584-71-6"	543900	749400	508000	62670	154900	65350	6.36682	2.67057	0.0128469	1	1.78699	up
Com_548_pos	2-Pyrrolidinone	2.369	C4H7NO	85.1	Organoheterocyclic compounds	"616-45-5"	207400	224400	168200	21410	31690	22510	7.93546	2.98831	0.00031092	1	1.78259	up
Com_76_neg	N-Acetyl-Asp-Glu	2.02	C11H16N2O8	304.253	Amino Acid And Derivatives	"3106-85-2"	121400	243900	128200	2418	23860	6459	15.0747	3.91406	0.032792	1	1.78223	up
Com_1055_pos	Leucine	2.1	C6H13NO2	131.175	Amino Acid And Derivatives	"26782-71-8"	5863000	7114000	5131000	1078000	1783000	988200	4.70435	2.234	0.00474693	1	1.77622	up
Com_259_neg	D-Glutamic acid	2.31	C5H9NO4	147.129	Amino Acid And Derivatives	"6893-26-1"	303900	415400	267800	36370	82380	34040	6.4605	2.69165	0.0103087	1	1.77477	up
Com_707_pos	6-Deoxyfagomine	2.06	C6H13NO2	131.095	Alkaloids and derivatives	"197449-09-5"	1811000	2057000	1459000	312000	516400	262100	4.88492	2.28833	0.00618953	1	1.77086	up
Com_845_pos	trans-3-Hydroxy-L-proline	2.14	C5H9NO3	131.13	Amino Acid And Derivatives	"4298-08-2"	9215000	10450000	7892000	1787000	2661000	1462000	4.66277	2.22119	0.00499368	1	1.77064	up
Com_709_pos	Zarzissine	1.83	C5H5N5	135.054	Organoheterocyclic compounds	"160568-14-9"	7819000	7447000	6205000	1273000	1912000	1188000	4.9099	2.29569	0.0027736	1	1.76885	up
Com_241_neg	9,10-EODE	1.69	C18H32O3	296	Fatty Acyls		19300	23560	15040	4115	7065	6846	3.21203	1.68348	0.00712357	1	1.75931	up
Com_872_pos	6-Aminocaproic acid	2.07	C6H13NO2	131.095	Fatty Acyls	"60-32-2"	15460000	17950000	12290000	2698000	4421000	2445000	4.77834	2.25651	0.00370697	1	1.75393	up
Com_391_neg	Cynarin	6.89	C25H24O12	516.458	Organic Acid And Its Derivatives	"1182-34-9"	16925	20238	14990	7791	5484	5405	2.79192	1.48126	0.00305513	1	1.7492	up
Com_549_pos	2-Ethylbutyric Acid	11.142	C6H12O2	116.16	Fatty Acyls	"88-09-5"	123500	67670	151500	246900	415200	276100	0.365242	-1.45308	0.0296378	1	1.74404	down
Com_478_pos	Maleic acid	0.96	C4H4O4	116.011	Organic Acid And Its Derivatives	"110-16-7"	12740000	12710000	10090000	5127000	4782000	4288000	2.50335	1.32386	0.00114078	1	1.7432	up
Com_586_pos	Caffeic aldehyde	1.84	C9H8O3	164.1	Phenylpropanoids and polyketides		6527000	6838000	5911000	1175000	1938000	1033000	4.6493	2.21701	0.01149	1	1.7393	up
Com_833_pos	Matrine	4.329	C15H24N2O	248.36	Alkaloids and derivatives	"519-02-8"	176200	62500	254400	6216	25400	16761	10.1929	3.34949	0.0172683	1	1.73676	up
Com_507_pos	Homocysteic acid	1.83	C4H9NO5S	183.18	Amino Acid And Derivatives	"1001-13-4"	295800	323700	305400	67980	81460	53910	4.54832	2.18533	0.00442713	1	1.73433	up
Com_293_neg	Deoxycytidine	1.81	C9H13N3O4	227.091	Nucleotide And Its Derivates	"951-77-9"	42270	39300	37790	9432	13760	7467	3.89315	1.96094	0.0136967	1	1.73205	up
Com_815_pos	alpha-Ionone	1.86	C13H20O	192.297	Terpenoids	"127-41-3"	2080000	2393000	1857000	405900	622300	321400	4.69028	2.22967	0.00793123	1	1.7223	up
Com_161_neg	2-Amino-3-hydroxypropionic acid	0.83	C3H7NO3	105.09	Amino Acid And Derivatives	"302-84-1"	4774000	5349000	4498000	1915000	2202000	1729000	2.50103	1.32252	0.000713447	1	1.71878	up
Com_463_pos	L-Methionine sulfone	1.84	C5H11NO4S	181.21	Amino Acid And Derivatives	"7314-32-1"	44830000	47000000	39440000	8923000	13380000	7997000	4.33234	2.11515	0.00621051	1	1.71626	up
Com_175_neg	Methylmalonate	1.938	C4H6O4	118.09	Organic Acid And Its Derivatives	"516-05-2"	5993000	6741000	4331000	2442000	3489000	1796000	2.20849	1.14306	0.0305645	1	1.71332	up
Com_99_neg	Dihydroartemisinic acid	12.03	C15H24O2	236.35	Terpenoids	"85031-59-0"	4347	4961	4510	13660	18930	12760	0.304697	-1.71455	0.00620391	1	1.71006	down
Com_124_neg	Succinic acid	1.936	C4H6O4	118.09	Tca Cycle	"110-15-6"	17760000	19170000	12730000	7308000	10380000	5416000	2.14941	1.10394	0.0317273	1	1.69418	up
Com_660_pos	HBOA	4.15	C8H7NO3	165.042	Organoheterocyclic compounds	"23520-34-5"	233600000	271600000	204200000	51350000	72440000	52270000	4.02931	2.01053	0.000826926	1	1.69416	up
Com_545_pos	D-Homocysteine	1.86	C4H9NO2S	135.185	Amino Acid And Derivatives	"454-28-4"	532900	636900	532800	147400	177700	117300	3.84855	1.94432	0.00227975	1	1.68713	up
Com_921_pos	IAA-Asp	6.78	C14H14N2O5	290.271	Phytohormones		108100	155300	65020	21670	20340	13330	5.93459	2.56915	0.00746631	1	1.68428	up
Com_851_pos	N-Methylnicotinamide	1.84	C7H8N2O	136.151	Pyridines and derivatives	"114-33-0"	50470	60670	59430	12210	17400	7012	4.65758	2.21958	0.0219868	1	1.67795	up
Com_235_neg	Maltotriose	0.94	C18H32O16	504.44	Carbohydrates And Its Derivatives	"1109-28-0"	159200	171200	104400	291800	363200	300100	0.45524	-1.1353	0.0210536	1	1.6729	down
Com_1042_pos	Methyl Benzoate	1.84	C8H8O2	136.148	Benzoic acids and derivatives	"93-58-3"	291200	344800	326500	123700	123700	63090	3.09994	1.63224	0.0296974	1	1.66059	up
Com_768_pos	iP9G	1	C16H23N5O5	365.384	Phytohormones	"83087-94-9"	2623000	1746000	2432000	4980000	5254000	5054000	0.444859	-1.16858	0.0207819	1	1.65909	down
Com_747_pos	D-Phenylalanine	4.106	C9H11NO2	165.19	Amino Acid And Derivatives	"673-06-3"	318500000	359200000	261400000	64940000	92840000	65870000	4.19897	2.07004	0.00081992	1	1.65812	up
Com_1086_pos	L-Phenylalanine	4.108	C9H11NO2	165.19	Amino Acid And Derivatives	"63-91-2"	326100000	371700000	280800000	67050000	98670000	68050000	4.18617	2.06563	0.00138834	1	1.65615	up
Com_1016_pos	Methylguanidine	0.84	C2H7N3	73.0971	Amines	"471-29-4"	470100	491000	404100	211900	255800	179900	2.10809	1.07594	0.00627273	1	1.65482	up
Com_1064_pos	L-Methionine	1.38	C5H11NO2S	149.212	Amino Acid And Derivatives	"63-68-3"	5337000	6092000	4530000	1679000	2151000	1128000	3.21884	1.68654	0.0124144	1	1.65423	up
Com_321_neg	Guaiacol	3.62	C7H8O2	124.137	Phenols And Its Derivatives	"90-05-1"	26200	30030	15900	43670	56510	45310	0.495773	-1.01225	0.047638	1	1.65031	down
Com_652_pos	D-Proline	0.967	C5H9NO2	115.13	Amino Acid And Derivatives	"344-25-2"	197400000	229200000	185500000	107300000	94070000	77400000	2.19572	1.13469	0.00374056	1	1.64631	up
Com_487_pos	Purine	4.1	C5H4N4	120.112	Purines and purine derivatives	"120-73-0"	272500	309800	232400	47280	80520	52750	4.51232	2.17387	0.00365387	1	1.6351	up
Com_197_neg	N-Acetyl-D-glucosamine 6-phosphate	1.81	C8H16NO9P	301.188	Carbohydrates And Its Derivatives		96000	165800	94510	26460	50580	28630	3.37191	1.75357	0.0115585	1	1.63388	up
Com_211_neg	DL-o-Tyrosine	1.81	C9H11NO3	181.189	Amino Acid And Derivatives	"2370-61-8"	5808000	10080000	5701000	1500000	2668000	1385000	3.88781	1.95896	0.00822823	1	1.63212	up
Com_508_pos	Homoserine	0.9	C4H9NO3	119.119	Amino Acid And Derivatives	"1927-25-9"	14130000	16570000	12220000	6949000	7842000	6485000	2.0173	1.01242	0.00462539	1	1.63198	up
Com_538_pos	7-methylguanine	4.11	C6H7N5O	165.065	Purines and purine derivatives	"578-76-7"	72700000	84720000	62220000	14590000	21780000	14090000	4.35275	2.12193	0.001775	1	1.61921	up
Com_1091_pos	5-Methyl-dl-tryptophan	1.06	C12H14N2O2	218.252	Amino Acid And Derivatives	"951-55-3"	91890	119000	96450	49670	66750	33670	2.0477	1.03401	0.0483633	1	1.61524	up
Com_751_pos	2-Amino-4-(methylthio)butyric acid	1.46	C5H11NO2S	149.211	Amino Acid And Derivatives	"59-51-8"	13170000	19470000	12340000	2968000	6704000	2427000	3.71766	1.8944	0.0301884	1	1.60286	up
Com_220_neg	N-p-Coumaroyl hydroxydehydroagmatine	5.35		290.1	Coumarins and derivatives		11400	8303	12890	80900	34490	27290	0.228434	-2.13015	0.0386755	1	1.58128	down
Com_739_pos	L-Leucyl-L-alanine	3	C9H18N2O3	202.25	Amino Acid And Derivatives	"7298-84-2"	796500	1701000	1269000	116900	229400	107400	8.30174	3.05341	0.00290926	1	1.58047	up
Com_716_pos	Benzamidine	4.09	C7H8N2	120.152	Benzene and substituted derivatives	"618-39-3"	4993000	5920000	4332000	977100	1360000	1048000	4.50356	2.17107	0.00039198	1	1.57477	up
Com_32_neg	Phenprobamate	4.09	C10H13NO2	179.216	Amino Acid And Derivatives	"673-31-4"	217100	313100	201000	50150	86560	53280	3.84862	1.94434	0.00413916	1	1.5697	up
Com_242_neg	Nystose	1.03	C24H42O21	666.578	Carbohydrates And Its Derivatives	"13133-07-8"	342500	216900	287100	1050000	1028000	967700	0.277933	-1.84719	0.00861294	1	1.56571	down
Com_506_pos	Histidine	0.81	C6H9N3O2	155.15	Amino Acid And Derivatives	"4998-57-6"	55530000	56330000	46570000	21620000	23200000	19590000	2.45971	1.29849	0.000425439	1	1.55934	up
Com_937_pos	1,2-Benzenedicarboxylic acid	4.11	C8H6O4	166.131	Benzoic acids and derivatives	"88-99-3"	2399000	2800000	2015000	484100	692400	526700	4.23556	2.08255	0.000596572	1	1.55357	up
Com_224_neg	Raffinose	1.009	C18H32O16	504.437	Carbohydrates And Its Derivatives	"512-69-6"	8943000	4763000	4329000	18620000	24150000	22110000	0.277975	-1.84697	0.019518	1	1.55142	down
Com_459_neg	Quinic acid	0.998	C7H12O6	192.17	Alcohols and polyols	"77-95-2"	520000	882900	474100	2749000	4722000	2115000	0.195806	-2.3525	0.00687798	1	1.5514	down
Com_271_neg	L-Homoserine	1.9	C4H9NO3	119.119	Amino Acid And Derivatives	"672-15-1"	22970	24660	17590	10570	13890	7386	2.04798	1.0342	0.0359112	1	1.5489	up
Com_844_pos	Paeonol	4.08	C9H10O3	166.177	Ketones	"552-41-0"	1166000	1343000	944000	242700	354800	266300	3.99745	1.99908	0.000873247	1	1.53417	up
Com_62_neg	Apigenin 5-O-glucoside	6.68	C21H20O10	432.38	Flavonoids	"28757-27-9"	17690	13970	19710	27860	54080	33430	0.445263	-1.16727	0.0397248	1	1.5304	down
Com_713_pos	4-Hydroxymandelonitrile	1.44	C8H7NO2	149.048	Phenols And Its Derivatives	"13093-65-7"	4092000	6816000	5126000	1476000	2250000	1052000	3.3558	1.74666	0.0130606	1	1.52248	up
Com_601_pos	(-)-Sparteine	4.87	C15H26N2	234.38	Alkaloids and derivatives	"90-39-1"	6534000	2457000	9023000	389300	45400	108700	33.1505	5.05096	0.0110957	1	1.50873	up
Com_819_pos	Phenylethanolamine	2	C8H11NO	137.084	Amines	"7568-93-6"	1211000	1282000	522200	55970	15430	10850	36.659	5.19609	0.00577212	1	1.50246	up
Com_595_pos	Proline	0.96	C5H9NO2	115.131	Amino Acid And Derivatives	"609-36-9"	120500000	126000000	87130000	61490000	54500000	43080000	2.09738	1.06859	0.00939439	1	1.49791	up
Com_166_neg	Crocetin	8.79	C20H24O4	328.408	Terpenoids	"27876-94-4"	44720	41610	49980	12410	21000	12930	2.94152	1.55656	0.0156116	1	1.45656	up
Com_1046_pos	Gallocatechin gallate	6.01	C22H18O11	458.372	Benzoic acids and derivatives	"4233-96-9"	4492	3620	3265	9470	7362	8661	0.446279	-1.16398	0.00300185	1	1.45065	down
Com_678_pos	4-Methyl-5-thiazoleethanol	3.95	C6H9NOS	143.1	Organoheterocyclic compounds	"137-00-8"	26890	21260	18920	60340	49760	85220	0.343385	-1.5421	0.00763026	1	1.43978	down
Com_204_neg	D-Histidine	0.81	C6H9N3O2	155.155	Amino Acid And Derivatives	"351-50-8"	3432000	4193000	2253000	1350000	1969000	1281000	2.14739	1.10259	0.0338378	1	1.43924	up
Com_513_pos	N',N'',N'''-Diferuloyl, caffeoylspermidine	5.81			Amines		332900	651500	808000	199600	156500	51720	4.39508	2.13589	0.0425483	1	1.42436	up
Com_528_pos	Peonidin O-hexoside	6.8		463.123	Anthocyanins		77190	31440	55160	171800	116500	167600	0.359267	-1.47687	0.0369818	1	1.39135	down
Com_49_neg	N-Acetyl-Dl-serine	1.03	C5H9NO4	147.129	Amino Acid And Derivatives	"97-14-3"	206500	355400	371700	58570	99780	123200	3.31593	1.72941	0.0148233	1	1.38562	up
Com_908_pos	Apo-13-zeaxanthinone	8.84	C18H26O2	274.4	Ketones		126700	80210	144100	37660	42250	38780	2.95737	1.56431	0.0237661	1	1.36669	up
Com_861_pos	Tyramine	2	C8H11NO	137.179	Benzene and substituted derivatives	"51-67-2"	250300	273300	112000	11720	11040	1217	26.5087	4.7284	0.0281428	1	1.33106	up
Com_100_neg	N-Acetyl-L-methionine	5.315	C7H13NO3S	191.25	Amino Acid And Derivatives	"65-82-7"	104800	156700	83590	39980	71720	58520	2.02732	1.01957	0.0496421	1	1.31865	up
Com_643_pos	N-p-hydroxybenxoylputrescine	4.12			Cinnamic acids and derivatives		95690	71450	61260	28793	22160	22700	3.10103	1.63275	0.00354978	1	1.31326	up
Com_474_pos	N',N'',N'''-Di-p-coumaroyl, sinapoylagmatine	5.7			Amines		46320	86870	76550	33240	41990	22830	2.13889	1.09687	0.0448088	1	1.28507	up
Com_296_neg	1-O-beta-D-Glucopyranosyl sinapate	5.88	C17H22O10	386.1	Phenols And Its Derivatives		9796	11340	11130	23500	27330	20260	0.453875	-1.13963	0.00382269	1	1.27428	down
Com_639_pos	Isoalantolactone	12.49	C15H20O2	232.32	Terpenoids	"470-17-7"	59690	52830	51360	16640	27000	29880	2.22905	1.15643	0.0373054	1	1.25783	up
Com_29_neg	3-Phenyllactic acid	6.81	C9H10O3	166.174	Phenylpropanoids and polyketides	"828-01-3"	103600	86310	56550	31760	52380	25650	2.24483	1.16661	0.0424727	1	1.25352	up
Com_182_neg	D-Mannose 6-phosphate	0.87	C6H13O9P	260.136	Carbohydrates And Its Derivatives	"723729-16-6"	10270000	12430000	7623000	4038000	4729000	3411000	2.48998	1.31614	0.00905951	1	1.18848	up
Com_915_pos	Prunin	7.02	C21H22O10	434.121	Flavanones	"529-55-5"	34630	55750	42470	124100	88060	94590	0.433089	-1.20727	0.00973663	1	1.18417	down
Com_1002_pos	dCMP	1.06	C9H14N3O7P	307.197	Nucleotide And Its Derivates	"1032-65-1"	68100	59410	49550	29560	15390	31010	2.33096	1.22093	0.0442741	1	1.16383	up
Com_274_neg	D-Glucose 6-phosphate	0.86	C6H13O9P	260.03	Carbohydrates And Its Derivatives	"56-73-5"	30840000	38400000	25300000	12760000	16510000	11420000	2.32342	1.21625	0.00682823	1	1.15487	up
Com_105_neg	Hesperetin	8.972	C16H14O6	302.27	Flavanones	"520-33-2"	22080	10790	20310	9455	5596	7710	2.33645	1.22432	0.0462598	1	1.12319	up
Com_837_pos	Pratensein-7-O-glucoside	6.86	C22H22O11	462.41	Isoflavonoids	"36191-03-4"	63430	36240	61700	173800	85870	176700	0.369801	-1.43518	0.0344437	1	1.10374	down
Com_258_neg	Stachyose	0.93	C24H42O21	666.578	Carbohydrates And Its Derivatives	"470-55-3"	1360000	628700	979300	3788000	3917000	2782000	0.283017	-1.82104	0.0148519	1	1.09962	down
Com_286_neg	Cyclic AMP	1.75	C10H12N5O6P	329.206	Nucleotide And Its Derivates	"60-92-4"	4104000	5800000	2820000	1742000	916000	1937000	2.7691	1.46942	0.031223	1	1.08918	up
Com_465_pos	L-Cysteine-glutathione gisulfide	0.96	C13H22N4O8S2	426.466	Amino Acid And Derivatives	"13081-14-6"	1394000	1263000	793500	342900	522700	343800	2.85307	1.51251	0.0106386	1	1.07008	up
Com_708_pos	(S)-2-Phenyloxirane	2.01	C8H8O	120.058	Benzene and substituted derivatives	"20780-54-5"	1654000	2580000	760200	122800	192129	147300	10.8046	3.43357	0.0149585	1	1.05813	up
Com_42_neg	Ethyl ferulate	9.8	C12H14O4	222.24	Cinnamic acids and derivatives	"4046-02-0"	13100	12800	16140	3338	8001	4838	2.59875	1.37782	0.0477732	1	1.05788	up
Com_146_neg	D-Fructose 6-Phosphate	0.86	C6H13O9P	260.136	Carbohydrates And Its Derivatives	"643-13-0"	20200000	26460000	15900000	9911000	12010000	8771000	2.03832	1.02738	0.0222539	1	1.05461	up
Com_332_neg	Ala-Gln	0.85	C8H15N3O4	217.22	Amino Acid And Derivatives	"39537-23-0"	286300	395000	249200	122000	200300	99850	2.20419	1.14025	0.0373577	1	1.03938	up
Com_936_pos	p-Nitroaniline	2.02	C6H6N2O2	138.124	Benzene and substituted derivatives	"100-01-6"	68630	81660	50930	38980	29990	30330	2.02638	1.01891	0.0187291	1	1.03698	up
Com_1035_pos	Gly-Tyr-Ala	4.16	C14H19N3O5	309.318	Amino Acid And Derivatives	"112898-27-8"	15270	26570	12970	5793	5188	10670	2.53152	1.34001	0.040451	1	1.03632	up

## Sheet: L1C1.vs.L2C1_all_Diff
Compound_ID	Name	Formula	Molecular Weight	RT [min]	Class	CAS	L1C1_1	L1C1_2	L1C1_3	L2C1_1	L2C1_2	L2C1_3	FC	log2FC	Pvalue	ROC	VIP	Up_Down
Com_974_pos	trans-3-Indoleacrylic acid	C11H9NO2	187.19	18.287	Organic Acid And Its Derivatives	29953-71-7	167800	165500	158000	61610	58140	56910	2.78105	1.47563	8.06e-06	1	3.18369	up
Com_843_pos	Angelol A	C20H24O7	376.406	11.11	Coumarins and derivatives	19625-17-3	1091000	1146000	763200	382600	336600	295300	2.95732	1.56429	0.00426014	1	3.02203	up
Com_842_pos	Angelol K	C20H24O7	376.406	11.12	Coumarins and derivatives	169736-93-0	4265000	4439000	2918000	1505000	1298000	1073000	2.99845	1.58422	0.00372588	1	2.99967	up
Com_1023_pos	Neotuberostemonine	C22H33NO4	375.508	11.1	Alkaloids and derivatives	143120-46-1	85690000	80050000	56820000	30840000	27400000	23510000	2.72245	1.4449	0.00497362	1	2.98008	up
Com_801_pos	Demissidine	C27H45NO	399.35	11.06	Alkaloids and derivatives	474-08-8	3768000	3969000	2707000	1529000	1500000	1133000	2.50937	1.32733	0.00461097	1	2.91193	up
Com_389_neg	Neochlorogenic acid	C16H18O9	354.309	4.879	Polyphenol	906-33-2	948500	764700	811100	12310	20090	10350	59.048	5.88382	0.00100025	1	2.79455	up
Com_58_neg	1-Caffeoylquinic acid	C16H18O9	354.095	5.46	Phenolic acids	1241-87-8	457400	396500	401500	11440	20600	33360	19.1957	4.26271	0.00901978	1	2.60659	up
Com_85_neg	Isocitrate	C6H8O7	192.124	1.49	Organic Acid And Its Derivatives	320-77-4	42550000	41880000	53460000	10950000	18940000	14270000	3.12251	1.64271	0.00774077	1	2.58103	up
Com_190_neg	Citric acid	C6H8O7	192.12	1.516	Tca Cycle	77-92-9	47000000	42800000	51600000	10690000	21970000	15030000	2.96498	1.56802	0.0262271	1	2.54411	up
Com_537_pos	1-O-Caffeoyl quinic acid	C16H18O9	354.095	5.43	Alcohols and polyols		317200	194800	208000	6139	19150	11740	19.4442	4.28127	0.00445586	1	2.53622	up
Com_1011_pos	N-Feruloyltyramine	C18H19NO4	313.348	7.92	Phenols And Its Derivatives	65646-26-6	86090	106300	135700	5416	4621	4075	23.249	4.5391	0.000125947	1	2.51435	up
Com_852_pos	Orotic acid	C5H4N2O4	156.096	1.44	Vitamins	65-86-1	609400	590500	467900	97930	263400	100600	3.6105	1.8522	0.043316	1	2.49105	up
Com_267_neg	D-Galacturonic acid	C6H10O7	194.139	1.56	Carbohydrates And Its Derivatives	685-73-4	831400	801100	964000	216200	409800	318800	2.7482	1.45849	0.0227292	1	2.47172	up
Com_272_neg	D-threo-Isocitric acid	C6H8O7	192.124	1.41	Organic Acid And Its Derivatives	6061-97-8	16840000	16400000	18320000	4237000	8615000	5629000	2.78989	1.48021	0.0325228	1	2.46843	up
Com_21_neg	D-Arabinono-1,4-lactone	C5H8O5	148.037	1.48	Carbohydrates And Its Derivatives	2782-09-04	142100	157100	230500	70550	69660	70820	2.51007	1.32773	0.0257918	1	2.40582	up
Com_452_neg	L-Citramalic acid	C5H8O5	148.037	1.46	Organic Acid And Its Derivatives	6236-09-05	261000	257000	281400	56460	111800	102800	2.94916	1.56031	0.0329156	1	2.38632	up
Com_496_pos	3-[(Carboxycarbonyl)amino]-L-alanine	C5H8N2O5	176.129	0.84	Organic Acid And Its Derivatives	5302-45-4	15000	22110	16150	40620	34280	43550	0.449641	-1.15315	0.007869	1	2.38306	down
Com_459_neg	Quinic acid	C7H12O6	192.17	0.998	Alcohols and polyols	77-95-2	2017000	1239000	1895000	309800	361400	281200	5.40844	2.43521	0.00268943	1	2.36041	up
Com_298_neg	Luteolin O-hexosyl-O-hexosyl-O-hexoside		772.1	5.52	Anthocyanins		7727	6179	5511	9840	15520	14260	0.490081	-1.02891	0.0182235	1	2.3007	down
Com_444_neg	Chelidonic acid	C7H4O6	184.1	1.46	Alkaloids and derivatives	99-32-1	523100	451300	737200	81540	134600	117300	5.13316	2.35985	0.00143189	1	2.2891	up
Com_180_neg	D-2-Hydroxypentanedioic acid	C5H6Na2O5	192.078	1.49	Amino Acid And Derivatives	103404-90-6	552700	885900	1009000	264800	326300	260300	2.87479	1.52346	0.0189476	1	2.27723	up
Com_192_neg	cis-Aconitic acid	C6H6O6	174.11	1.766	Tca Cycle	585-84-2	1356000	1284000	1656000	190900	324200	253600	5.58866	2.4825	0.00216962	1	2.2511	up
Com_183_neg	2–furanoic acid	C5H4O3	112.084	1.49	Organic Acid And Its Derivatives	88-14-2	752100	722700	992300	223000	355800	373600	2.5904	1.37318	0.0120578	1	2.24614	up
Com_782_pos	Campesterol	C28H48O	400.689	7.41	Steroids and steroid derivatives	474-62-4	114200	95570	159000	14110	20640	14860	7.43338	2.89402	0.000600985	1	2.24343	up
Com_81_neg	5,7-Dihydroxy-4-methylcoumarin	C10H8O4	192.168	7.07	Coumarins and derivatives	2107-76-8	58980	81630	129100	438800	405900	606300	0.185879	-2.42757	0.00638439	1	2.18705	down
Com_584_pos	Deoxynojirimycin	C6H13NO4	163.173	0.73	Organoheterocyclic compounds	19130-96-2	29460	26910	33610	16530	11620	10900	2.30423	1.20428	0.0105112	1	2.14796	up
Com_925_pos	Tryptamine	C10H12N2	160.22	5.205	Indoles and derivatives	61-54-1	8962000	5720000	6687000	1205000	1468000	1183000	5.54175	2.47034	0.00138245	1	2.13826	up
Com_569_pos	9,17-Octadecadiene-12,14-diyne-1,11,16-triol	C18H26O3	290.397	13.78	Fatty Acyls	211238-60-7	45590	51140	39920	9051	19130	14150	3.22813	1.6907	0.0219371	1	2.13534	up
Com_714_pos	Calystegine A3	C7H13NO3	159.09	0.73	Alkaloids and derivatives	131580-36-4	265500	191800	218900	99910	91030	98190	2.33874	1.22573	0.00792355	1	2.0905	up
Com_367_neg	Citramalate	C5H8O5	148	2.04	Organic Acid And Its Derivatives	2306-22-1	74840	59130	79370	16110	19520	20280	3.81578	1.93198	0.000411868	1	2.07528	up
Com_135_neg	(2S)-2-Isopropylmalate	C7H12O5	176.068	5.52	Organic Acid And Its Derivatives	49601-06-1	126600	128300	156600	28460	35640	42260	3.86894	1.95194	0.00136211	1	2.07033	up
Com_301_neg	Coniferylaldehyde	C10H10O3	178.063	7.29	Phenols And Its Derivatives	20649-42-7	40770	49390	59360	226800	237300	222900	0.217642	-2.19997	0.00403233	1	2.04621	down
Com_985_pos	Sclareolide	C16H26O2	250.38	13.395	Organoheterocyclic compounds	564-20-5	24730	23690	34900	60362	73810	60476	0.428055	-1.22413	0.00790939	1	1.99452	down
Com_438_neg	p-Coumaric acid-4-O-glucoside	C15H18O8	326.1	5.55	Phenolic acids	117405-48-8	10000	5922	9101	17170	32650	16380	0.377991	-1.40358	0.0304392	1	1.92557	down
Com_413_neg	Isovanillic acid	C8H8O4	168.15	6.1	Benzoic acids and derivatives	645-08-9	682000	696800	970300	257200	336400	383300	2.40465	1.26583	0.00586795	1	1.8933	up
Com_412_neg	D-Galactonic acid	C6H12O7	196.155	0.92	Organic Acid And Its Derivatives	13382-27-9	4796000	4757000	5384000	9973000	10680000	10720000	0.47611	-1.07063	0.000343067	1	1.8109	down
Com_206_neg	D-Gluconic acid	C6H12O7	196.155	0.91	Carbohydrates And Its Derivatives	526-95-4	6562000	6448000	7360000	13230000	13610000	14750000	0.489781	-1.02979	0.000239592	1	1.78691	down
Com_659_pos	Isomangiferin	C19H18O11	422.085	1.51	Xanthone	24699-16-9	410400	284400	400000	117000	166600	79460	3.01548	1.59239	0.0172385	1	1.7765	up
Com_228_neg	Vanillic acid	C8H8O4	168.15	5.901	Organic Acid And Its Derivatives	121-34-6	388900	408900	592600	152600	186600	235000	2.42146	1.27587	0.0084935	1	1.75369	up
Com_571_pos	Indole-3-acetic acid	C10H9NO2	175.18	7.567	Phytohormones	87-51-4	1546000	2472000	2193000	773600	1068000	1109000	2.105	1.07382	0.0165653	1	1.74265	up
Com_321_neg	Guaiacol	C7H8O2	124.137	3.62	Phenols And Its Derivatives	1990-05-01	43380	54140	67920	27500	25490	22390	2.19475	1.13405	0.0144215	1	1.68845	up
Com_654_pos	L-cysteine	C3H7NO2S	121.16	0.88	Amino Acid And Derivatives	52-90-4	147700	333500	168000	44490	20030	61200	5.16386	2.36845	0.0182985	1	1.66269	up
Com_696_pos	N-Feruloylagmatine	C15H21N4O3	305.35	1.06	Phenolamides		236700	132000	193900	76490	119200	75160	2.07716	1.05462	0.034246	1	1.5844	up
Com_765_pos	Lycoperodine	C12H12N2O2	216.236	5.47	Indoles and derivatives	42438-90-4	1044000	1408000	1344000	2155000	3604000	2437000	0.463153	-1.11044	0.0211794	1	1.55858	down
Com_2_neg	Daphnoretin	C19H12O7	352.3	7.39	Phenylpropanoids and polyketides	2034-69-7	12010	14010	20160	7278	4375	7336	2.43193	1.2821	0.0182173	1	1.48637	up
Com_160_neg	Cytidylic acid	C9H14N3O8P	323.2	0.97	Nucleotide And Its Derivates	63-37-6	13920	16590	15690	29530	27820	41200	0.468798	-1.09296	0.0147925	1	1.33503	down
Com_643_pos	N-p-hydroxybenxoylputrescine			4.12	Cinnamic acids and derivatives		5984	9832	13660	17780	22400	29790	0.421266	-1.2472	0.0431858	1	1.16407	down

## Sheet: L1C2.vs.L2C2_all_Diff
Compound_ID	Name	Formula	Molecular Weight	RT [min]	Class	CAS	L1C2_1	L1C2_2	L1C2_3	L2C2_1	L2C2_2	L2C2_3	FC	log2FC	Pvalue	ROC	VIP	Up_Down
Com_588_pos	DGMG (18:2)	C33H58O14	695.4	11.8	Glycerolipids		143400	101500	100400	407300	399800	366200	0.294298	-1.76465	0.00572006	1	2.67646	down
Com_692_pos	N-Hydroxy-L-tryptophan	C11H12N2O3	220.225	2.66	Amino Acid And Derivatives	87843-31-0	116700	138700	123900	376100	241100	390700	0.376327	-1.40994	0.0174402	1	2.5913	down
Com_901_pos	LPC(1-acyl 16:2)	C24H46NO7P	491.6	10.99	Phospholipid		88320	103300	94930	162500	225700	276200	0.431291	-1.21327	0.0260798	1	2.49546	down
Com_606_pos	N', N''-Feruloyl, Caffeoylspermidine	C26H33N3O6	483.56	6.2	Amines		1837000	1785000	1285000	5738000	4103000	6120000	0.307437	-1.70164	0.00227383	1	2.46191	down
Com_755_pos	2-alpha-Linolenoyl-glycerol	C21H36O4	352.261	11.17	Glycerolipids	55268-58-1	87990	264500	103000	876100	319600	1433000	0.173276	-2.52886	0.0410621	1	2.41104	down
Com_570_pos	8-Chlro-1-tetrahydronorharmanone	C11H9ClN2O	220.655	2.67	Indoles and derivatives	5565-76-4	180400	198100	188700	509800	318900	501100	0.42653	-1.22928	0.029394	1	2.40115	down
Com_321_neg	Guaiacol	C7H8O2	124.137	3.62	Phenols And Its Derivatives	1990-05-01	62990	68210	63030	26750	15110	19440	3.16852	1.66381	0.0170708	1	2.38965	up
Com_695_pos	N-Caffeoylagmatine	C14H20N4O3	292.33	12.38	Phenolamides		159700	83960	189200	43180	75910	46040	2.62133	1.3903	0.0417881	1	2.37547	up
Com_565_pos	Narcissoside	C28H32O16	624.544	6.825	Flavonoids	604-80-8	10530	7323	10500	2440	2735	4421	2.95467	1.563	0.0104103	1	2.36677	up
Com_876_pos	Asarinin	C20H18O6	354.35	11.812	Phenylpropanoids	133-04-0	15820	8876	10830	26790	35120	39260	0.351152	-1.50983	0.00929831	1	2.36349	down
Com_857_pos	Stachydrine	C7H13NO2	143.18	1.008	Amino Acid And Derivatives	471-87-4	173900	219100	454800	15290000	5813000	2555000	0.0358357	-4.80246	0.0114363	1	2.33588	down
Com_581_pos	LysoPC 16:2	C24H46NO7P	491.308	11.06	Phospholipid		89390	81660	64980	131700	206400	217700	0.424667	-1.2356	0.0167498	1	2.32758	down
Com_549_pos	2-Ethylbutyric Acid	C6H12O2	116.16	11.142	Fatty Acyls	1988-09-05	74050	142400	73210	356000	242900	349900	0.305291	-1.71174	0.0148711	1	2.30084	down
Com_745_pos	Nicotinamide	C6H6N2O	122.12	1.539	Vitamins	98-92-0	346700	314600	255900	762300	652700	902500	0.395771	-1.33726	0.0020392	1	2.2694	down
Com_885_pos	L-Kynurenine	C10H12N2O3	208.21	3.821	Carbonyl compounds	2922-83-0	22700	22450	24270	46420	48790	47080	0.487877	-1.03541	6.85e-05	1	2.21718	down
Com_601_pos	(-)-Sparteine	C15H26N2	234.38	4.87	Alkaloids and derivatives	90-39-1	23550	23010	22980	1700000	4390000	757100	0.0101561	-6.62151	0.0133934	1	2.19809	down
Com_98_neg	2,4-Dihydroxybenzoic acid	C7H6O4	154.12	4.623	Organic Acid And Its Derivatives	89-86-1	12520	12270	20300	25060	40630	26350	0.489896	-1.02945	0.0334858	1	2.17762	down
Com_732_pos	LysoPC 16:2 (2n isomer)	C24H46NO7P	491.3	10.88	Phospholipid		116000	98880	75930	167000	186900	285900	0.454533	-1.13754	0.0221338	1	2.17017	down
Com_839_pos	Cinobufagin	C26H34O6	442.552	6.51	Steroids and steroid derivatives	470-37-1	10160	6205	7105	15320	30180	21580	0.349881	-1.51506	0.015701	1	2.05114	down
Com_571_pos	Indole-3-acetic acid	C10H9NO2	175.18	7.567	Phytohormones	87-51-4	1328000	1455000	974100	439600	380300	718400	2.44237	1.28828	0.0219483	1	1.99987	up
Com_523_pos	Xanthosine	C10H12N4O6	284.225	3.928	Nucleotide And Its Derivates	146-80-5	47960	82120	80710	183200	124600	246500	0.380281	-1.39486	0.0229064	1	1.96736	down
Com_777_pos	N'-Feruloyl putrescine	C14H20N2O3	264.1	5.1	Phenolamides		2991000	1737000	1707000	4569000	5237000	3161000	0.49626	-1.01083	0.0418464	1	1.84979	down
Com_128_neg	D-Galactaric acid	C6H10O8	210.038	0.87	Carbohydrates And Its Derivatives	526-99-8	333100	288300	261100	937800	574500	488300	0.441118	-1.18076	0.0444765	1	1.81215	down
Com_503_pos	Gly-Phe	C11H14N2O3	222.24	4.88	Amino Acid And Derivatives	3321-03-07	176100	269400	311400	665000	391400	586200	0.460794	-1.11781	0.0294656	1	1.74619	down
Com_301_neg	Coniferylaldehyde	C10H10O3	178.063	7.29	Phenols And Its Derivatives	20649-42-7	39810	43030	48860	158300	204400	168800	0.247789	-2.01281	0.000199651	1	1.70844	down
Com_600_pos	L-Glycyl-L-phenylalanine	C11H14N2O3	222.1	4.97	Amino acids and derivatives	721-66-4	212900	390300	380800	777500	478000	778400	0.4838	-1.04752	0.0470713	1	1.68816	down
Com_597_pos	Ergothioneine	C9H15N3O2S	229.299	1.03	Amino Acid And Derivatives	497-30-3	1113000	644000	375300	40520	169500	75130	7.47782	2.90262	0.0183609	1	1.68464	up
Com_822_pos	N-p-Coumaroylputrescine	C13H18N2O2	234.29	4.91	Cinnamic acids and derivatives		29530000	18090000	17930000	2997000	7845000	2757000	4.82021	2.2691	0.0224113	1	1.68437	up
Com_1000_pos	Eriodictiol 6-C-hexoside 8-C-hexoside-O-hexoside			0.97	Flavonoids		13410	8030	9103	21270	22660	17900	0.493984	-1.01747	0.0270172	1	1.64965	down
Com_871_pos	Asp-phe	C13H16N2O5	280.106	5.12	Amino Acid And Derivatives	13433-09-5	15130	29150	33530	111800	44650	65320	0.350859	-1.51104	0.0468417	1	1.64848	down
Com_513_pos	N',N'',N'''-Diferuloyl, caffeoylspermidine			5.81	Amines		132800	199500	118000	887100	851100	442900	0.206455	-2.2761	0.00658234	1	1.63119	down
Com_81_neg	5,7-Dihydroxy-4-methylcoumarin	C10H8O4	192.168	7.07	Coumarins and derivatives	2107-76-8	88530	97810	94980	405700	314600	415600	0.247663	-2.01355	0.00190966	1	1.62069	down
Com_654_pos	L-cysteine	C3H7NO2S	121.16	0.88	Amino Acid And Derivatives	52-90-4	393800	553500	672900	45110	203600	80070	4.92792	2.30098	0.044073	1	1.60049	up
Com_475_pos	N',N'',N'''-Triferuloylagmatine			6.03	Amines		270700	310000	150200	1149000	1385000	714700	0.224982	-2.15212	0.00750335	1	1.58366	down
Com_393_neg	Pantetheine	C11H22N2O4S	278.13	5.84	Vitamins	496-65-1	81500	51330	53200	8214	27340	18810	3.42193	1.77481	0.0492945	1	1.55461	up
Com_106_neg	Chlorogenic Acid	C16H18O9	354.31	5.37	Alcohols and polyols	327-97-9	175900	43710	75240	14100	6705	8072	10.2105	3.35199	0.0160171	1	1.50195	up
Com_1085_pos	Levodopa	C9H11NO4	197.19	1.019	Amino Acid And Derivatives	59-92-7	455300	541400	632100	1770000	1810000	2175000	0.283023	-1.82101	0.000719815	1	1.47361	down
Com_77_neg	2-(Formylamino)benzoic acid	C8H7NO3	165.043	5.47	Benzoic acids and derivatives	3342-77-6	17020	32470	39000	6544	9544	12360	3.11059	1.63719	0.0272681	1	1.4678	up
Com_537_pos	1-O-Caffeoyl quinic acid	C16H18O9	354.095	5.43	Alcohols and polyols		256800	85320	141500	21080	17620	28930	7.15097	2.83814	0.0149314	1	1.44221	up
Com_58_neg	1-Caffeoylquinic acid	C16H18O9	354.095	5.46	Phenolic acids	1241-87-8	398500	131600	198400	31260	28970	47840	6.741	2.75296	0.0161386	1	1.43393	up
Com_608_pos	N', N''-DiFeruloylspermidine	C27H35N3O6	497.58	6.5	Phenolamides		3671000	4051000	2574000	15190000	8577000	6603000	0.339019	-1.56056	0.0321572	1	1.39206	down
Com_771_pos	p-Aminobenzoate	C7H7NO2	137.136	4.45	Benzoic acids and derivatives	150-13-0	34880	37210	43370	73500	82030	86180	0.47768	-1.06588	0.0011414	1	1.09813	down

[truncated: 2 more sheets: L1D1.vs.L2D1_all_Diff, L1D2.vs.L2D2_all_Diff]
