# Supplementary material for: Physiological Responses and Metabolic Characteristics of Proso Millet Under Drought Stress During Germination Period
Source: Food Sci Nutr. 2025 Jan 31;13(2):e70001. doi: 10.1002/fsn3.70001 (PMC11782973; doi:10.1002/fsn3.70001)
Supplement: Supplementary file 4 — Table S3. [file FSN3-13-e70001-s004.xls]

## Sheet: L1C2.vs.L1C1
Table S3. Metabolic KEGG pathway and enrichment analysis
MapID	ClassI	ClassII	Pathway	Pvalue	L1C2vsL1C1(38)	ALL(318)	EnrichDirect	MetaIDs	kegg_cpd_id
map00970	Genetic Information Processing	Translation	Aminoacyl-tRNA biosynthesis	0.000373601	7	14	Over	L-Methionine, L-Phenylalanine, L-Threonine, L-Alanine, L-Leucine, L-Valine, L-Histidine	cpd:C00073,cpd:C00079,cpd:C00188,cpd:C00041,cpd:C00123,cpd:C00183,cpd:C00135
map00966	Metabolism	Biosynthesis of other secondary metabolites	Glucosinolate biosynthesis	0.00080629	4	5	Over	L-Methionine, L-Phenylalanine, L-Leucine, L-Valine	cpd:C00073,cpd:C00079,cpd:C00123,cpd:C00183
map01230	Metabolism	Global and overview maps	Biosynthesis of amino acids	0.0073495	10	38	Over	L-Methionine, L-Phenylalanine, Ribose 5-phosphate, D-Ribose 5-phosphate, L-Threonine, D-Xylulose 5-phosphate, L-Alanine, L-Leucine, L-Valine, L-Histidine	cpd:C00073,cpd:C00079,cpd:C00117,cpd:C00117,cpd:C00188,cpd:C00231,cpd:C00041,cpd:C00123,cpd:C00183,cpd:C00135
map00350	Metabolism	Amino acid metabolism	Tyrosine metabolism	0.00860839	4	8	Over	Levodopa, Maleic acid, Tyramine, Hordenine	cpd:C00355,cpd:C01384,cpd:C00483,cpd:C06199
map00290	Metabolism	Amino acid metabolism	Valine, leucine and isoleucine biosynthesis	0.0133561	3	5	Over	L-Threonine, L-Leucine, L-Valine	cpd:C00188,cpd:C00123,cpd:C00183
map00460	Metabolism	Metabolism of other amino acids	Cyanoamino acid metabolism	0.0133561	3	5	Over	L-Phenylalanine, L-Valine, Alanine	cpd:C00079,cpd:C00183,cpd:C01401
map00710	Metabolism	Energy metabolism	Carbon fixation in photosynthetic organisms	0.0141611	4	9	Over	Ribose 5-phosphate, D-Ribose 5-phosphate, D-Xylulose 5-phosphate, L-Alanine	cpd:C00117,cpd:C00117,cpd:C00231,cpd:C00041
map00330	Metabolism	Amino acid metabolism	Arginine and proline metabolism	0.0304156	5	16	Over	cis-4-Hydroxy-D-proline, Sarcosine, N-Acetylputrescine, D-Proline, trans-3-Hydroxy-L-proline	cpd:C03440,cpd:C00213,cpd:C02714,cpd:C00763,cpd:C05147
map00030	Metabolism	Carbohydrate metabolism	Pentose phosphate pathway	0.0309942	4	11	Over	Ribose 1-phosphate, Ribose 5-phosphate, D-Ribose 5-phosphate, D-Xylulose 5-phosphate	cpd:C00620,cpd:C00117,cpd:C00117,cpd:C00231
map00280	Metabolism	Amino acid metabolism	Valine, leucine and isoleucine degradation	0.0386648	2	3	Over	L-Leucine, L-Valine	cpd:C00123,cpd:C00183
map00950	Metabolism	Biosynthesis of other secondary metabolites	Isoquinoline alkaloid biosynthesis	0.0386648	2	3	Over	Levodopa, Tyramine	cpd:C00355,cpd:C00483
map02010	Environmental Information Processing	Membrane transport	ABC transporters	0.082638	7	32	Over	L-Phenylalanine, Raffinose, L-Threonine, L-Alanine, L-Leucine, L-Valine, L-Histidine	cpd:C00079,cpd:C00492,cpd:C00188,cpd:C00041,cpd:C00123,cpd:C00183,cpd:C00135
map01210	Metabolism	Global and overview maps	2-Oxocarboxylic acid metabolism	0.089758	4	15	Over	L-Methionine, L-Phenylalanine, L-Leucine, L-Valine	cpd:C00073,cpd:C00079,cpd:C00123,cpd:C00183
map00440	Metabolism	Metabolism of other amino acids	Phosphonate and phosphinate metabolism	0.110268	2	5	Over	Ribose 5-phosphate, D-Ribose 5-phosphate	cpd:C00117,cpd:C00117
map00261	Metabolism	Biosynthesis of other secondary metabolites	Monobactam biosynthesis	0.119497	1	1	Over	L-Threonine	cpd:C00188
map00450	Metabolism	Metabolism of other amino acids	Selenocompound metabolism	0.119497	1	1	Over	L-Alanine	cpd:C00041
map00402	Metabolism	Biosynthesis of other secondary metabolites	Benzoxazinoid biosynthesis	0.225046	1	2	Over	HBOA	cpd:C15769
map00600	Metabolism	Lipid metabolism	Sphingolipid metabolism	0.225046	1	2	Over	O-Phosphorylethanolamine	cpd:C00346
map00965	Metabolism	Biosynthesis of other secondary metabolites	Betalain biosynthesis	0.225046	1	2	Over	Levodopa	cpd:C00355
map01200	Metabolism	Global and overview maps	Carbon metabolism	0.248959	4	18	Over	Ribose 5-phosphate, D-Ribose 5-phosphate, D-Xylulose 5-phosphate, L-Alanine	cpd:C00117,cpd:C00117,cpd:C00231,cpd:C00041
map00260	Metabolism	Amino acid metabolism	Glycine, serine and threonine metabolism	0.293072	2	9	Over	L-Threonine, Sarcosine	cpd:C00188,cpd:C00213
map00591	Metabolism	Lipid metabolism	Linoleic acid metabolism	0.318237	1	3	Over	12(13)-EpOME	cpd:C14826
map00360	Metabolism	Amino acid metabolism	Phenylalanine metabolism	0.340221	2	10	Over	L-Phenylalanine, D-Phenylalanine	cpd:C00079,cpd:C02265
map00770	Metabolism	Metabolism of cofactors and vitamins	Pantothenate and CoA biosynthesis	0.400481	1	4	Over	L-Valine	cpd:C00183
map00860	Metabolism	Metabolism of cofactors and vitamins	Porphyrin and chlorophyll metabolism	0.400481	1	4	Over	L-Threonine	cpd:C00188
map04122	Genetic Information Processing	Folding, sorting and degradation	Sulfur relay system	0.400481	1	4	Over	L-Alanine	cpd:C00041
map00430	Metabolism	Metabolism of other amino acids	Taurine and hypotaurine metabolism	0.473034	1	5	Over	L-Alanine	cpd:C00041
map00901	Metabolism	Biosynthesis of other secondary metabolites	Indole alkaloid biosynthesis	0.473034	1	5	Over	Tryptamine	cpd:C00398
map01040	Metabolism	Lipid metabolism	Biosynthesis of unsaturated fatty acids	0.473034	1	5	Over	Erucic acid	cpd:C08316
map01502	Human Diseases	Drug resistance: antimicrobial	Vancomycin resistance	0.473034	1	5	Over	L-Alanine	cpd:C00041
map00564	Metabolism	Lipid metabolism	Glycerophospholipid metabolism	0.537011	1	6	Over	O-Phosphorylethanolamine	cpd:C00346
map00650	Metabolism	Carbohydrate metabolism	Butanoate metabolism	0.537011	1	6	Over	Maleic acid	cpd:C01384
map00410	Metabolism	Metabolism of other amino acids	beta-Alanine metabolism	0.593401	1	7	Over	L-Histidine	cpd:C00135
map01110	Metabolism	Amino acid metabolism	Biosynthesis of secondary metabolites	0.627193	14	102	Over	L-Methionine, Levodopa, L-Phenylalanine, Ribose 5-phosphate, D-Ribose 5-phosphate, L-Threonine, D-Xylulose 5-phosphate, Caffeic aldehyde, HBOA, L-Leucine, L-Valine, L-Histidine, Tyramine, Tryptamine	cpd:C00073,cpd:C00355,cpd:C00079,cpd:C00117,cpd:C00117,cpd:C00188,cpd:C00231,cpd:C10945,cpd:C15769,cpd:C00123,cpd:C00183,cpd:C00135,cpd:C00483,cpd:C00398
map00270	Metabolism	Biosynthesis of other secondary metabolites	Cysteine and methionine metabolism	0.642376	2	12	Over	L-Methionine, L-Alanine	cpd:C00073,cpd:C00041
map00940	Metabolism	Carbohydrate metabolism	Phenylpropanoid biosynthesis	0.642376	2	12	Over	L-Phenylalanine, Caffeic aldehyde	cpd:C00079,cpd:C10945
map00052	Metabolism	Global and overview maps	Galactose metabolism	0.73551	3	22	Over	Raffinose, Stachyose, Manninotriose	cpd:C00492,cpd:C01613,cpd:C05404
map00053	Metabolism	Carbohydrate metabolism	Ascorbate and aldarate metabolism	1	1	8	Over	D-Xylulose 5-phosphate	cpd:C00231
map00340	Metabolism	Amino acid metabolism	Histidine metabolism	1	1	8	Over	L-Histidine	cpd:C00135

## Sheet: L1D2.vs.L1D1
MapID	ClassI	ClassII	Pathway	Pvalue	L1D2vsL1D1(13)	ALL(318)	EnrichDirect	MetaIDs	kegg_cpd_id
map00350	Metabolism	Amino acid metabolism	Tyrosine metabolism	0.0376457	2	8	Over	Maleic acid, Tyramine	cpd:C01384,cpd:C00483
map00100	Metabolism	Lipid metabolism	Steroid biosynthesis	0.118053	1	3	Over	Stigmasterol	cpd:C05442
map00332	Metabolism	Carbohydrate metabolism	Carbapenem biosynthesis	0.118053	1	3	Over	L-Proline	cpd:C00148
map00950	Metabolism	Biosynthesis of other secondary metabolites	Isoquinoline alkaloid biosynthesis	0.118053	1	3	Over	Tyramine	cpd:C00483
map00330	Metabolism	Amino acid metabolism	Arginine and proline metabolism	0.133899	2	16	Over	L-Proline, D-Proline	cpd:C00148,cpd:C00763
map00460	Metabolism	Metabolism of other amino acids	Cyanoamino acid metabolism	0.189457	1	5	Over	Alanine	cpd:C01401
map00650	Metabolism	Carbohydrate metabolism	Butanoate metabolism	0.223122	1	6	Over	Maleic acid	cpd:C01384
map00052	Metabolism	Biosynthesis of other secondary metabolites	Galactose metabolism	0.224366	2	22	Over	Raffinose, Stachyose	cpd:C00492,cpd:C01613
map00230	Metabolism	Nucleotide metabolism	Purine metabolism	0.319959	2	28	Over	Cyclic AMP, Guanosine	cpd:C00575,cpd:C00387
map00760	Metabolism	Metabolism of cofactors and vitamins	Nicotinate and nicotinamide metabolism	0.372918	1	11	Over	Maleic acid	cpd:C01384
map00040	Metabolism	Carbohydrate metabolism	Pentose and glucuronate interconversions	0.399472	1	12	Over	D-Xylulose	cpd:C00310
map00940	Metabolism	Biosynthesis of other secondary metabolites	Phenylpropanoid biosynthesis	0.399472	1	12	Over	Sinapine	cpd:C00933
map00970	Genetic Information Processing	Translation	Aminoacyl-tRNA biosynthesis	0.449493	1	14	Over	L-Proline	cpd:C00148
map02010	Environmental Information Processing	Membrane transport	ABC transporters	0.628217	2	32	Over	Raffinose, L-Proline	cpd:C00492,cpd:C00148

## Sheet: L1D1.vs.L1C1
MapID	ClassI	ClassII	Pathway	Pvalue	L1D1vsL1C1(21)	ALL(318)	EnrichDirect	MetaIDs	kegg_cpd_id
map00520	Metabolism	Carbohydrate metabolism	Amino sugar and nucleotide sugar metabolism	0.00150169	5	15	Over	UDP-galactose, alpha-D-Galactose 1-phosphate, D-Mannose 6-phosphate, UDP-D-glucose, D-Glucose 1-phosphate	cpd:C00052,cpd:C00446,cpd:C00275,cpd:C00029,cpd:C00103
map00052	Metabolism	Carbohydrate metabolism	Galactose metabolism	0.00965679	5	22	Over	UDP-galactose, alpha-D-Galactose 1-phosphate, Manninotriose, UDP-D-glucose, D-Glucose 1-phosphate	cpd:C00052,cpd:C00446,cpd:C05404,cpd:C00029,cpd:C00103
map00500	Metabolism	Carbohydrate metabolism	Starch and sucrose metabolism	0.022135	3	10	Over	D-Glucose 6-phosphate, UDP-D-glucose, D-Glucose 1-phosphate	cpd:C00092,cpd:C00029,cpd:C00103
map00230	Metabolism	Nucleotide metabolism	Purine metabolism	0.0275708	5	28	Over	dGDP, Cyclic AMP, Guanosine, Adenosine 5'-Diphosphate, Xanthosine	cpd:C00361,cpd:C00575,cpd:C00387,cpd:C00008,cpd:C01762
map00232	Metabolism	Biosynthesis of other secondary metabolites	Caffeine metabolism	0.0660377	1	1	Over	Xanthosine	cpd:C01762
map00902	Metabolism	Metabolism of terpenoids and polyketides	Monoterpenoid biosynthesis	0.0660377	1	1	Over	(-)-Carvone	cpd:C01767
map00908	Metabolism	Metabolism of terpenoids and polyketides	Zeatin biosynthesis	0.112942	2	9	Over	UDP-D-glucose, Adenosine 5'-Diphosphate	cpd:C00029,cpd:C00008
map00195	Metabolism	Energy metabolism	Photosynthesis	0.127909	1	2	Over	Adenosine 5'-Diphosphate	cpd:C00008
map00561	Metabolism	Lipid metabolism	Glycerolipid metabolism	0.127909	1	2	Over	UDP-D-glucose	cpd:C00029
map00040	Metabolism	Carbohydrate metabolism	Pentose and glucuronate interconversions	0.183735	2	12	Over	UDP-D-glucose, D-Glucose 1-phosphate	cpd:C00029,cpd:C00103
map00190	Metabolism	Energy metabolism	Oxidative phosphorylation	0.185864	1	3	Over	Adenosine 5'-Diphosphate	cpd:C00008
map00562	Metabolism	Carbohydrate metabolism	Inositol phosphate metabolism	0.185864	1	3	Over	D-Glucose 6-phosphate	cpd:C00092
map00591	Metabolism	Lipid metabolism	Linoleic acid metabolism	0.185864	1	3	Over	9-KODE	cpd:C14766
map00592	Metabolism	Lipid metabolism	alpha-Linolenic acid metabolism	0.185864	1	3	Over	9(S)-HOTrE	cpd:C16326
map00240	Metabolism	Nucleotide metabolism	Pyrimidine metabolism	0.221798	3	25	Over	dCMP, Cytosine, UDP-D-glucose	cpd:C00239,cpd:C00380,cpd:C00029
map00750	Metabolism	Metabolism of cofactors and vitamins	Vitamin B6 metabolism	0.290959	1	5	Over	D-Erythrose 4-phosphate	cpd:C00279
map01100	Metabolism	Global and overview maps	Metabolic pathways	0.324995	16	203	Over	dCMP, UDP-galactose, dGDP, alpha-D-Galactose 1-phosphate, D-Mannose 6-phosphate, Cytosine, cis-Aconitic acid, D-Glucose 6-phosphate, UDP-D-glucose, Guanosine, D-Erythrose 4-phosphate, D-Glucose 1-phosphate, Adenosine 5'-Diphosphate, Xanthosine, Histamine, N-Acetyl-L-aspartate	cpd:C00239,cpd:C00052,cpd:C00361,cpd:C00446,cpd:C00275,cpd:C00380,cpd:C00417,cpd:C00092,cpd:C00029,cpd:C00387,cpd:C00279,cpd:C00103,cpd:C00008,cpd:C01762,cpd:C00388,cpd:C01042
map00660	Metabolism	Carbohydrate metabolism	C5-Branched dibasic acid metabolism	0.383052	1	7	Over	cis-Aconitic acid	cpd:C00417
map00053	Metabolism	Carbohydrate metabolism	Ascorbate and aldarate metabolism	0.424711	1	8	Over	UDP-D-glucose	cpd:C00029
map00340	Metabolism	Amino acid metabolism	Histidine metabolism	0.424711	1	8	Over	Histamine	cpd:C00388
map00020	Metabolism	Carbohydrate metabolism	Citrate cycle (TCA cycle)	0.463682	1	9	Over	cis-Aconitic acid	cpd:C00417
map00710	Metabolism	Energy metabolism	Carbon fixation in photosynthetic organisms	0.463682	1	9	Over	D-Erythrose 4-phosphate	cpd:C00279
map00010	Metabolism	Carbohydrate metabolism	Glycolysis / Gluconeogenesis	0.500131	1	10	Over	D-Glucose 1-phosphate	cpd:C00103
map00051	Metabolism	Carbohydrate metabolism	Fructose and mannose metabolism	0.500131	1	10	Over	D-Mannose 6-phosphate	cpd:C00275
map00030	Metabolism	Carbohydrate metabolism	Pentose phosphate pathway	0.534213	1	11	Over	D-Erythrose 4-phosphate	cpd:C00279
map00400	Metabolism	Amino acid metabolism	Phenylalanine, tyrosine and tryptophan biosynthesis	0.534213	1	11	Over	D-Erythrose 4-phosphate	cpd:C00279
map00630	Metabolism	Carbohydrate metabolism	Glyoxylate and dicarboxylate metabolism	0.534213	1	11	Over	cis-Aconitic acid	cpd:C00417
map00250	Metabolism	Amino acid metabolism	Alanine, aspartate and glutamate metabolism	0.566075	1	12	Over	N-Acetyl-L-aspartate	cpd:C01042
map01110	Metabolism	Global and overview maps	Biosynthesis of secondary metabolites	0.711634	8	102	Over	D-Mannose 6-phosphate, cis-Aconitic acid, D-Erythrose 4-phosphate, D-Glucose 1-phosphate, Adenosine 5'-Diphosphate, Xanthosine, Histamine, (-)-Carvone	cpd:C00275,cpd:C00417,cpd:C00279,cpd:C00103,cpd:C00008,cpd:C01762,cpd:C00388,cpd:C01767
map01210	Metabolism	Global and overview maps	2-Oxocarboxylic acid metabolism	1	1	15	Over	cis-Aconitic acid	cpd:C00417

## Sheet: L1D2.vs.L1C2
MapID	ClassI	ClassII	Pathway	Pvalue	L1D2vsL1C2(30)	ALL(318)	EnrichDirect	MetaIDs	kegg_cpd_id
map00030	Metabolism	Carbohydrate metabolism	Pentose phosphate pathway	0.00165759	5	11	Over	Ribose 1-phosphate, Ribose 5-phosphate, D-Ribose 5-phosphate, D-Xylulose 5-phosphate, D-Erythrose 4-phosphate	cpd:C00620,cpd:C00117,cpd:C00117,cpd:C00231,cpd:C00279
map00710	Metabolism	Energy metabolism	Carbon fixation in photosynthetic organisms	0.00586444	4	9	Over	Ribose 5-phosphate, D-Ribose 5-phosphate, D-Xylulose 5-phosphate, D-Erythrose 4-phosphate	cpd:C00117,cpd:C00117,cpd:C00231,cpd:C00279
map00592	Metabolism	Carbohydrate metabolism	alpha-Linolenic acid metabolism	0.0243619	2	3	Over	9(S)-HOTrE, 13(S)-HOTrE	cpd:C16326,cpd:C16316
map00230	Metabolism	Lipid metabolism	Purine metabolism	0.0357724	6	28	Over	Ribose 1-phosphate, Ribose 5-phosphate, D-Ribose 5-phosphate, Cyclic AMP, Deoxyinosine, Xanthosine	cpd:C00620,cpd:C00117,cpd:C00117,cpd:C00575,cpd:C05512,cpd:C01762
map00520	Metabolism	Nucleotide metabolism	Amino sugar and nucleotide sugar metabolism	0.0421918	4	15	Over	alpha-D-Galactose 1-phosphate, D-Mannose 6-phosphate, Fructose, D-Glucose 1-phosphate	cpd:C00446,cpd:C00275,cpd:C01496;cpd:C02336,cpd:C00103
map00051	Metabolism	Carbohydrate metabolism	Fructose and mannose metabolism	0.0578255	3	10	Over	Sorbitol 6-phosphate, L-Sorbose, D-Mannose 6-phosphate	cpd:C01096,cpd:C00247,cpd:C00275
map00440	Metabolism	Carbohydrate metabolism	Phosphonate and phosphinate metabolism	0.0719714	2	5	Over	Ribose 5-phosphate, D-Ribose 5-phosphate	cpd:C00117,cpd:C00117
map01200	Metabolism	Metabolism of other amino acids	Carbon metabolism	0.0771573	4	18	Over	Ribose 5-phosphate, D-Ribose 5-phosphate, D-Xylulose 5-phosphate, D-Erythrose 4-phosphate	cpd:C00117,cpd:C00117,cpd:C00231,cpd:C00279
map00232	Metabolism	Global and overview maps	Caffeine metabolism	0.0943396	1	1	Over	Xanthosine	cpd:C01762
map00902	Metabolism	Biosynthesis of other secondary metabolites	Monoterpenoid biosynthesis	0.0943396	1	1	Over	(-)-Carvone	cpd:C01767
map00942	Metabolism	Metabolism of terpenoids and polyketides	Anthocyanin biosynthesis	0.0943396	1	1	Over	Petunidin 3-O-glucoside	cpd:C12139
map00350	Metabolism	Biosynthesis of other secondary metabolites	Tyrosine metabolism	0.168612	2	8	Over	Levodopa, Hordenine	cpd:C00355,cpd:C06199
map00965	Metabolism	Amino acid metabolism	Betalain biosynthesis	0.180049	1	2	Over	Levodopa	cpd:C00355
map00500	Metabolism	Biosynthesis of other secondary metabolites	Starch and sucrose metabolism	0.241092	2	10	Over	D-Glucose 6-phosphate, D-Glucose 1-phosphate	cpd:C00092,cpd:C00103
map00562	Metabolism	Carbohydrate metabolism	Inositol phosphate metabolism	0.257892	1	3	Over	D-Glucose 6-phosphate	cpd:C00092
map00591	Metabolism	Carbohydrate metabolism	Linoleic acid metabolism	0.257892	1	3	Over	9-KODE	cpd:C14766
map00950	Metabolism	Lipid metabolism	Isoquinoline alkaloid biosynthesis	0.257892	1	3	Over	Levodopa	cpd:C00355
map00040	Metabolism	Biosynthesis of other secondary metabolites	Pentose and glucuronate interconversions	0.315128	2	12	Over	D-Xylulose 5-phosphate, D-Glucose 1-phosphate	cpd:C00231,cpd:C00103
map00750	Metabolism	Metabolism of cofactors and vitamins	Vitamin B6 metabolism	0.392719	1	5	Over	D-Erythrose 4-phosphate	cpd:C00279
map00790	Metabolism	Metabolism of cofactors and vitamins	Folate biosynthesis	0.392719	1	5	Over	p-Aminobenzoate	cpd:C00568
map00052	Metabolism	Metabolism of cofactors and vitamins	Galactose metabolism	0.448681	3	22	Over	alpha-D-Galactose 1-phosphate, Manninotriose, D-Glucose 1-phosphate	cpd:C00446,cpd:C05404,cpd:C00103
map00660	Metabolism	Carbohydrate metabolism	C5-Branched dibasic acid metabolism	0.50372	1	7	Over	cis-Aconitic acid	cpd:C00417
map00053	Metabolism	Carbohydrate metabolism	Ascorbate and aldarate metabolism	0.551593	1	8	Over	D-Xylulose 5-phosphate	cpd:C00231
map00020	Metabolism	Carbohydrate metabolism	Citrate cycle (TCA cycle)	0.594987	1	9	Over	cis-Aconitic acid	cpd:C00417
map01230	Metabolism	Global and overview maps	Biosynthesis of amino acids	0.768705	4	38	Over	Ribose 5-phosphate, D-Ribose 5-phosphate, D-Xylulose 5-phosphate, D-Erythrose 4-phosphate	cpd:C00117,cpd:C00117,cpd:C00231,cpd:C00279
map01110	Metabolism	Global and overview maps	Biosynthesis of secondary metabolites	1	10	102	Over	Levodopa, Ribose 5-phosphate, D-Mannose 6-phosphate, cis-Aconitic acid, D-Ribose 5-phosphate, D-Xylulose 5-phosphate, D-Erythrose 4-phosphate, D-Glucose 1-phosphate, Xanthosine, (-)-Carvone	cpd:C00355,cpd:C00117,cpd:C00275,cpd:C00417,cpd:C00117,cpd:C00231,cpd:C00279,cpd:C00103,cpd:C01762,cpd:C01767
map00010	Metabolism	Carbohydrate metabolism	Glycolysis / Gluconeogenesis	1	1	10	Over	D-Glucose 1-phosphate	cpd:C00103

## Sheet: L2C2.vs.L2C1
MapID	ClassI	ClassII	Pathway	Pvalue	L2C2vsL2C1(56)	ALL(318)	EnrichDirect	MetaIDs	kegg_cpd_id
map01210	Metabolism	Global and overview maps	2-Oxocarboxylic acid metabolism	0.00136269	8	15	Over	L-Methionine, L-Phenylalanine, Citraconic acid, Citric acid, cis-Aconitic acid, L-Leucine, L-Valine, Isocitrate	cpd:C00073,cpd:C00079,cpd:C02226,cpd:C00158,cpd:C00417,cpd:C00123,cpd:C00183,cpd:C00311
map00966	Metabolism	Biosynthesis of other secondary metabolites	Glucosinolate biosynthesis	0.00381052	4	5	Over	L-Methionine, L-Phenylalanine, L-Leucine, L-Valine	cpd:C00073,cpd:C00079,cpd:C00123,cpd:C00183
map00660	Metabolism	Carbohydrate metabolism	C5-Branched dibasic acid metabolism	0.02011	4	7	Over	Citraconic acid, cis-Aconitic acid, alpha-Ketoglutaric acid, L-Citramalic acid	cpd:C02226,cpd:C00417,cpd:C00026,cpd:C02614
map00970	Genetic Information Processing	Translation	Aminoacyl-tRNA biosynthesis	0.0219121	6	14	Over	L-Methionine, L-Phenylalanine, L-Glutamine, L-Leucine, L-Valine, L-Histidine	cpd:C00073,cpd:C00079,cpd:C00064,cpd:C00123,cpd:C00183,cpd:C00135
map00630	Metabolism	Carbohydrate metabolism	Glyoxylate and dicarboxylate metabolism	0.0281402	5	11	Over	Citric acid, cis-Aconitic acid, L-Glutamine, alpha-Ketoglutaric acid, Isocitrate	cpd:C00158,cpd:C00417,cpd:C00064,cpd:C00026,cpd:C00311
map00290	Metabolism	Amino acid metabolism	Valine, leucine and isoleucine biosynthesis	0.0399076	3	5	Over	Citraconic acid, L-Leucine, L-Valine	cpd:C02226,cpd:C00123,cpd:C00183
map00020	Metabolism	Carbohydrate metabolism	Citrate cycle (TCA cycle)	0.0547268	4	9	Over	Citric acid, cis-Aconitic acid, alpha-Ketoglutaric acid, Isocitrate	cpd:C00158,cpd:C00417,cpd:C00026,cpd:C00311
map00280	Metabolism	Amino acid metabolism	Valine, leucine and isoleucine degradation	0.0812188	2	3	Over	L-Leucine, L-Valine	cpd:C00123,cpd:C00183
map01230	Metabolism	Global and overview maps	Biosynthesis of amino acids	0.083918	11	38	Over	L-Methionine, L-Phenylalanine, Citric acid, D-Ribose 5-phosphate, 5-Phosphoribosyl 1-pyrophosphate, L-Glutamine, D-Xylulose 5-phosphate, L-Leucine, L-Valine, L-Histidine, Isocitrate	cpd:C00073,cpd:C00079,cpd:C00158,cpd:C00117,cpd:C00119,cpd:C00064,cpd:C00231,cpd:C00123,cpd:C00183,cpd:C00135,cpd:C00311
map00030	Metabolism	Carbohydrate metabolism	Pentose phosphate pathway	0.108678	4	11	Over	Ribose 1-phosphate, D-Ribose 5-phosphate, 5-Phosphoribosyl 1-pyrophosphate, D-Xylulose 5-phosphate	cpd:C00620,cpd:C00117,cpd:C00119,cpd:C00231
map00053	Metabolism	Carbohydrate metabolism	Ascorbate and aldarate metabolism	0.150593	3	8	Over	D-Galacturonic acid, D-Xylulose 5-phosphate, alpha-Ketoglutaric acid	cpd:C00333,cpd:C00231,cpd:C00026
map00340	Metabolism	Amino acid metabolism	Histidine metabolism	0.150593	3	8	Over	5-Phosphoribosyl 1-pyrophosphate, alpha-Ketoglutaric acid, L-Histidine	cpd:C00119,cpd:C00026,cpd:C00135
map00350	Metabolism	Amino acid metabolism	Tyrosine metabolism	0.150593	3	8	Over	Levodopa, Maleic acid, Hordenine	cpd:C00355,cpd:C01384,cpd:C06199
map02010	Environmental Information Processing	Membrane transport	ABC transporters	0.160933	9	32	Over	L-Phenylalanine, Raffinose, D-Galacturonic acid, L-Glutamine, Sucrose, L-Leucine, L-Valine, L-Histidine, Melibiose	cpd:C00079,cpd:C00492,cpd:C00333,cpd:C00064,cpd:C00089,cpd:C00123,cpd:C00183,cpd:C00135,cpd:C05402
map00232	Metabolism	Biosynthesis of other secondary metabolites	Caffeine metabolism	0.176101	1	1	Over	Xanthosine	cpd:C01762
map00460	Metabolism	Metabolism of other amino acids	Cyanoamino acid metabolism	0.213709	2	5	Over	L-Phenylalanine, L-Valine	cpd:C00079,cpd:C00183
map00790	Metabolism	Metabolism of cofactors and vitamins	Folate biosynthesis	0.213709	2	5	Over	5-Phosphoribosyl 1-pyrophosphate, p-Aminobenzoate	cpd:C00119,cpd:C00568
map00940	Metabolism	Biosynthesis of other secondary metabolites	Phenylpropanoid biosynthesis	0.2356	4	12	Over	L-Phenylalanine, Caffeic acid, Coniferin, Caffeic aldehyde	cpd:C00079,cpd:C01197;cpd:C01481,cpd:C00761,cpd:C10945
map00052	Metabolism	Carbohydrate metabolism	Galactose metabolism	0.243649	6	22	Over	Raffinose, Stachyose, Manninotriose, Galactinol, Sucrose, Melibiose	cpd:C00492,cpd:C01613,cpd:C05404,cpd:C01235,cpd:C00089,cpd:C05402
map00650	Metabolism	Carbohydrate metabolism	Butanoate metabolism	0.285617	2	6	Over	alpha-Ketoglutaric acid, Maleic acid	cpd:C00026,cpd:C01384
map00402	Metabolism	Biosynthesis of other secondary metabolites	Benzoxazinoid biosynthesis	0.321648	1	2	Over	HBOA	cpd:C15769
map00910	Metabolism	Energy metabolism	Nitrogen metabolism	0.321648	1	2	Over	L-Glutamine	cpd:C00064
map00965	Metabolism	Biosynthesis of other secondary metabolites	Betalain biosynthesis	0.321648	1	2	Over	Levodopa	cpd:C00355
map01200	Metabolism	Global and overview maps	Carbon metabolism	0.333599	5	18	Over	Citric acid, D-Ribose 5-phosphate, 5-Phosphoribosyl 1-pyrophosphate, D-Xylulose 5-phosphate, Isocitrate	cpd:C00158,cpd:C00117,cpd:C00119,cpd:C00231,cpd:C00311
map00400	Metabolism	Amino acid metabolism	Phenylalanine, tyrosine and tryptophan biosynthesis	0.416753	3	11	Over	L-Phenylalanine, 5-Phosphoribosyl 1-pyrophosphate, Quinic acid	cpd:C00079,cpd:C00119,cpd:C00296
map00100	Metabolism	Lipid metabolism	Steroid biosynthesis	0.441862	1	3	Over	Vitamin D2	cpd:C05441
map00591	Metabolism	Lipid metabolism	Linoleic acid metabolism	0.441862	1	3	Over	12(13)-EpOME	cpd:C14826
map00943	Metabolism	Biosynthesis of other secondary metabolites	Isoflavonoid biosynthesis	0.441862	1	3	Over	Rotenone	cpd:C07593
map00950	Metabolism	Biosynthesis of other secondary metabolites	Isoquinoline alkaloid biosynthesis	0.441862	1	3	Over	Levodopa	cpd:C00355
map00040	Metabolism	Carbohydrate metabolism	Pentose and glucuronate interconversions	0.449331	3	12	Over	D-Galacturonic acid, D-Xylulose 5-phosphate, alpha-Ketoglutaric acid	cpd:C00333,cpd:C00231,cpd:C00026
map00250	Metabolism	Amino acid metabolism	Alanine, aspartate and glutamate metabolism	0.449331	3	12	Over	Citric acid, L-Glutamine, alpha-Ketoglutaric acid	cpd:C00158,cpd:C00064,cpd:C00026
map00770	Metabolism	Metabolism of cofactors and vitamins	Pantothenate and CoA biosynthesis	0.541086	1	4	Over	L-Valine	cpd:C00183
map00220	Metabolism	Amino acid metabolism	Arginine biosynthesis	0.634058	2	8	Over	L-Glutamine, alpha-Ketoglutaric acid	cpd:C00064,cpd:C00026
map00710	Metabolism	Energy metabolism	Carbon fixation in photosynthetic organisms	0.661356	2	9	Over	D-Ribose 5-phosphate, D-Xylulose 5-phosphate	cpd:C00117,cpd:C00231
map00360	Metabolism	Amino acid metabolism	Phenylalanine metabolism	0.690702	2	10	Over	L-Phenylalanine, D-Phenylalanine	cpd:C00079,cpd:C02265
map00960	Metabolism	Biosynthesis of other secondary metabolites	Tropane, piperidine and pyridine alkaloid biosynthesis	0.690702	2	10	Over	L-Phenylalanine, Pipecolic acid	cpd:C00079,cpd:C00408
map00520	Metabolism	Carbohydrate metabolism	Amino sugar and nucleotide sugar metabolism	0.733634	3	15	Over	UDP-D-xylose, N-Acetyl-D-glucosamine 6-phosphate, D-Galacturonic acid	cpd:C00190,cpd:C00357,cpd:C00333
map00240	Metabolism	Nucleotide metabolism	Pyrimidine metabolism	0.784192	5	25	Over	5-Phosphoribosyl 1-pyrophosphate, Deoxycytidine, L-Glutamine, Thymine, Orotic acid	cpd:C00119,cpd:C00881,cpd:C00064,cpd:C00178,cpd:C00295
map01100	Metabolism	Global and overview maps	Metabolic pathways	1	36	203	Over	L-Methionine, Adipic acid, Levodopa, L-Phenylalanine, 1-Methylnicotinamide, Caffeic acid, Citraconic acid, UDP-D-xylose, Citric acid, cis-Aconitic acid, N-Acetyl-D-glucosamine 6-phosphate, D-Ribose 5-phosphate, D-Glutamic acid, D-Galacturonic acid, 5-Phosphoribosyl 1-pyrophosphate, L-Glutamine, D-Xylulose 5-phosphate, D-Arabinose 5-phosphate, Sucrose, L-Citramalic acid, 12(13)-EpOME, Thymine, Xan…	cpd:C00073,cpd:C06104,cpd:C00355,cpd:C00079,cpd:C02918,cpd:C01197;cpd:C01481,cpd:C02226,cpd:C00190,cpd:C00158,cpd:C00417,cpd:C00357,cpd:C00117,cpd:C00217,cpd:C00333,cpd:C00119,cpd:C00064,cpd:C00231,cpd:C01112,cpd:C00089,cpd:C02614,cpd:C14826,cpd:C00178,cpd:C01762,cpd:C02378,cpd:C00408,cpd:C00763,cpd:C00123,cpd:C20782,cpd:C00740,cpd:C00183,cpd:C00568,cpd:C00135,cpd:C00295,cpd:C00311,cpd:C02378,cpd…
map01110	Metabolism	Global and overview maps	Biosynthesis of secondary metabolites	1	18	102	Over	L-Methionine, Levodopa, L-Phenylalanine, Caffeic acid, Citric acid, cis-Aconitic acid, D-Ribose 5-phosphate, 5-Phosphoribosyl 1-pyrophosphate, D-Xylulose 5-phosphate, Xanthosine, Caffeic aldehyde, Pipecolic acid, HBOA, L-Leucine, L-Valine, L-Histidine, Isocitrate, Rotenone	cpd:C00073,cpd:C00355,cpd:C00079,cpd:C01197;cpd:C01481,cpd:C00158,cpd:C00417,cpd:C00117,cpd:C00119,cpd:C00231,cpd:C01762,cpd:C10945,cpd:C00408,cpd:C15769,cpd:C00123,cpd:C00183,cpd:C00135,cpd:C00311,cpd:C07593
map00230	Metabolism	Nucleotide metabolism	Purine metabolism	1	5	28	Over	Ribose 1-phosphate, D-Ribose 5-phosphate, 5-Phosphoribosyl 1-pyrophosphate, L-Glutamine, Xanthosine	cpd:C00620,cpd:C00117,cpd:C00119,cpd:C00064,cpd:C01762
map00330	Metabolism	Amino acid metabolism	Arginine and proline metabolism	1	3	16	Over	cis-4-Hydroxy-D-proline, D-Proline, trans-3-Hydroxy-L-proline	cpd:C03440,cpd:C00763,cpd:C05147
map00430	Metabolism	Metabolism of other amino acids	Taurine and hypotaurine metabolism	1	1	5	Over	alpha-Ketoglutaric acid	cpd:C00026
map00440	Metabolism	Metabolism of other amino acids	Phosphonate and phosphinate metabolism	1	1	5	Over	D-Ribose 5-phosphate	cpd:C00117
map00760	Metabolism	Metabolism of cofactors and vitamins	Nicotinate and nicotinamide metabolism	1	2	11	Over	1-Methylnicotinamide, Maleic acid	cpd:C02918,cpd:C01384
map01040	Metabolism	Lipid metabolism	Biosynthesis of unsaturated fatty acids	1	1	5	Over	Erucic acid	cpd:C08316
map01502	Human Diseases	Drug resistance: antimicrobial	Vancomycin resistance	1	1	5	Over	D-Serine	cpd:C00740

## Sheet: L2D2.vs.L2D1
MapID	ClassI	ClassII	Pathway	Pvalue	L2D2vsL2D1(46)	ALL(318)	EnrichDirect	MetaIDs	kegg_cpd_id
map00290	Metabolism	Amino acid metabolism	Valine, leucine and isoleucine biosynthesis	0.00174271	4	5	Over	(2S)-2-Isopropylmalate, L-Threonine, L-Leucine, L-Valine	cpd:C02504,cpd:C00188,cpd:C00123,cpd:C00183
map00966	Metabolism	Biosynthesis of other secondary metabolites	Glucosinolate biosynthesis	0.00174271	4	5	Over	L-Methionine, L-Phenylalanine, L-Leucine, L-Valine	cpd:C00073,cpd:C00079,cpd:C00123,cpd:C00183
map02010	Environmental Information Processing	Membrane transport	ABC transporters	0.00227689	11	32	Over	L-Phenylalanine, Lactose, Raffinose, Maltotriose, L-Threonine, Sucrose, Maltose, L-Alanine, L-Leucine, L-Valine, Melibiose	cpd:C00079,cpd:C00243,cpd:C00492,cpd:C01835,cpd:C00188,cpd:C00089,cpd:C00208,cpd:C00041,cpd:C00123,cpd:C00183,cpd:C05402
map00280	Metabolism	Amino acid metabolism	Valine, leucine and isoleucine degradation	0.00285923	3	3	Over	Methylmalonate, L-Leucine, L-Valine	cpd:C02170,cpd:C00123,cpd:C00183
map00970	Genetic Information Processing	Translation	Aminoacyl-tRNA biosynthesis	0.00809205	6	14	Over	L-Methionine, L-Phenylalanine, L-Threonine, L-Alanine, L-Leucine, L-Valine	cpd:C00073,cpd:C00079,cpd:C00188,cpd:C00041,cpd:C00123,cpd:C00183
map00460	Metabolism	Metabolism of other amino acids	Cyanoamino acid metabolism	0.023051	3	5	Over	L-Phenylalanine, L-Valine, Alanine	cpd:C00079,cpd:C00183,cpd:C01401
map01210	Metabolism	Global and overview maps	2-Oxocarboxylic acid metabolism	0.0496685	5	15	Over	L-Methionine, L-Phenylalanine, (2S)-2-Isopropylmalate, L-Leucine, L-Valine	cpd:C00073,cpd:C00079,cpd:C02504,cpd:C00123,cpd:C00183
map00760	Metabolism	Metabolism of cofactors and vitamins	Nicotinate and nicotinamide metabolism	0.0587262	4	11	Over	Succinic acid, Maleic acid, Trigonelline, Nicotinamide	cpd:C00042,cpd:C01384,cpd:C01004,cpd:C00153
map00350	Metabolism	Amino acid metabolism	Tyrosine metabolism	0.093882	3	8	Over	Succinic acid, Maleic acid, Tyramine	cpd:C00042,cpd:C01384,cpd:C00483
map00920	Metabolism	Energy metabolism	Sulfur metabolism	0.101504	2	4	Over	Succinic acid, L-Homoserine	cpd:C00042,cpd:C00263
map00052	Metabolism	Carbohydrate metabolism	Galactose metabolism	0.107781	6	22	Over	Lactose, Raffinose, Stachyose, Galactinol, Sucrose, Melibiose	cpd:C00243,cpd:C00492,cpd:C01613,cpd:C01235,cpd:C00089,cpd:C05402
map00260	Metabolism	Amino acid metabolism	Glycine, serine and threonine metabolism	0.126816	3	9	Over	L-Homoserine, L-Threonine, Sarcosine	cpd:C00263,cpd:C00188,cpd:C00213
map00261	Metabolism	Biosynthesis of other secondary metabolites	Monobactam biosynthesis	0.144654	1	1	Over	L-Threonine	cpd:C00188
map00450	Metabolism	Metabolism of other amino acids	Selenocompound metabolism	0.144654	1	1	Over	L-Alanine	cpd:C00041
map00640	Metabolism	Carbohydrate metabolism	Propanoate metabolism	0.153806	2	5	Over	Succinic acid, Methylmalonate	cpd:C00042,cpd:C02170
map00360	Metabolism	Amino acid metabolism	Phenylalanine metabolism	0.163268	3	10	Over	L-Phenylalanine, Succinic acid, D-Phenylalanine	cpd:C00079,cpd:C00042,cpd:C02265
map00500	Metabolism	Carbohydrate metabolism	Starch and sucrose metabolism	0.163268	3	10	Over	D-Glucose 6-phosphate, Sucrose, Maltose	cpd:C00092,cpd:C00089,cpd:C00208
map00960	Metabolism	Biosynthesis of other secondary metabolites	Tropane, piperidine and pyridine alkaloid biosynthesis	0.163268	3	10	Over	lupinine, L-Phenylalanine, (-)-Sparteine	cpd:C10773,cpd:C00079,cpd:C10783
map00650	Metabolism	Carbohydrate metabolism	Butanoate metabolism	0.209993	2	6	Over	Succinic acid, Maleic acid	cpd:C00042,cpd:C01384
map00330	Metabolism	Amino acid metabolism	Arginine and proline metabolism	0.263953	4	16	Over	cis-4-Hydroxy-D-proline, Sarcosine, D-Proline, trans-3-Hydroxy-L-proline	cpd:C03440,cpd:C00213,cpd:C00763,cpd:C05147
map00402	Metabolism	Biosynthesis of other secondary metabolites	Benzoxazinoid biosynthesis	0.268774	1	2	Over	HBOA	cpd:C15769
map01230	Metabolism	Global and overview maps	Biosynthesis of amino acids	0.324866	8	38	Over	L-Methionine, L-Phenylalanine, (2S)-2-Isopropylmalate, L-Homoserine, L-Threonine, L-Alanine, L-Leucine, L-Valine	cpd:C00073,cpd:C00079,cpd:C02504,cpd:C00263,cpd:C00188,cpd:C00041,cpd:C00123,cpd:C00183
map00620	Metabolism	Carbohydrate metabolism	Pyruvate metabolism	0.325918	2	8	Over	Succinic acid, (2S)-2-Isopropylmalate	cpd:C00042,cpd:C02504
map00190	Metabolism	Energy metabolism	Oxidative phosphorylation	0.375218	1	3	Over	Succinic acid	cpd:C00042
map00562	Metabolism	Carbohydrate metabolism	Inositol phosphate metabolism	0.375218	1	3	Over	D-Glucose 6-phosphate	cpd:C00092
map00950	Metabolism	Biosynthesis of other secondary metabolites	Isoquinoline alkaloid biosynthesis	0.375218	1	3	Over	Tyramine	cpd:C00483
map00270	Metabolism	Amino acid metabolism	Cysteine and methionine metabolism	0.391601	3	12	Over	L-Methionine, L-Homoserine, L-Alanine	cpd:C00073,cpd:C00263,cpd:C00041
map00940	Metabolism	Biosynthesis of other secondary metabolites	Phenylpropanoid biosynthesis	0.391601	3	12	Over	L-Phenylalanine, Coniferin, Caffeic aldehyde	cpd:C00079,cpd:C00761,cpd:C10945
map00770	Metabolism	Metabolism of cofactors and vitamins	Pantothenate and CoA biosynthesis	0.466456	1	4	Over	L-Valine	cpd:C00183
map00860	Metabolism	Metabolism of cofactors and vitamins	Porphyrin and chlorophyll metabolism	0.466456	1	4	Over	L-Threonine	cpd:C00188
map04122	Genetic Information Processing	Folding, sorting and degradation	Sulfur relay system	0.466456	1	4	Over	L-Alanine	cpd:C00041
map00430	Metabolism	Metabolism of other amino acids	Taurine and hypotaurine metabolism	0.544619	1	5	Over	L-Alanine	cpd:C00041
map01502	Human Diseases	Drug resistance: antimicrobial	Vancomycin resistance	0.544619	1	5	Over	L-Alanine	cpd:C00041
map00400	Metabolism	Amino acid metabolism	Phenylalanine, tyrosine and tryptophan biosynthesis	0.663958	2	11	Over	L-Phenylalanine, Quinic acid	cpd:C00079,cpd:C00296
map00250	Metabolism	Amino acid metabolism	Alanine, aspartate and glutamate metabolism	0.687143	2	12	Over	Succinic acid, L-Alanine	cpd:C00042,cpd:C00041
map00300	Metabolism	Amino acid metabolism	Lysine biosynthesis	1	1	6	Over	L-Homoserine	cpd:C00263

## Sheet: L2D1.vs.L2C1
MapID	ClassI	ClassII	Pathway	Pvalue	L2D1vsL2C1(28)	ALL(318)	EnrichDirect	MetaIDs	kegg_cpd_id
map00520	Metabolism	Carbohydrate metabolism	Amino sugar and nucleotide sugar metabolism	0.00596221	5	15	Over	UDP-galactose, alpha-D-Galactose 1-phosphate, D-Mannose 6-phosphate, UDP-D-glucose, D-Glucose 1-phosphate	cpd:C00052,cpd:C00446,cpd:C00275,cpd:C00029,cpd:C00103
map00592	Metabolism	Lipid metabolism	alpha-Linolenic acid metabolism	0.0212646	2	3	Over	9(S)-HOTrE, 13(S)-HOTrE	cpd:C16326,cpd:C16316
map00620	Metabolism	Carbohydrate metabolism	Pyruvate metabolism	0.0254537	3	8	Over	L-Lactic acid, (2S)-2-Isopropylmalate, D-Lactic acid	cpd:C00186,cpd:C02504,cpd:C00256
map00052	Metabolism	Carbohydrate metabolism	Galactose metabolism	0.0334765	5	22	Over	UDP-galactose, alpha-D-Galactose 1-phosphate, Manninotriose, UDP-D-glucose, D-Glucose 1-phosphate	cpd:C00052,cpd:C00446,cpd:C05404,cpd:C00029,cpd:C00103
map00051	Metabolism	Carbohydrate metabolism	Fructose and mannose metabolism	0.0483093	3	10	Over	Sorbitol 6-phosphate, L-Lactic acid, D-Mannose 6-phosphate	cpd:C01096,cpd:C00186,cpd:C00275
map00500	Metabolism	Carbohydrate metabolism	Starch and sucrose metabolism	0.0483093	3	10	Over	D-Glucose 6-phosphate, UDP-D-glucose, D-Glucose 1-phosphate	cpd:C00092,cpd:C00029,cpd:C00103
map00902	Metabolism	Metabolism of terpenoids and polyketides	Monoterpenoid biosynthesis	0.0880503	1	1	Over	(-)-Carvone	cpd:C01767
map00561	Metabolism	Lipid metabolism	Glycerolipid metabolism	0.168601	1	2	Over	UDP-D-glucose	cpd:C00029
map00010	Metabolism	Carbohydrate metabolism	Glycolysis / Gluconeogenesis	0.216742	2	10	Over	L-Lactic acid, D-Glucose 1-phosphate	cpd:C00186,cpd:C00103
map00562	Metabolism	Carbohydrate metabolism	Inositol phosphate metabolism	0.242269	1	3	Over	D-Glucose 6-phosphate	cpd:C00092
map00591	Metabolism	Lipid metabolism	Linoleic acid metabolism	0.242269	1	3	Over	9-KODE	cpd:C14766
map00400	Metabolism	Amino acid metabolism	Phenylalanine, tyrosine and tryptophan biosynthesis	0.251012	2	11	Over	D-Erythrose 4-phosphate, Quinic acid	cpd:C00279,cpd:C00296
map00240	Metabolism	Nucleotide metabolism	Pyrimidine metabolism	0.256525	4	25	Over	dCMP, Cytosine, UDP-D-glucose, Thymine	cpd:C00239,cpd:C00380,cpd:C00029,cpd:C00178
map00040	Metabolism	Carbohydrate metabolism	Pentose and glucuronate interconversions	0.285516	2	12	Over	UDP-D-glucose, D-Glucose 1-phosphate	cpd:C00029,cpd:C00103
map00941	Metabolism	Biosynthesis of other secondary metabolites	Flavonoid biosynthesis	0.354092	2	14	Over	Pinobanksin, Prunin	cpd:C09826,cpd:C09099
map00290	Metabolism	Amino acid metabolism	Valine, leucine and isoleucine biosynthesis	0.371185	1	5	Over	(2S)-2-Isopropylmalate	cpd:C02504
map00640	Metabolism	Carbohydrate metabolism	Propanoate metabolism	0.371185	1	5	Over	L-Lactic acid	cpd:C00186
map00750	Metabolism	Metabolism of cofactors and vitamins	Vitamin B6 metabolism	0.371185	1	5	Over	D-Erythrose 4-phosphate	cpd:C00279
map01502	Human Diseases	Drug resistance: antimicrobial	Vancomycin resistance	0.371185	1	5	Over	D-Lactic acid	cpd:C00256
map04075	Environmental Information Processing	Signal transduction	Plant hormone signal transduction	0.427437	1	6	Over	(-)-Jasmonoyl-L-isoleucine	cpd:C18699
map00053	Metabolism	Carbohydrate metabolism	Ascorbate and aldarate metabolism	0.525744	1	8	Over	UDP-D-glucose	cpd:C00029
map00220	Metabolism	Amino acid metabolism	Arginine biosynthesis	0.525744	1	8	Over	L-Citrulline	cpd:C00327
map00340	Metabolism	Amino acid metabolism	Histidine metabolism	0.525744	1	8	Over	Histamine	cpd:C00388
map00710	Metabolism	Energy metabolism	Carbon fixation in photosynthetic organisms	0.56858	1	9	Over	D-Erythrose 4-phosphate	cpd:C00279
map00908	Metabolism	Metabolism of terpenoids and polyketides	Zeatin biosynthesis	0.56858	1	9	Over	UDP-D-glucose	cpd:C00029
map01230	Metabolism	Global and overview maps	Biosynthesis of amino acids	0.758506	4	38	Over	S-Adenosyl-L-homocysteine, (2S)-2-Isopropylmalate, D-Erythrose 4-phosphate, L-Citrulline	cpd:C00021,cpd:C02504,cpd:C00279,cpd:C00327
map00030	Metabolism	Carbohydrate metabolism	Pentose phosphate pathway	1	1	11	Over	D-Erythrose 4-phosphate	cpd:C00279

## Sheet: L2D2.vs.L2C2
MapID	ClassI	ClassII	Pathway	Pvalue	L2D2vsL2C2(35)	ALL(318)	EnrichDirect	MetaIDs	kegg_cpd_id
map00030	Metabolism	Carbohydrate metabolism	Pentose phosphate pathway	0.0232816	4	11	Over	Ribose 1-phosphate, D-Ribose 5-phosphate, D-Xylulose 5-phosphate, D-Erythrose 4-phosphate	cpd:C00620,cpd:C00117,cpd:C00231,cpd:C00279
map00591	Metabolism	Lipid metabolism	Linoleic acid metabolism	0.032949	2	3	Over	9-KODE, 12(13)-EpOME	cpd:C14766,cpd:C14826
map00592	Metabolism	Lipid metabolism	alpha-Linolenic acid metabolism	0.032949	2	3	Over	9(S)-HOTrE, 13(S)-HOTrE	cpd:C16326,cpd:C16316
map00943	Metabolism	Biosynthesis of other secondary metabolites	Isoflavonoid biosynthesis	0.032949	2	3	Over	Naringenin, Rotenone	cpd:C00509,cpd:C07593
map00350	Metabolism	Amino acid metabolism	Tyrosine metabolism	0.0465721	3	8	Over	Levodopa, Fumaric Acid, Hordenine	cpd:C00355,cpd:C00122,cpd:C06199
map00710	Metabolism	Energy metabolism	Carbon fixation in photosynthetic organisms	0.0646244	3	9	Over	D-Ribose 5-phosphate, D-Xylulose 5-phosphate, D-Erythrose 4-phosphate	cpd:C00117,cpd:C00231,cpd:C00279
map00902	Metabolism	Metabolism of terpenoids and polyketides	Monoterpenoid biosynthesis	0.110063	1	1	Over	(-)-Carvone	cpd:C01767
map00942	Metabolism	Biosynthesis of other secondary metabolites	Anthocyanin biosynthesis	0.110063	1	1	Over	Petunidin 3-O-glucoside	cpd:C12139
map00941	Metabolism	Biosynthesis of other secondary metabolites	Flavonoid biosynthesis	0.190672	3	14	Over	Naringenin, Naringenin chalcone, Butin	cpd:C00509,cpd:C06561,cpd:C09614
map00965	Metabolism	Biosynthesis of other secondary metabolites	Betalain biosynthesis	0.208321	1	2	Over	Levodopa	cpd:C00355
map00944	Metabolism	Biosynthesis of other secondary metabolites	Flavone and flavonol biosynthesis	0.259449	2	9	Over	Trifolin, Luteolin 7-O-glucoside	cpd:C12626,cpd:C03951
map00100	Metabolism	Lipid metabolism	Steroid biosynthesis	0.296007	1	3	Over	Vitamin D2	cpd:C05441
map00190	Metabolism	Energy metabolism	Oxidative phosphorylation	0.296007	1	3	Over	Fumaric Acid	cpd:C00122
map00950	Metabolism	Biosynthesis of other secondary metabolites	Isoquinoline alkaloid biosynthesis	0.296007	1	3	Over	Levodopa	cpd:C00355
map00360	Metabolism	Amino acid metabolism	Phenylalanine metabolism	0.302953	2	10	Over	Fumaric Acid, 2-Phenylethylamine	cpd:C00122,cpd:C05332
map00400	Metabolism	Amino acid metabolism	Phenylalanine, tyrosine and tryptophan biosynthesis	0.346113	2	11	Over	D-Erythrose 4-phosphate, Shikimic Acid	cpd:C00279,cpd:C00493
map00760	Metabolism	Metabolism of cofactors and vitamins	Nicotinate and nicotinamide metabolism	0.346113	2	11	Over	1-Methylnicotinamide, Fumaric Acid	cpd:C02918,cpd:C00122
map01200	Metabolism	Global and overview maps	Carbon metabolism	0.431677	3	18	Over	D-Ribose 5-phosphate, D-Xylulose 5-phosphate, D-Erythrose 4-phosphate	cpd:C00117,cpd:C00231,cpd:C00279
map00440	Metabolism	Metabolism of other amino acids	Phosphonate and phosphinate metabolism	0.44398	1	5	Over	D-Ribose 5-phosphate	cpd:C00117
map00750	Metabolism	Metabolism of cofactors and vitamins	Vitamin B6 metabolism	0.44398	1	5	Over	D-Erythrose 4-phosphate	cpd:C00279
map00790	Metabolism	Metabolism of cofactors and vitamins	Folate biosynthesis	0.44398	1	5	Over	p-Aminobenzoate	cpd:C00568
map00564	Metabolism	Lipid metabolism	Glycerophospholipid metabolism	0.506155	1	6	Over	Acetylcholine	cpd:C01996
map00650	Metabolism	Carbohydrate metabolism	Butanoate metabolism	0.506155	1	6	Over	Fumaric Acid	cpd:C00122
map04075	Environmental Information Processing	Signal transduction	Plant hormone signal transduction	0.506155	1	6	Over	(-)-Jasmonoyl-L-isoleucine	cpd:C18699
map00020	Metabolism	Carbohydrate metabolism	Citrate cycle (TCA cycle)	1	1	9	Over	Fumaric Acid	cpd:C00122
map00053	Metabolism	Carbohydrate metabolism	Ascorbate and aldarate metabolism	1	1	8	Over	D-Xylulose 5-phosphate	cpd:C00231
map00220	Metabolism	Amino acid metabolism	Arginine biosynthesis	1	1	8	Over	Fumaric Acid	cpd:C00122
map00340	Metabolism	Amino acid metabolism	Histidine metabolism	1	1	8	Over	Ergothioneine	cpd:C05570
map00620	Metabolism	Carbohydrate metabolism	Pyruvate metabolism	1	1	8	Over	Fumaric Acid	cpd:C00122

## Sheet: L1C1.vs.L2C1
MapID	ClassI	ClassII	Pathway	Pvalue	L1C1vsL2C1(16)	ALL(316)	EnrichDirect	MetaIDs	kegg_cpd_id
map01210	Metabolism	Global and overview maps	2-Oxocarboxylic acid metabolism	0.00431183	4	15	Over	(2S)-2-Isopropylmalate; Citric acid; cis-Aconitic acid; Isocitrate	cpd:C02504,cpd:C00158,cpd:C00417,cpd:C00311
map00020	Metabolism	Carbohydrate metabolism	Citrate cycle (TCA cycle)	0.00746717	3	9	Over	Citric acid; cis-Aconitic acid; Isocitrate	cpd:C00158,cpd:C00417,cpd:C00311
map00630	Metabolism	Carbohydrate metabolism	Glyoxylate and dicarboxylate metabolism	0.0137663	3	11	Over	Citric acid; cis-Aconitic acid; Isocitrate	cpd:C00158,cpd:C00417,cpd:C00311
map00660	Metabolism	Carbohydrate metabolism	C5-Branched dibasic acid metabolism	0.0435625	2	7	Over	cis-Aconitic acid; L-Citramalic acid	cpd:C00417,cpd:C02614
map00905	Metabolism	Metabolism of terpenoids and polyketides	Brassinosteroid biosynthesis	0.0506329	1	1	Over	Campesterol	cpd:C01789
map01200	Metabolism	Global and overview maps	Carbon metabolism	0.054522	3	18	Over	Citric acid; D-Gluconic acid; Isocitrate	cpd:C00158,cpd:C00257,cpd:C00311
map01100	Metabolism	Global and overview maps	Metabolic pathways	0.0846031	14	203	Over	(2S)-2-Isopropylmalate; Cytidylic acid; Citric acid; cis-Aconitic acid; D-Gluconic acid; D-Galacturonic acid; Coniferylaldehyde; D-Galactonic acid; L-Citramalic acid; Indole-3-acetic acid; Campesterol; Isocitrate; Orotic acid; Tryptamine	cpd:C02504,cpd:C00055,cpd:C00158,cpd:C00417,cpd:C00257,cpd:C00333,cpd:C02666,cpd:C00880,cpd:C02614,cpd:C00954,cpd:C01789,cpd:C00311,cpd:C00295,cpd:C00398
map00100	Metabolism	Lipid metabolism	Steroid biosynthesis	0.144773	1	3	Over	Campesterol	cpd:C01789
map01110	Metabolism	Global and overview maps	Biosynthesis of secondary metabolites	0.189234	8	101	Over	(2S)-2-Isopropylmalate; Citric acid; cis-Aconitic acid; D-Gluconic acid; Coniferylaldehyde; Campesterol; Isocitrate; Tryptamine	cpd:C02504,cpd:C00158,cpd:C00417,cpd:C00257,cpd:C02666,cpd:C01789,cpd:C00311,cpd:C00398
map00290	Metabolism	Amino acid metabolism	Valine, leucine and isoleucine biosynthesis	0.230107	1	5	Over	(2S)-2-Isopropylmalate	cpd:C02504
map00901	Metabolism	Biosynthesis of other secondary metabolites	Indole alkaloid biosynthesis	0.230107	1	5	Over	Tryptamine	cpd:C00398
map00380	Metabolism	Amino acid metabolism	Tryptophan metabolism	0.248658	2	19	Over	Indole-3-acetic acid; Tryptamine	cpd:C00954,cpd:C00398
map04075	Environmental Information Processing	Signal transduction	Plant hormone signal transduction	0.269715	1	6	Over	Indole-3-acetic acid	cpd:C00954
map00053	Metabolism	Carbohydrate metabolism	Ascorbate and aldarate metabolism	0.34327	1	8	Over	D-Galacturonic acid	cpd:C00333
map00620	Metabolism	Carbohydrate metabolism	Pyruvate metabolism	0.34327	1	8	Over	(2S)-2-Isopropylmalate	cpd:C02504
map00240	Metabolism	Nucleotide metabolism	Pyrimidine metabolism	0.366625	2	25	Over	Cytidylic acid; Orotic acid	cpd:C00055,cpd:C00295
map00960	Metabolism	Biosynthesis of other secondary metabolites	Tropane, piperidine and pyridine alkaloid biosynthesis	0.409835	1	10	Over	Calystegine A3	cpd:C10850
map01230	Metabolism	Global and overview maps	Biosynthesis of amino acids	0.421501	3	38	Over	(2S)-2-Isopropylmalate; Citric acid; Isocitrate	cpd:C02504,cpd:C00158,cpd:C00311
map00030	Metabolism	Carbohydrate metabolism	Pentose phosphate pathway	0.440693	1	11	Over	D-Gluconic acid	cpd:C00257
map00400	Metabolism	Amino acid metabolism	Phenylalanine, tyrosine and tryptophan biosynthesis	0.440693	1	11	Over	Quinic acid	cpd:C00296
map00040	Metabolism	Carbohydrate metabolism	Pentose and glucuronate interconversions	0.470034	1	12	Over	D-Galacturonic acid	cpd:C00333
map00250	Metabolism	Amino acid metabolism	Alanine, aspartate and glutamate metabolism	0.470034	1	12	Over	Citric acid	cpd:C00158
map00940	Metabolism	Biosynthesis of other secondary metabolites	Phenylpropanoid biosynthesis	0.470034	1	12	Over	Coniferylaldehyde	cpd:C02666
map00520	Metabolism	Carbohydrate metabolism	Amino sugar and nucleotide sugar metabolism	0.549634	1	15	Over	D-Galacturonic acid	cpd:C00333

## Sheet: L1C2.vs.L2C2
MapID	ClassI	ClassII	Pathway	Pvalue	L1C2vsL2C2(12)	ALL(316)	EnrichDirect	MetaIDs	kegg_cpd_id
map00232	Metabolism	Biosynthesis of other secondary metabolites	Caffeine metabolism	0.0379747	1	1	Over	Xanthosine	cpd:C01762
map00940	Metabolism	Biosynthesis of other secondary metabolites	Phenylpropanoid biosynthesis	0.0706482	2	12	Over	Chlorogenic Acid; Coniferylaldehyde	cpd:C00852,cpd:C02666
map00945	Metabolism	Biosynthesis of other secondary metabolites	Stilbenoid, diarylheptanoid and gingerol biosynthesis	0.0746233	1	2	Over	Chlorogenic Acid	cpd:C00852
map00965	Metabolism	Biosynthesis of other secondary metabolites	Betalain biosynthesis	0.0746233	1	2	Over	Levodopa	cpd:C00355
map00332	Metabolism	Biosynthesis of other secondary metabolites	Carbapenem biosynthesis	0.109988	1	3	Over	Pantetheine	cpd:C00831
map00950	Metabolism	Biosynthesis of other secondary metabolites	Isoquinoline alkaloid biosynthesis	0.109988	1	3	Over	Levodopa	cpd:C00355
map00770	Metabolism	Metabolism of cofactors and vitamins	Pantothenate and CoA biosynthesis	0.14411	1	4	Over	Pantetheine	cpd:C00831
map00380	Metabolism	Amino acid metabolism	Tryptophan metabolism	0.15768	2	19	Over	Indole-3-acetic acid; L-Kynurenine	cpd:C00954,cpd:C00328
map00790	Metabolism	Metabolism of cofactors and vitamins	Folate biosynthesis	0.177029	1	5	Over	p-Aminobenzoate	cpd:C00568
map04075	Environmental Information Processing	Signal transduction	Plant hormone signal transduction	0.208783	1	6	Over	Indole-3-acetic acid	cpd:C00954
map00053	Metabolism	Carbohydrate metabolism	Ascorbate and aldarate metabolism	0.268948	1	8	Over	D-Galactaric acid	cpd:C00879
map00340	Metabolism	Amino acid metabolism	Histidine metabolism	0.268948	1	8	Over	Ergothioneine	cpd:C05570
map00350	Metabolism	Amino acid metabolism	Tyrosine metabolism	0.268948	1	8	Over	Levodopa	cpd:C00355
map00960	Metabolism	Biosynthesis of other secondary metabolites	Tropane, piperidine and pyridine alkaloid biosynthesis	0.324893	1	10	Over	(-)-Sparteine	cpd:C10783
map00760	Metabolism	Metabolism of cofactors and vitamins	Nicotinate and nicotinamide metabolism	0.351368	1	11	Over	Nicotinamide	cpd:C00153
map00941	Metabolism	Biosynthesis of other secondary metabolites	Flavonoid biosynthesis	0.425188	1	14	Over	Chlorogenic Acid	cpd:C00852
map01110	Metabolism	Global and overview maps	Biosynthesis of secondary metabolites	0.530995	5	101	Over	Chlorogenic Acid; Levodopa; Coniferylaldehyde; Xanthosine; (-)-Sparteine	cpd:C00852,cpd:C00355,cpd:C02666,cpd:C01762,cpd:C10783

[truncated: 2 more sheets: L1D1.vs.L2D1, L1D2.vs.L2D2]
